# Supplementary material for: Pathogenic Potential of Pseudoxanthomonas kaohsiungensis Strain IMB-1 Based on Whole-Genome Sequencing
Source: Biology (Basel). 2026 Jun 25;15(13):1010. doi: 10.3390/biology15131010 (PMC13359763; doi:10.3390/biology15131010)
Supplement: Supplementary file 1 [file biology-15-01010-s001.zip]

Archive with 5 entries (5 files):
- Figure S4.png
- Figure S5.tiff
- Figure S6.jpg
- Figures S1-S3.pdf
- Table S1-S2-S3-S4-S5-S6_corrected.xlsx
