# Supplementary material for: Pathogenic Potential of Pseudoxanthomonas kaohsiungensis Strain IMB-1 Based on Whole-Genome Sequencing
Source: Biology (Basel). 2026 Jun 25;15(13):1010. doi: 10.3390/biology15131010 (PMC13359763; doi:10.3390/biology15131010)
Supplement: Supplementary file 1 [file biology-15-01010-s001.zip › Table S1-S2-S3-S4-S5-S6_corrected.xlsx]

## Sheet: Table S1
Table S1. Susceptibility to antibiotics and MIC of antibiotics for strain IMB-1 obtained by two tests.
SENSILA test NEFERM																																					SENSILA test G II
AMS			PIP			PIT			CAZ			AZT			MER			GEN			AMK			COL			CIP			TGC			T/S				CTX			CPZ			CPS			CEP			ERT
MIC	20 h	72 h	MIC	20 h	72 h	MIC	20 h	72 h	MIC	20 h	72 h	MIC	20 h	72 h	MIC	20 h	72 h	MIC	20 h	72 h	MIC	20 h	72 h	MIC	20 h	72 h	MIC	20 h	72 h	MIC	20 h	72 h	MIC	20 h	72 h		MIC	20 h	72 h	MIC	20 h	72 h	MIC	20 h	72 h	MIC	20 h	72 h	MIC
128/64	S	S	128	S	S	128/4	S	S	16	S	S	16	S	S	16	S	S	32	S	S	64	S	S	16	S	S	8	S	S	8	S	S	4/76	S	S		8	S	S	64	S	S	64/32	S	S	16	S	S	2
64/32	S	S	64	S	S	64/4	S	S	8	S	S	8	S	S	8	S	S	16	S	S	32	S	S	8	S	S	4	S	S	4	S	S	2/38	S	S		4	S	S	32	S	S	32/16	S	S	8	S	S	1
32/16	S	S	32	S	S	32/4	S	S	4	R	R	4	R	R	4	S	S	8	S	R	16	S	R	4	S	S	2	S	S	2	S	S	1/19	S	S		2	S	S	16	S	S	16/8	S	S	4	S	S	0.5
16/8	S	S	16	S	S	16/4	S	S	2	R	R	2	R	R	2	S	S	4	R	R	8	R	R	2	S	S	1	S	S	1	S	S	0.5/9.5	S	S		1	S	S	8	S	S	8/4	S	S	2	S	S	0.25
8/4	S	S	8	S	S	8/4	S	S	1	R	R	1	R	R	1	S	S	2	R	R	4	R	R	1	S	S	0.5	S	S	0.5	S	S	0.25/4.75	S	S		0.5	S	S	4	R	R	4/2	R	R	1	S	S	0.12
4/2	S	S	4	S	R	4/4	S	S	0.5	R	R	0.5	R	R	0.5	S	R	1	R	R	2	R	R	0.5	S	S	0.25	S	S	0.25	S	S	0.12/2.38	S	S		0.25	R	R	2	R	R	2/1	R	R	0.5	S	S	0.06
2/1	S	S	2	R	R	2/4	S	S	0.25	R	R	0.25	R	R	0.25	R	R	0.5	R	R	1	R	R	0.25	S	S	0.12	S	S	0.12	S	S	0.06/1.19	S	S		0.12	R	R	1	R	R	1/0.5	R	R	0.25	R	R	0.03
1/0.5	S	S	1	R	R	1/4	R	R	0.12	R	R	0.12	R	R	0.12	R	R	0.25	R	R	0.5	R	R	0.12	R	R	0.06	R	R	0.06	S	S	Control	+	+		0.06	R	R	0.5	R	R	0.5/0.25	R	R	0.12	R	R	0.015
Description:
AMS	ampicillin/sulbactam
PIP	piperacillin
PIT	piperacillin/tazobactam
CAZ	ceftazidime
AZT	aztreonam
MER	meropenem
GEN	gentamicin
AMK	amikacin
COL	colistin
CIP	ciprofloxacin
TGC	tigecycline
T/S	trimethoprim/sulfamethoxazole
CTX	cefotaxime
CPZ	cefoperazone
CPS	cefoperazone/sulbactam
CEP	cefepime
ERT	ertapenem
NET	netilmicin
TOB	tobramycin
[truncated: 8 more columns]

## Sheet: Table S2
Table S2. Brief description of the 16S rRNA gene sequence data of strains, isolates and clones deposited in NCBI, including those not identified to species, used for ribosomal taxonomy.
#	Isolate / strain / clone full name	isolation source	short classification
1	Pseudoxanthomonas sp. clone ASC85 HQ912772.1	asparagus straw compost	compost
2	Pseudoxanthomonas sp. clone ASC81 HQ912788.1	compost	compost
3	Pseudoxanthomonas sp. M1-3 AB039330.1	asparagus straw compost	compost
4	Pseudoxanthomonas taiwanensis strain CB-226 NR 025198.1	hot springs	hot springs
5	Pseudoxanthomonas sp. M1-2 AB039329.1	compost	compost
6	Pseudoxanthomonas sp. M1-7 AB039336.1	compost	compost
7	Pseudoxanthomonas taiwanensis strain NBRC 101072 NR 113974.1	ND	ND
8	Pseudoxanthomonas sp. clone ASC131 JF825499.1	asparagus straw compost	compost
9	Pseudoxanthomonas sp. Ca7-1J03 EU177791.1	water from a paper mill head box	water
10	Pseudoxanthomonas sp. NFC7-A EU250936.1	compost composed of rice straw and dung	compost
11	Pseudoxanthomonas sp. NFC7-F12 EU250940.1	composed of rice straw and dung	compost
12	Pseudoxanthomonas sp. strain SGNA-20 MK248603.1	rhizosphere soil of rice	soil
13	Pseudoxanthomonas sp. strain 30C ON966119.1	distiller grains	water
14	Pseudoxanthomonas sp. strain SGT-18 MH765354.1	soil	soil
15	Pseudoxanthomonas sp. strain SGD-10 MK248601.1	rhizosphere soil of rice	soil
16	Pseudoxanthomonas sp. clone ASC88 HQ912774.1	asparagus straw compost	compost
17	Pseudoxanthomonas sp. ZDM198 JX524208.1	ND	ND
18	Pseudoxanthomonas sp. clone ASC130 JF825498.1	asparagus straw compost	compost
19	Pseudoxanthomonas sp. strain Multan PQ835612.1	rhizosphere	rhizosphere
20	Pseudoxanthomonas sp. strain AMC6 OQ569432.1	ND	ND
21	Pseudoxanthomonas sp. strain HBUM206407 MT540251.1	ND	ND
22	Pseudoxanthomonas sp. 7-28 KC170364.1	honeydew of Cinara tujafilina	plant
23	Pseudoxanthomonas sp. b287 EU434483.1	receiving river of the antibiotic production wastewater effluent	water
24	Pseudoxanthomonas sp. strain EBO 6 MN128774.1	activated sludge metagenome	sludge
25	Pseudoxanthomonas sp. strain ST8 MZ430454.1	ND	ND
26	Pseudoxanthomonas sp. NT 4-03 KM253138.1	root	rhizosphere
27	Pseudoxanthomonas sp. strain MERKC33 OP351328.1	ND	ND
28	Pseudoxanthomonas sp. strain S685 MT568557.1	ND	ND
29	Pseudoxanthomonas sp. strain OT17 PV416871.1	ND	ND
30	Pseudoxanthomonas sp. HPCKc-43 JQ272243.1	soil	soil
31	Pseudoxanthomonas sp. strain WP48 PP213109.1	ND	ND
32	Pseudoxanthomonas sp. strain R2A-SHY-8 ON799113.1	endophytes	rhizosphere
33	Pseudoxanthomonas sp. strain N16 OR294854.1	ND	ND
34	Pseudoxanthomonas sp. strain 193 MN719989.1	associated with Fusarium oxysporum	plant
35	Pseudoxanthomonas sp. strain Z22-8 MN435992.1	ND	ND
36	Pseudoxanthomonas sp. N4 KF713487.1	sludge of denitrification column's backwash water	sludge
37	Pseudoxanthomonas sp. strain ST106 PP702837.1	ND	ND
38	Pseudoxanthomonas sp. strain ST171 PP702893.1	ND	ND
39	Pseudoxanthomonas sp. HTaG1 JF703645.1	root and rhizophere soil	rhizosphere
40	Pseudoxanthomonas sp. clone GI5-007-A05 FJ192760.1	KSC-PHSF' spacecraft assembly clean room during Phoenix mission	air
41	Pseudoxanthomonas sp. 3HH-4 KT321682.1	surface of poly-3-hydroxybutyrate-co-3-hydroxyhexanoate copolymer sample from field	soil
42	Pseudoxanthomonas sp. 11 4K EF540482.1	semi-coke	soil
43	Pseudoxanthomonas sp. DD4 JQ435719.1	MTBE bioremediation biofilters	biofilter
44	Pseudoxanthomonas sp. RK 6Y-4-1 KP126825.1	ginseng soil	soil
45	Pseudoxanthomonas sp. SE1 KP843005.1	mercury-contaminated soil	soil
46	Pseudoxanthomonas sp. strain Korf-7 OP345429.1	ND	ND
47	Pseudoxanthomonas sp. EE7 JQ435721.1	MTBE bioremediation biofilters	biofilter
48	Pseudoxanthomonas sp. XY3 FJ932484.1	activated sludge from pesticide manufacturer wastewater-treating system	sludge
49	Pseudoxanthomonas sp. R-24339 AM231052.1	activated sludge	sludge
50	Pseudoxanthomonas sp. P2-3 EU276093.1	soil	soil
51	Pseudoxanthomonas sp. ZZ-6 FJ667504.1	activated sludge from an oil field wastewater-treating system	sludge
52	Pseudoxanthomonas sp. JCM 28688 LC133719.2	Viscous gels on the floor near the west wall in the stone chamber of the Kitora Tumulus	soil
53	Pseudoxanthomonas sp. strain S5-3 OL311035.1	ND	ND
54	Pseudoxanthomonas sp. clone GI5-003-F06 FJ192896.1	KSC-PHSF' spacecraft assembly clean room during Phoenix mission	air
55	Pseudoxanthomonas sp. clone GI5-005-C10 FJ192708.1	KSC-PHSF' spacecraft assembly clean room during Phoenix mission	air
56	Pseudoxanthomonas sp. clone GI6-3b-D04 FJ193125.1	KSC-PHSF' spacecraft assembly clean room during Phoenix mission	air
57	Pseudoxanthomonas sp. clone GI5-002-E09 FJ193009.1	KSC-PHSF' spacecraft assembly clean room during Phoenix mission	air
58	Pseudoxanthomonas sp. J5-19 KR029234.1	bioaerosol emitted from wastewater treatment plant	bioaerosol
59	Pseudoxanthomonas sp. 3HH-1 KT321679.1	surface of poly-3-hydroxybutyrate-co-3-hydroxyhexanoate copolymer sample from field soil	soil
60	Pseudoxanthomonas sp. 3HH-2 KT321680.1	surface of poly-3-hydroxybutyrate-co-3-hydroxyhexanoate copolymer sample from field soil	soil
61	Pseudoxanthomonas sp. clone 4h-22 FJ444726.1	cotton rhizosphere	rhizosphere
62	Pseudoxanthomonas sp. strain GP3 MW510003.1	wastewater	water
63	Pseudoxanthomonas sp. strain GP34 MW510002.1	wastewater	water
64	Pseudoxanthomonas sp. J16-9 KR029287.1	bioaerosol emitted from wastewater treatment plant	bioaerosol
65	Pseudoxanthomonas japonensis strain NBRC 101033 NR 113972.1	polluted urban soil	soil
66	Pseudoxanthomonas sp. clone W5S36 GU560173.1	biofilm treating pharmaceutical wastewater	biofilm
67	Pseudoxanthomonas sp. clone W4S52 GU560158.1	biofilm treating pharmaceutical wastewater	biofilm
68	Pseudoxanthomonas sp. DR 4-12 KM253018.1	root	rhizosphere
69	Pseudoxanthomonas sp. C006 AB628055.1	rotten trunk	plant
70	Pseudoxanthomonas sp. clone DMF-5 OQ195787.1	sediment	soil
71	Pseudoxanthomonas sp. clone HI-ES OP802469.1	fresh water	water
72	Pseudoxanthomonas sp. strain GP35 MW510001.1	wastewater	water
73	Pseudoxanthomonas sp. NCCP-1184 LC065211.1	Desert soil of Cholistan desert	soil
74	Pseudoxanthomonas mexicana strain AMX 26B NR 025105.1	UASB reactor sludge	sludge
75	Pseudoxanthomonas sp. clone NS-OTU9 KF956438.1	batch anaerobic bioreduction of nitrate and sulfate in contaminated groundwater	water
76	Pseudoxanthomonas sp. strain Gamma-12 MH703443.1	soil	soil
77	Pseudoxanthomonas mexicana strain UR374 02 AY124375.1	human urine	medical
78	Pseudoxanthomonas mexicana strain NBRC 101034 NR 113973.1	Laboratory-scale upflow anaerobic sludge blanket reactor treating the wastewater of a cheese factory	sludge
79	Pseudoxanthomonas sp. strain BAB-6038 KY672891.1	soil	soil
80	Pseudoxanthomonas sp. clone 4y-111 FJ444765.1	Cotton Rhizosphere	rhizosphere
81	Pseudoxanthomonas sp. strain DMAJP25 KX817875.1	polluted soil	soil
82	Pseudoxanthomonas sp. 1074 JX566536.1	purple soil	soil
83	Pseudoxanthomonas sp. SR50-2 KF279359.1	bioreacter treating odors	bioreacter
84	Pseudoxanthomonas sp. AAP-7 KC508106.1	long-term acetamiprid-polluted soil	soil
85	Pseudoxanthomonas sp. AS84 AB727961.1	palm oil contaminated soils	soil
86	Pseudoxanthomonas sp. DBTS3 GU122958.1	coastal aquaculture	animal
87	Pseudoxanthomonas sp. strain YTU21095 OP630783.1	ND	ND
88	Pseudoxanthomonas sp. strain S1-2 MT043748.1	marine sediments in Bohai	soil
89	Pseudoxanthomonas sp. strain DIN9 MH780880.1	biological activated carbon	bioreacter
90	Pseudoxanthomonas sp. QQDP512 FJ555563.1	activated sludge from wastewater-treatment system of a pesticide manufacturer	sludge
91	Pseudoxanthomonas sp. strain DT3-47 MT829838.1	sediment of oyster farming area	soil
92	Pseudoxanthomonas sp. B14 KF826885.1	solid-phase denitrification biofilm	biofilm
93	Pseudoxanthomonas sp. strain HBSTCP56 OP218686.1	ND	ND
94	Pseudoxanthomonas sp. strain DMO-2 MT294691.1	Duckweed in wastewater treatment pond	plant
95	Pseudoxanthomonas sp. CTN-8 FJ598325.1	chemical factory soil	soil
96	Pseudoxanthomonas sp. strain R2A2 OM852031.1	Stutzerimonas frequens?	nd
97	Pseudoxanthomonas sp. CTN-9 FJ598335.1	chemical factory soil	soil
98	Pseudoxanthomonas sp. strain NBRC 115849 KCTC 92698 PP177478.1	ND	ND
99	Pseudoxanthomonas sp. NR 4-01 KM253114.1	root	rhizosphere
100	Pseudoxanthomonas indica strain P15 NR 116019.1	hexachlorocyclohexane dump site	soil
101	Pseudoxanthomonas sp. clone Z9 KF026014.1	environmental_sample	environmental_sample
102	Pseudoxanthomonas sp. strain VITHBRA040 MZ057740.1	HBRA sand	soil
103	Pseudoxanthomonas sp. strain B-BETUL-22 MG664258.1	Tarballs	oil
104	Pseudoxanthomonas sp. strain HeaS18 OP425007.1	Healthy Rehmannnia glutinosa rhizosphere	rhizosphere
105	Pseudoxanthomonas sp. CFH S0331 KP232910.1	ND	ND
106	Pseudoxanthomonas sp. strain 22568 PX048629.1	ND	ND
107	Pseudoxanthomonas indica strain ES-4 JX965903.2	rhizospheric soil	soil
108	Pseudoxanthomonas sp. 45-43 LC481374.1	chitin-added upland soil	soil
109	Pseudoxanthomonas sp. strain BF-6 MW165868.1	activated sludge	sludge
110	Pseudoxanthomonas sp. strain Gamma-24 MH703455.1	soil	soil
111	Pseudoxanthomonas sp. strain Oil-1 MF405126.1	Oil-contaminated soil	soil
112	Pseudoxanthomonas sp. strain LMZJ OM060624.1	soil	soil
113	Pseudoxanthomonas sp. strain 4-65 PV082692.1	ND	ND
114	Pseudoxanthomonas sp. strain Gamma-73 MH703504.1	soil	soil
115	Pseudoxanthomonas sp. RD MAAMIA 15 KU597505.1	soil	soil
116	Pseudoxanthomonas beigongshangi strain REN9 NR 181504.1	Pit mud of baijiu	mud
117	Pseudoxanthomonas sp. AM3 AY822463.1	soil	soil
118	Pseudoxanthomonas sp. strain KNUSS-AIA5 KY425600.1	fresh sample of Ganges River	water
119	Pseudoxanthomonas sp. G2-18 KC153293.1	contaminated soil	soil
120	Pseudoxanthomonas sp. strain BYT-55 OL654411.1	ND	ND
121	Pseudoxanthomonas sp. strain B21 MW391116.1	associated with eggshells of the endangered yellow-spotted river turtle	animal
122	Pseudoxanthomonas sp. strain BA-18 MZ573133.1	ND	ND
123	Pseudoxanthomonas sp. clone TMX-28 JN867358.1	soil that degrades TMX	soil
124	Pseudoxanthomonas sp. clone TMX-27 JN867357.1	soil that degrades TMX	soil
125	Pseudoxanthomonas sp. C1 KJ997967.1	foregut Protaetia aurichalcea	animal
126	Pseudoxanthomonas sp. strain DGF13 OM142533.1	ND	ND
127	Pseudoxanthomonas sp. strain MMA3-M3 MK789728.1	ND	ND
128	Pseudoxanthomonas sp. clone TMX-24 JN867356.1	soil that degrades TMX	soil
129	Pseudoxanthomonas sp. strain P3MC4M3 MZ427277.1	synthetic oil	oil
130	Pseudoxanthomonas sp. clone TMX-26 JN867367.1	soil	soil
131	Pseudoxanthomonas sp. strain MRHB1-109 OP364619.1	rhizosphere	rhizosphere
132	Pseudoxanthomonas sp. strain FL2 PX061844.1	ND	ND
133	Pseudoxanthomonas sp. strain ST133 PP702860.1	ND	ND
134	Pseudoxanthomonas sp. strain BN8 PX061857.1	ND	ND
135	Pseudoxanthomonas sp. PBR-61 KJ806255.1	photobioreactor	bioreactor
136	Pseudoxanthomonas sp. PNK04 EU025131.1	coal fields	soil
137	Pseudoxanthomonas mexicana strain DMVP2 JF440626.1	phenanthrene degrading consortium DMVP, enriched from Amlakhadi canal sample	soil
138	Pseudoxanthomonas sp. strain NyZ600 MT560351.1	activated sludge	sludge
139	Pseudoxanthomonas sp. strain MSLG3 OM851982.1	ND	ND
140	Pseudoxanthomonas sp. strain R2A36 OM852061.1	ND	ND
141	Pseudoxanthomonas sp. clone TMX-33 JN867361.1	soil that degrades TMX	soil
142	Pseudoxanthomonas sp. strain MSLA11 OM851977.1	ND	ND
143	Pseudoxanthomonas sp. strain MSLG14 OM851970.1	ND	ND
144	Pseudoxanthomonas sp. strain MSLG7 OM852015.1	ND	ND
145	Pseudoxanthomonas sp. strain WP66 MK720827.1	active sludge	sludge
146	Pseudoxanthomonas sp. strain MSLG11 OM851998.1	ND	ND
147	Pseudoxanthomonas sp. strain MSLG13 OM851976.1	ND	ND
148	Pseudoxanthomonas sp. strain BA-5 OQ996740.1	contaminated soil	soil
149	Pseudoxanthomonas sp. strain Bb-22 OP390779.1	ND	ND
150	Pseudoxanthomonas sp. strain MSLG6 OM852003.1	ND	ND
151	Pseudoxanthomonas sp. strain R2A7 OM852016.1	ND	ND
152	Pseudoxanthomonas sp. strain R2A4 OM851993.1	ND	ND
153	Pseudoxanthomonas sp. strain R2A24 OM852062.1	ND	ND
154	Pseudoxanthomonas sp. strain R2A19 OM852041.1	ND	ND
155	Pseudoxanthomonas sp. strain R2A18 OM852000.1	ND	ND
156	Pseudoxanthomonas sp. strain R2A16 OM852000.1	ND	ND
157	Pseudoxanthomonas sp. strain R2A33 OM852011.1	ND	ND
158	Pseudoxanthomonas putridarboris strain WD12 NR 157000.1	rotten tree	plant
159	Pseudoxanthomonas sp. strain HBUM206402 MT540250.1	ND	ND
160	Pseudoxanthomonas sp. strain 206402 MN726725.1	ND	ND
161	Pseudoxanthomonas sp. strain YIM B06474 OR473135.1	soil	soil
162	Pseudoxanthomonas sp. strain KR8-75 PV453455.1	soybean field soil	soil
163	Pseudoxanthomonas sp. clone 11-4 MK684336.1	soybean field soil	soil
164	Pseudoxanthomonas sp. strain WBb-11 PP962463.1	ND	ND
165	Pseudoxanthomonas sp. strain YJS21 OL305016.1	soil	soil
166	Pseudoxanthomonas sp. strain Rc-9 OP390810.1	ND	ND
167	Pseudoxanthomonas sp. strain Ra-26 OP390766.1	ND	ND
168	Pseudoxanthomonas sp. strain RL16 MN234060.1	Sunflower plant, Endo-rhizosphere, Leaf strip-MPN, Ambient oxygen incubation	plant
169	Pseudoxanthomonas sp. strain RL94 MN234075.1	Sunflower plant, Endo-rhizosphere, Leaf strip-MPN, Ambient oxygen incubation	plant
170	Pseudoxanthomonas sp. strain XG19 OQ286321.1	soil	soil
171	Pseudoxanthomonas sp. strain RL11 MN234059.1	Sunflower plant, Endo-rhizosphere, Leaf strip-MPN, Ambient oxygen incubation	plant
172	Pseudoxanthomonas dokdonensis strain DS-16 NR 043614.1	soil	soil
173	Pseudoxanthomonas sp. strain XD41-G14 OP603115.1	ND	ND
174	Pseudoxanthomonas sp. strain JuS13 OR251365.1	ND	ND
175	Pseudoxanthomonas sp. strain XG189 OQ286357.1	soil	soil
176	Pseudoxanthomonas sp. strain L24 MG719551.1	endophytic	plant
177	Pseudoxanthomonas sp. B015-101B KJ190989.1	sediment of high-arsenic groundwater	soil
178	Pseudoxanthomonas wuyuanensis strain XC21-2 NR 126229.1	saline-alkali soil	soil
179	Pseudoxanthomonas humi strain THG-MM13 KM598260.1	soil	soil
180	Pseudoxanthomonas sp. BZ29r HQ588834.1	soil sample from an industrial site containing high amounts of heavy oil and heavy metals	soil
181	Pseudoxanthomonas yeongjuensis strain GR12-1 NR 043812.1	soil	soil
182	Pseudoxanthomonas sp. IFP 2051 JX402119.1	enrichment obtained on a mineral medium in the presence of MTBE from a sample of an MTBE/TBA contaminated aquifer	water
183	Pseudoxanthomonas sp. clone 26 KT261457.1	activated sludge in MBR treating municipal wastewater	sludge
184	Pseudoxanthomonas sp. clone MBR blank 29 KT182631.1	submerged membrane bioreactors	bioreactor
185	Pseudoxanthomonas sp. DR 4-09 KM253015.1	submerged membrane bioreactors	bioreactor
186	Pseudoxanthomonas sp. MN6-28 JQ396581.1	arctic rhizosphere	rhizosphere
187	Pseudoxanthomonas sp. MN6-18 JQ396572.1	arctic rhizosphere	rhizosphere
188	Pseudoxanthomonas sp. Awa8 JQ977276.1	rhizoplane	rhizosphere
189	Pseudoxanthomonas gei strain ZFJR-3 NR 134145.1	stem of Geum aleppicum	plant
190	Pseudoxanthomonas sp. MN8-4 JQ396597.1	arctic rhizosphere	rhizosphere
191	Pseudoxanthomonas sp. clone MBR Ca 100ppm 24 KT182553.1	submerged membrane bioreactors	bioreactor
192	Pseudoxanthomonas sp. clone MBR Cr 0.4ppm 31 KT182527.1	submerged membrane bioreactors	bioreactor
193	Pseudoxanthomonas sp. strain SRN39 MZ384009.1	Cave	soil
194	Pseudoxanthomonas sp. C2603 JX097007.1	Glacier	Glacier
195	Pseudoxanthomonas sacheonensis strain BD-c54 EF575564.2	BTEX-contaminated soil	soil
196	Pseudoxanthomonas sp. strain CN2-173A2 PV453255.1	ND	ND
197	Pseudoxanthomonas sp. strain KR7-270 PV453454.1	ND	ND
198	Pseudoxanthomonas sp. clone 16S 3 PP780936.1	environmental_sample	environmental_sample
199	Pseudoxanthomonas sp. D10 JQ977002.1	bulk soil	soil
200	Pseudoxanthomonas sp. A06 JQ976985.1	bulk soil	soil
201	Pseudoxanthomonas sp. Eza14 JQ977267.1	bulk soil	soil
202	Pseudoxanthomonas sp. PKR5 KJ374710.1	rhizosphere soil	soil
203	Pseudoxanthomonas sp. Dma14 JQ977499.1	rhizoplane	rhizosphere
204	Pseudoxanthomonas sp. strain 20TX0007 ON255718.1	Associated with Foliage and Bulb of Onion Crop	plant
205	Pseudoxanthomonas helianthi strain roo10 NR 153726.1	roots	rhizosphere
206	Pseudoxanthomonas sp. clone b18-39 JX576006.1	pit mud	mud
207	Pseudoxanthomonas sangjuensis strain 5GH38-5 KJ607172.1	greenhouse soil	soil
208	Pseudoxanthomonas kalamensis strain JA40 NR 043110.1	soil contaminated	soil
209	Pseudoxanthomonas sp. 2361 JX174238.1	Plant maize	plant
210	Pseudoxanthomonas sp. 2360 JX174237.1	Plant maize	plant
211	Pseudoxanthomonas sp. 2377 JX174254.1	Plant maize	plant
212	Pseudoxanthomonas sp. strain V23 MT756170.1	soil	soil
213	Pseudoxanthomonas sp. strain N21 MT756157.1	soil	soil
214	Pseudoxanthomonas sp. strain NML180370 MH795540.1	dialysate	medical
215	Pseudoxanthomonas sp. strain T10C10 PQ168002.1	plant	plant
216	Pseudoxanthomonas sp. strain NML180594 MH795541.1	sinus	medical
217	Pseudoxanthomonas winnipegensis strain NML 130738 NR 180192.1	throat	medical
218	Pseudoxanthomonas sp. X-1 MK818503.1	polluted soil	soil
219	Pseudoxanthomonas sp. strain L33 MT505115.1	Brachycephalus pitanga tissue	animal
220	Pseudoxanthomonas sp. strain GSS15 MF536140.1	compost	compost
221	Pseudoxanthomonas sp. strain CPBF 1189 MW115334.1	wood galleries of cork oak infested by oak pinhole borer	plant
222	Pseudoxanthomonas sp. strain CPBF 1187 MW115333.1	wood galleries of cork oak infested by oak pinhole borer	plant
223	Pseudoxanthomonas sp. strain C-S-L1-19 MK398068.1	leaf	plant
224	Pseudoxanthomonas sp. strain C-S-L1-14 MK398064.1	leaf	plant
225	Pseudoxanthomonas sp. strain ICMP 6912 OM200162.1	cracking & canker of cane	plant
226	Pseudoxanthomonas sp. strain ICMP 6863 OM200158.1	stem splitting & canker	plant
227	Pseudoxanthomonas sp. PDD-32b-33 HQ256838.1	cloud water sampled from the Puy de Dome summit (1465 m)	water
228	Pseudoxanthomonas sp. MN12-17 JQ396629.1	arctic rhizosphere	rhizosphere
229	Pseudoxanthomonas sp. strain GD35 PP663214.1	Golden Delicious apple from ground	plant
230	Pseudoxanthomonas sp. strain A2P100 MN989126.1	compound leaves of Fraxinus excelsior	plant
231	Pseudoxanthomonas sp. strain JBR18 ON945554.1	halophyte endophyte	plant
232	Pseudoxanthomonas sp. strain CN5-337 PV460214.1	ND	ND
233	Pseudoxanthomonas sp. strain ICMP 12469 PQ148838.1	hydrocarbon-contaminated soil	soil
234	Pseudoxanthomonas sp. BD-a59 EF575561.1	hydrocarbon-contaminated soil	soil
235	Pseudoxanthomonas spadix strain IMMIB AFH-5 NR 042580.1	Oil-contaminated soil	soil
236	Pseudoxanthomonas sp. BZ60 HQ588838.1	soil sample from an industrial site containing high amounts of heavy oil and heavy metals	soil
237	Pseudoxanthomonas sp. BZ39 HQ588836.1	soil sample from an industrial site containing high amounts of heavy oil and heavy metals	soil
238	Pseudoxanthomonas icgebensis strain ICGEB-L15 NR 116834.1	midgut of Anopheles stephensi field-collected larvae	animal
239	Pseudoxanthomonas sp. strain IMCC33701 MW261880.1	ND	ND
240	Pseudoxanthomonas sp. strain MU-2 OQ978785.1	ND	ND
241	Pseudoxanthomonas sp. strain B-10 OQ978674.1	ND	ND
242	Pseudoxanthomonas sp. strain L-28 OQ978717.1	ND	ND
243	Pseudoxanthomonas sp. strain M-34 OQ978758.1	ND	ND
244	Pseudoxanthomonas sp. strain M-1 OQ978735.1	ND	ND
245	Pseudoxanthomonas sp. strain L-6 OQ978732.1	ND	ND
246	Pseudoxanthomonas sp. strain MU-21 OQ978786.1	ND	ND
247	Pseudoxanthomonas sp. strain L-35 OQ978722.1	ND	ND
248	Pseudoxanthomonas suwonensis strain 4M1 T NR043276.1	Cotton waste compost	compost
249	Pseudoxanthomonas sp. clone ASC90 HQ912776.1	Asparagus straw compost	compost
250	Pseudoxanthomonas sp. ASC669 JQ795999.1	ND	ND
251	Pseudoxanthomonas sp. clone ASC128 JF825496.1	Asparagus straw compost	compost
252	Pseudoxanthomonas sp. strain B-1 OQ978673.1	ND	ND
253	Pseudoxanthomonas sp. strain B-46 OQ978693.1	ND	ND
254	Pseudoxanthomonas jiangsuensis strain wax NR132712.1	soil sample from chemical factory	soil
255	Pseudoxanthomonas sp. strain M-33 OQ978757.1	ND	ND
256	Pseudoxanthomonas sp. strain IMCC34790 MW261906.1	ND	ND
257	Pseudoxanthomonas broegbernensis strain B1616/1 T NR025306.1	ammonia-supplied biofilters	biofilter
258	Pseudoxanthomonas broegbernensis strain NBRC 101013 NR113970.1	ND	ND
259	Pseudoxanthomonas sp. strain 3-3-7 MK587627.1	ND	ND
260	Pseudoxanthomonas sp. strain PS MN788635.1	soil	soil
261	Pseudoxanthomonas sp. SV 2 KJ024373.1	soil	soil
262	Pseudoxanthomonas sp. M2T2B8 GQ246698.1	aerobic fermentation of a mixture of bovine dung and urine, cow's milk, and yogurt	animal
263	Pseudoxanthomonas sp. strain ST126 PP702853.1	ND	ND
264	Pseudoxanthomonas sp. strain MS-41 MN904883.1	soil	soil
265	Pseudoxanthomonas sp. strain EAG1 KX839266.1	gut content of Eisenia fetida	animal
266	Pseudoxanthomonas sp. ROi44 EF219047.1	biofilms on reverse osmosis membrane treating MBR effluent	biofilm
267	Pseudoxanthomonas sp. strain OTN49-CD2 PV185392.1	ND	ND
268	Pseudoxanthomonas sp. strain Soil82 PP837921.1	ND	ND
269	Pseudoxanthomonas kaohsiungensis strain J36 T NR043070.1	wastewater from an oil-polluted site	water
270	Pseudoxanthomonas kaohsiungensis strain DBTP12 OL468272.1	soil	soil
271	Pseudoxanthomonas kaohsiungensis strain M9 PV154027.1	ND	ND
272	Pseudoxanthomonas koreensis strain T7-09 NR042972.1	soil from a ginseng field	soil
273	Pseudoxanthomonas sp. strain GN53 MW287196.1	ND	ND
274	Pseudoxanthomonas daejeonensis strain TR6-08 NR042973.1	soil from a ginseng field	soil
275	Pseudoxanthomonas daejeonensis strain NBRC 101159 T NR113984.1	soil from a ginseng field	soil
276	Pseudoxanthomonas kaohsiungensis strain MMS17-SY254 MG385712.1	soil	soil
277	Pseudoxanthomonas sp. 45-47b LC481375.1	chitin-added upland soil	soil
278	Pseudoxanthomonas sp. clone A02-06D FJ542824.1	low ergovaline treatment gut of the earthworm Eisenia fetida	animal
279	Pseudoxanthomonas kaohsiungensis strain MadaFrogSkinBac.DB-.2342 MF526104.1	Frog skin	animal
280	Pseudoxanthomonas sp. strain 10H PP773547.1	ND	ND
281	Pseudoxanthomonas sp. strain fibrivorans PP810183.1	ND	ND
282	Pseudoxanthomonas sp. strain KS-NC8 MK367409.1	ND	ND
283	Pseudoxanthomonas sp. CHNTR38 DQ337597.1	swine effluent applied soil	soil
284	Pseudoxanthomonas_sp._clone_16_KJ452210.1	activated sludge from pesticide factory	sludge
285	Pseudoxanthomonas_arseniciresistens_strain_KAs_5-3_T_NR180934.1	groundwater	water

## Sheet: Table S3
Table S3. The resulting species and subspecies clusters based on dDDH according to TYGS analysis
Type Strain Genome Server
Query strain	Subject strain	dDDH (d0, in %)	C.I. (d0, in %)	dDDH (d4, in %)	C.I. (d4, in %)	dDDH (d6, in %)	C.I. (d6, in %)	G+C content difference (in %)
'Pseudoxanthomonas suwonensis J43'	'Pseudoxanthomonas suwonensis J47'	99.9	[99.7 - 99.9]	98.1	[97.3 - 98.7]	99.9	[99.8 - 100.0]	0.01
'Pseudoxanthomonas suwonensis SRR4028141 bin.62'	Pseudoxanthomonas taiwanensis DSM 22914	85.4	[81.7 - 88.4]	93.2	[91.3 - 94.7]	89.5	[86.7 - 91.8]	0.45
'IBM-1 complete'	'Pseudoxanthomonas kaohsiungensis SH SHASGE1bin.36'	87.6	[84.1 - 90.4]	88.8	[86.4 - 90.9]	90.6	[87.9 - 92.7]	0.53
'Pseudoxanthomonas daejeonensis S9-A64R'	Pseudoxanthomonas daejeonensis DSM 17801	93.7	[91.1 - 95.6]	88.1	[85.6 - 90.2]	95	[93.1 - 96.4]	0.1
'Pseudoxanthomonas japonensis XL7'	Pseudoxanthomonas beigongshangi REN9T	95.4	[93.2 - 96.9]	87.6	[85.1 - 89.8]	96.2	[94.6 - 97.4]	0.2
'Pseudoxanthomonas suwonensis S37'	Pseudoxanthomonas suwonensis DSM17175	94.4	[91.9 - 96.1]	87.4	[84.9 - 89.6]	95.4	[93.6 - 96.7]	0.05
'Pseudoxanthomonas mexicana isolate 57'	'Pseudoxanthomonas mexicana isolate-64'	79.6	[75.7 - 83.1]	83.3	[80.4 - 85.7]	83.2	[79.9 - 86.0]	0.2
'Pseudoxanthomonas japonensis LY0623'	'Pseudoxanthomonas japonensis TUM 20250 hospital'	79.9	[76.0 - 83.4]	73.9	[70.9 - 76.7]	81.7	[78.4 - 84.7]	0.11
'Pseudoxanthomonas mexicana isolate-64'	Pseudoxanthomonas mexicana DSM 17121	71.1	[67.1 - 74.7]	72.4	[69.4 - 75.2]	73.8	[70.3 - 77.0]	0.31
'Pseudoxanthomonas suwonensis J42'	'Pseudoxanthomonas suwonensis J47'	85.9	[82.2 - 88.9]	72.2	[69.2 - 75.0]	86.3	[83.2 - 88.9]	0.05
'Pseudoxanthomonas suwonensis J42'	'Pseudoxanthomonas suwonensis J43'	85.5	[81.8 - 88.5]	72.1	[69.1 - 75.0]	86	[82.9 - 88.7]	0.06
'Pseudoxanthomonas japonensis LY0623'	Pseudoxanthomonas japonensis DSM 17109	78.1	[74.1 - 81.6]	71.6	[68.6 - 74.4]	79.7	[76.3 - 82.8]	0.4
'Pseudoxanthomonas kaohsiungensis SH SHASGE1bin.36'	Pseudoxanthomonas kaohsiungensis DSM 17583	74.6	[70.6 - 78.2]	71.1	[68.1 - 74.0]	76.6	[73.1 - 79.7]	0.74
'IBM-1 complete'	Pseudoxanthomonas kaohsiungensis DSM 17583	72.8	[68.8 - 76.4]	70.1	[67.1 - 73.0]	74.8	[71.4 - 78.0]	0.21
'Pseudoxanthomonas mexicana isolate 57'	Pseudoxanthomonas mexicana DSM 17121	71.9	[68.0 - 75.6]	69.5	[66.5 - 72.3]	73.9	[70.5 - 77.1]	0.11
'Pseudoxanthomonas japonensis TUM 20250 hospital'	Pseudoxanthomonas japonensis DSM 17109	76.8	[72.8 - 80.3]	69.4	[66.4 - 72.3]	78.1	[74.7 - 81.2]	0.28
'Pseudoxanthomonas suwonensis S37'	'Pseudoxanthomonas taiwanensis J19'	75.2	[71.2 - 78.8]	38.3	[35.9 - 40.9]	66.8	[63.4 - 70.0]	1.09
'Pseudoxanthomonas taiwanensis J19'	Pseudoxanthomonas suwonensis DSM17175	73.1	[69.1 - 76.7]	38.1	[35.7 - 40.6]	65.1	[61.7 - 68.3]	1.04
'Pseudoxanthomonas suwonensis 11-1'	Pseudoxanthomonas suwonensis DSM17175	75.9	[71.9 - 79.5]	36.8	[34.4 - 39.3]	66.6	[63.2 - 69.8]	0.18
'Pseudoxanthomonas suwonensis 11-1'	'Pseudoxanthomonas suwonensis S37'	75.6	[71.6 - 79.2]	36.7	[34.3 - 39.3]	66.3	[62.9 - 69.5]	0.13
'Pseudoxanthomonas suwonensis 11-1'	'Pseudoxanthomonas taiwanensis J19'	72.6	[68.6 - 76.2]	35.8	[33.4 - 38.3]	63.5	[60.2 - 66.7]	1.22
'Pseudoxanthomonas japonensis BE173'	'Pseudoxanthomonas japonensis TUM 20250 hospital'	59.5	[55.8 - 63.0]	35.3	[32.8 - 37.8]	53.4	[50.3 - 56.5]	0.58
'Pseudoxanthomonas japonensis BE173'	Pseudoxanthomonas japonensis DSM 17109	61.4	[57.7 - 65.0]	34.8	[32.3 - 37.3]	54.7	[51.5 - 57.8]	0.87
'Pseudoxanthomonas japonensis BE173'	'Pseudoxanthomonas japonensis LY0623'	58	[54.4 - 61.6]	34.7	[32.3 - 37.2]	52.1	[49.0 - 55.2]	0.47
'Pseudoxanthomonas mexicana isolate-64'	'Pseudoxanthomonas mexicana R-93399'	62.5	[58.8 - 66.1]	31.8	[29.4 - 34.3]	54	[50.9 - 57.1]	0.03
'Pseudoxanthomonas mexicana isolate 57'	'Pseudoxanthomonas mexicana R-93399'	63.4	[59.6 - 67.0]	31.8	[29.4 - 34.3]	54.6	[51.5 - 57.7]	0.17
'Pseudoxanthomonas mexicana R-93399'	Pseudoxanthomonas mexicana DSM 17121	63.1	[59.4 - 66.7]	31.7	[29.3 - 34.2]	54.4	[51.3 - 57.5]	0.29
'Pseudoxanthomonas suwonensis J1'	Pseudoxanthomonas koreensis KCTC12208T	44.9	[41.5 - 48.3]	31.7	[29.3 - 34.2]	41	[38.0 - 44.0]	0.07
'Pseudoxanthomonas suwonensis J1'	Pseudoxanthomonas kaohsiungensis DSM 17583	47.4	[44.0 - 50.8]	31.2	[28.8 - 33.7]	42.8	[39.8 - 45.8]	0.53
'IBM-1 complete'	'Pseudoxanthomonas suwonensis J1'	48.2	[44.8 - 51.6]	31.2	[28.8 - 33.7]	43.4	[40.4 - 46.4]	0.31
'Pseudoxanthomonas kaohsiungensis SH SHASGE1bin.36'	'Pseudoxanthomonas suwonensis J1'	50.4	[47.0 - 53.9]	31	[28.6 - 33.5]	44.9	[41.9 - 47.9]	0.21
'Pseudoxanthomonas japonensis LY0623'	Pseudoxanthomonas mexicana DSM 17121	53.9	[50.4 - 57.4]	30.9	[28.5 - 33.4]	47.4	[44.4 - 50.5]	0.49
'Pseudoxanthomonas japonensis TUM 20250 hospital'	Pseudoxanthomonas mexicana DSM 17121	55.4	[51.9 - 58.9]	30.7	[28.3 - 33.2]	48.4	[45.4 - 51.4]	0.37
'Pseudoxanthomonas japonensis TUM 20250 hospital'	'Pseudoxanthomonas mexicana isolate-64'	52	[48.6 - 55.5]	30.6	[28.2 - 33.1]	45.9	[42.9 - 49.0]	0.06
'Pseudoxanthomonas japonensis TUM 20250 hospital'	'Pseudoxanthomonas mexicana isolate 57'	54.2	[50.7 - 57.7]	30.6	[28.2 - 33.1]	47.5	[44.5 - 50.5]	0.26
'Pseudoxanthomonas japonensis LY0623'	'Pseudoxanthomonas mexicana isolate-64'	49.6	[46.2 - 53.0]	30.5	[28.2 - 33.1]	44.1	[41.1 - 47.1]	0.17
'Pseudoxanthomonas japonensis LY0623'	'Pseudoxanthomonas mexicana isolate 57'	51.1	[47.6 - 54.5]	30.5	[28.2 - 33.1]	45.2	[42.2 - 48.2]	0.38
'Pseudoxanthomonas mexicana isolate-64'	Pseudoxanthomonas japonensis DSM 17109	54.5	[51.0 - 58.0]	30.3	[27.9 - 32.8]	47.5	[44.5 - 50.6]	0.22
'Pseudoxanthomonas mexicana isolate 57'	Pseudoxanthomonas japonensis DSM 17109	55.9	[52.3 - 59.4]	30.2	[27.8 - 32.7]	48.5	[45.4 - 51.5]	0.02
'Pseudoxanthomonas daejeonensis S9-A64R'	'Pseudoxanthomonas suwonensis J1'	51.3	[47.8 - 54.7]	29.7	[27.3 - 32.2]	45	[42.0 - 48.0]	1.26
'Pseudoxanthomonas suwonensis J1'	Pseudoxanthomonas daejeonensis DSM 17801	51.2	[47.7 - 54.6]	29.7	[27.3 - 32.2]	44.9	[41.9 - 47.9]	1.35
'Pseudoxanthomonas japonensis BE173'	'Pseudoxanthomonas mexicana isolate-64'	48	[44.6 - 51.4]	29.4	[27.0 - 31.9]	42.5	[39.5 - 45.5]	0.64
'Pseudoxanthomonas japonensis BE173'	'Pseudoxanthomonas mexicana isolate 57'	48.8	[45.4 - 52.2]	29.4	[27.0 - 31.9]	43.1	[40.1 - 46.1]	0.84
'IBM-1 complete'	Pseudoxanthomonas koreensis KCTC12208T	46.7	[43.3 - 50.1]	29.4	[27.0 - 31.9]	41.5	[38.6 - 44.6]	0.25
'Pseudoxanthomonas japonensis BE173'	Pseudoxanthomonas mexicana DSM 17121	50.1	[46.7 - 53.5]	29.3	[26.9 - 31.8]	44	[41.0 - 47.0]	0.96
'Pseudoxanthomonas suwonensis J1'	'Pseudoxanthomonas suwonensis J43'	46.6	[43.2 - 50.0]	29.2	[26.8 - 31.7]	41.4	[38.4 - 44.4]	0.33
'Pseudoxanthomonas kaohsiungensis SH SHASGE1bin.36'	Pseudoxanthomonas koreensis KCTC12208T	49	[45.6 - 52.4]	29.2	[26.9 - 31.7]	43.2	[40.2 - 46.2]	0.28
'Pseudoxanthomonas japonensis LY0623'	'Pseudoxanthomonas mexicana R-93399'	52.9	[49.4 - 56.3]	29.2	[26.8 - 31.7]	45.9	[42.9 - 48.9]	0.2
'Pseudoxanthomonas suwonensis J1'	'Pseudoxanthomonas suwonensis J42'	44.9	[41.6 - 48.4]	29.2	[26.9 - 31.7]	40.2	[37.2 - 43.2]	0.27
'Pseudoxanthomonas koreensis TDY-1'	Pseudoxanthomonas broegbernensis DSM 12573	50.6	[47.1 - 54.0]	29.2	[26.8 - 31.7]	44.2	[41.2 - 47.3]	1.13
'Pseudoxanthomonas koreensis TDY-1'	Pseudoxanthomonas broegbernensis DSM 12573	51.6	[48.1 - 55.0]	29.2	[26.8 - 31.7]	44.9	[41.9 - 48.0]	1.21
'Pseudoxanthomonas suwonensis J1'	'Pseudoxanthomonas suwonensis J47'	46.7	[43.3 - 50.1]	29.2	[26.8 - 31.7]	41.4	[38.5 - 44.5]	0.32
'Pseudoxanthomonas japonensis TUM 20250 hospital'	'Pseudoxanthomonas mexicana R-93399'	54.8	[51.3 - 58.3]	29.2	[26.9 - 31.7]	47.3	[44.2 - 50.3]	0.09
'Pseudoxanthomonas suwonensis J47'	Pseudoxanthomonas koreensis KCTC12208T	49.7	[46.3 - 53.1]	29.1	[26.7 - 31.6]	43.6	[40.6 - 46.6]	0.39
'Pseudoxanthomonas mexicana R-93399'	Pseudoxanthomonas japonensis DSM 17109	60.2	[56.5 - 63.7]	29.1	[26.7 - 31.6]	50.9	[47.8 - 53.9]	0.19
'Pseudoxanthomonas suwonensis J42'	Pseudoxanthomonas koreensis KCTC12208T	48.7	[45.3 - 52.1]	29	[26.6 - 31.5]	42.8	[39.8 - 45.8]	0.34
'Pseudoxanthomonas suwonensis J43'	Pseudoxanthomonas koreensis KCTC12208T	49.6	[46.2 - 53.1]	29	[26.7 - 31.5]	43.5	[40.5 - 46.5]	0.4
'IBM-1 complete'	Pseudoxanthomonas daejeonensis DSM 17801	58.8	[55.2 - 62.4]	28.9	[26.5 - 31.4]	49.8	[46.8 - 52.9]	1.04
'Pseudoxanthomonas suwonensis J1'	Pseudoxanthomonas jiangsuensis DSM 22398T	43.9	[40.5 - 47.3]	28.9	[26.6 - 31.4]	39.3	[36.4 - 42.4]	0.18
'IBM-1 complete'	'Pseudoxanthomonas daejeonensis S9-A64R'	60.1	[56.4 - 63.6]	28.8	[26.5 - 31.3]	50.6	[47.6 - 53.7]	0.94
'Pseudoxanthomonas kaohsiungensis SH SHASGE1bin.36'	Pseudoxanthomonas daejeonensis DSM 17801	62.5	[58.7 - 66.1]	28.8	[26.4 - 31.3]	52.2	[49.1 - 55.3]	1.56
'Pseudoxanthomonas daejeonensis S9-A64R'	'Pseudoxanthomonas kaohsiungensis SH SHASGE1bin.36'	62.7	[58.9 - 66.3]	28.8	[26.4 - 31.3]	52.4	[49.3 - 55.4]	1.47
'Pseudoxanthomonas daejeonensis S9-A64R'	Pseudoxanthomonas kaohsiungensis DSM 17583	59.9	[56.3 - 63.5]	28.7	[26.3 - 31.2]	50.4	[47.4 - 53.5]	0.73
'Pseudoxanthomonas suwonensis J1'	Pseudoxanthomonas broegbernensis DSM 12573	38	[34.6 - 41.5]	28.6	[26.2 - 31.1]	34.8	[31.9 - 37.9]	0.43
'Pseudoxanthomonas suwonensis J1'	Pseudoxanthomonas broegbernensis DSM 12573	38.5	[35.1 - 41.9]	28.6	[26.2 - 31.1]	35.1	[32.2 - 38.2]	0.51
'Pseudoxanthomonas taiwanensis J19'	Pseudoxanthomonas taiwanensis DSM 22914	54.6	[51.1 - 58.1]	28.5	[26.1 - 31.0]	46.7	[43.7 - 49.7]	0.63
'Pseudoxanthomonas daejeonensis S9-A64R'	Pseudoxanthomonas koreensis KCTC12208T	48.9	[45.5 - 52.4]	28.5	[26.1 - 31.0]	42.8	[39.8 - 45.8]	1.19
'Pseudoxanthomonas japonensis BE173'	'Pseudoxanthomonas mexicana R-93399'	54.3	[50.8 - 57.8]	28.3	[26.0 - 30.8]	46.4	[43.4 - 49.5]	0.67
'Pseudoxanthomonas suwonensis SRR4028141 bin.62'	'Pseudoxanthomonas taiwanensis J19'	53.5	[50.0 - 57.0]	27.8	[25.5 - 30.3]	45.6	[42.6 - 48.6]	1.09
'Pseudoxanthomonas suwonensis J42'	Pseudoxanthomonas kaohsiungensis DSM 17583	48.7	[45.3 - 52.1]	27.5	[25.1 - 30.0]	42.1	[39.1 - 45.1]	0.8
'Pseudoxanthomonas suwonensis J47'	'Pseudoxanthomonas taiwanensis J19'	51.6	[48.1 - 55.0]	27.5	[25.1 - 30.0]	44.1	[41.2 - 47.2]	0.86
'IBM-1 complete'	'Pseudoxanthomonas suwonensis J47'	50.1	[46.7 - 53.6]	27.5	[25.1 - 30.0]	43.1	[40.1 - 46.1]	0.64
'Pseudoxanthomonas suwonensis J42'	Pseudoxanthomonas jiangsuensis DSM 22398T	47.1	[43.7 - 50.5]	27.5	[25.1 - 30.0]	41	[38.0 - 44.0]	0.09
'Pseudoxanthomonas suwonensis J43'	'Pseudoxanthomonas taiwanensis J19'	51.5	[48.0 - 54.9]	27.5	[25.1 - 30.0]	44	[41.1 - 47.1]	0.85
'IBM-1 complete'	'Pseudoxanthomonas suwonensis J42'	49	[45.6 - 52.4]	27.5	[25.1 - 30.0]	42.4	[39.4 - 45.4]	0.58
'IBM-1 complete'	'Pseudoxanthomonas suwonensis J43'	49.9	[46.5 - 53.3]	27.4	[25.1 - 29.9]	42.9	[40.0 - 46.0]	0.65
'Pseudoxanthomonas suwonensis J47'	Pseudoxanthomonas jiangsuensis DSM 22398T	47.6	[44.2 - 51.0]	27.4	[25.1 - 29.9]	41.3	[38.3 - 44.4]	0.14
'IBM-1 complete'	Pseudoxanthomonas jiangsuensis DSM 22398T	46.8	[43.4 - 50.2]	27.4	[25.1 - 29.9]	40.8	[37.8 - 43.8]	0.5
'Pseudoxanthomonas suwonensis J42'	'Pseudoxanthomonas taiwanensis J19'	50.6	[47.1 - 54.0]	27.4	[25.1 - 29.9]	43.4	[40.4 - 46.4]	0.92
'Pseudoxanthomonas kaohsiungensis SH SHASGE1bin.36'	'Pseudoxanthomonas suwonensis J42'	51	[47.5 - 54.4]	27.4	[25.1 - 29.9]	43.7	[40.7 - 46.7]	0.06
'Pseudoxanthomonas suwonensis J43'	Pseudoxanthomonas jiangsuensis DSM 22398T	47.7	[44.3 - 51.1]	27.4	[25.0 - 29.9]	41.4	[38.4 - 44.4]	0.15
'Pseudoxanthomonas kaohsiungensis SH SHASGE1bin.36'	'Pseudoxanthomonas suwonensis J47'	53.1	[49.7 - 56.6]	27.3	[25.0 - 29.8]	45.1	[42.1 - 48.1]	0.11
'Pseudoxanthomonas kaohsiungensis SH SHASGE1bin.36'	'Pseudoxanthomonas suwonensis J43'	53	[49.5 - 56.5]	27.3	[25.0 - 29.8]	45	[42.0 - 48.1]	0.12
'Pseudoxanthomonas taiwanensis J19'	Pseudoxanthomonas jiangsuensis DSM 22398T	45	[41.6 - 48.4]	27.3	[25.0 - 29.8]	39.5	[36.5 - 42.5]	1
'Pseudoxanthomonas suwonensis J47'	Pseudoxanthomonas kaohsiungensis DSM 17583	48.9	[45.5 - 52.4]	27.2	[24.9 - 29.7]	42.2	[39.2 - 45.2]	0.85
'Pseudoxanthomonas suwonensis J43'	Pseudoxanthomonas kaohsiungensis DSM 17583	49	[45.5 - 52.4]	27.2	[24.9 - 29.7]	42.2	[39.2 - 45.2]	0.86
'Pseudoxanthomonas kaohsiungensis SH SHASGE1bin.36'	Pseudoxanthomonas jiangsuensis DSM 22398T	47.9	[44.5 - 51.3]	27.2	[24.9 - 29.7]	41.5	[38.5 - 44.5]	0.03
'Pseudoxanthomonas suwonensis J1'	'Pseudoxanthomonas taiwanensis J19'	38.9	[35.5 - 42.4]	27	[24.7 - 29.5]	35	[32.0 - 38.1]	1.19
'Pseudoxanthomonas suwonensis J42'	Pseudoxanthomonas broegbernensis DSM 12573	39	[35.7 - 42.5]	26.7	[24.3 - 29.2]	35	[32.0 - 38.0]	0.24
'IBM-1 complete'	Pseudoxanthomonas broegbernensis DSM 12573	38.3	[34.9 - 41.8]	26.7	[24.4 - 29.2]	34.4	[31.5 - 37.5]	0.74
'Pseudoxanthomonas mexicana isolate-64'	Pseudoxanthomonas putridarboris WD12	37.2	[33.9 - 40.7]	26.7	[24.4 - 29.2]	33.7	[30.7 - 36.7]	0.27
'Pseudoxanthomonas taiwanensis J19'	Pseudoxanthomonas broegbernensis DSM 12573	40	[36.6 - 43.5]	26.7	[24.4 - 29.2]	35.7	[32.7 - 38.7]	0.76
'Pseudoxanthomonas taiwanensis J19'	Pseudoxanthomonas broegbernensis DSM 12573	40.6	[37.2 - 44.0]	26.7	[24.3 - 29.2]	36.1	[33.1 - 39.1]	0.68
'Pseudoxanthomonas mexicana isolate 57'	Pseudoxanthomonas putridarboris WD12	37.8	[34.4 - 41.2]	26.7	[24.4 - 29.2]	34	[31.1 - 37.1]	0.07
'Pseudoxanthomonas kaohsiungensis SH SHASGE1bin.36'	Pseudoxanthomonas broegbernensis DSM 12573	39.3	[35.9 - 42.7]	26.7	[24.3 - 29.2]	35.1	[32.2 - 38.2]	0.22
'Pseudoxanthomonas suwonensis J47'	Pseudoxanthomonas suwonensis DSM17175	50.9	[47.5 - 54.3]	26.7	[24.3 - 29.1]	43.2	[40.3 - 46.3]	0.17
'Pseudoxanthomonas taiwanensis J19'	Pseudoxanthomonas koreensis KCTC12208T	38.8	[35.5 - 42.3]	26.7	[24.3 - 29.1]	34.8	[31.9 - 37.9]	1.25
'Pseudoxanthomonas suwonensis J42'	Pseudoxanthomonas broegbernensis DSM 12573	38.5	[35.1 - 42.0]	26.7	[24.3 - 29.2]	34.6	[31.7 - 37.7]	0.16
'Pseudoxanthomonas suwonensis J43'	'Pseudoxanthomonas suwonensis S37'	50.5	[47.1 - 53.9]	26.6	[24.2 - 29.1]	42.9	[40.0 - 46.0]	0.23
'Pseudoxanthomonas suwonensis 11-1'	'Pseudoxanthomonas suwonensis J43'	52.5	[49.1 - 56.0]	26.6	[24.2 - 29.0]	44.3	[41.3 - 47.3]	0.37
'Pseudoxanthomonas suwonensis J47'	Pseudoxanthomonas broegbernensis DSM 12573	40	[36.6 - 43.5]	26.6	[24.2 - 29.0]	35.6	[32.7 - 38.7]	0.11
'Pseudoxanthomonas kaohsiungensis SH SHASGE1bin.36'	Pseudoxanthomonas broegbernensis DSM 12573	39.8	[36.4 - 43.2]	26.6	[24.2 - 29.1]	35.5	[32.5 - 38.5]	0.29
'Pseudoxanthomonas suwonensis J47'	'Pseudoxanthomonas suwonensis S37'	51	[47.5 - 54.4]	26.6	[24.2 - 29.1]	43.2	[40.3 - 46.3]	0.22
'Pseudoxanthomonas suwonensis 11-1'	'Pseudoxanthomonas suwonensis J47'	52.6	[49.1 - 56.1]	26.6	[24.2 - 29.1]	44.3	[41.4 - 47.4]	0.36
'Pseudoxanthomonas suwonensis J43'	Pseudoxanthomonas suwonensis DSM17175	50.6	[47.1 - 54.0]	26.6	[24.3 - 29.1]	43	[40.0 - 46.0]	0.18
'IBM-1 complete'	Pseudoxanthomonas broegbernensis DSM 12573	38.7	[35.4 - 42.2]	26.6	[24.3 - 29.1]	34.8	[31.8 - 37.8]	0.82
'Pseudoxanthomonas suwonensis 11-1'	'Pseudoxanthomonas suwonensis J42'	50.2	[46.8 - 53.7]	26.5	[24.1 - 29.0]	42.7	[39.7 - 45.7]	0.3
'Pseudoxanthomonas suwonensis J47'	Pseudoxanthomonas broegbernensis DSM 12573	40.7	[37.3 - 44.2]	26.5	[24.2 - 29.0]	36.1	[33.2 - 39.2]	0.18
'Pseudoxanthomonas suwonensis J43'	Pseudoxanthomonas broegbernensis DSM 12573	40.7	[37.3 - 44.2]	26.5	[24.1 - 29.0]	36.1	[33.2 - 39.2]	0.17
'Pseudoxanthomonas suwonensis J43'	Pseudoxanthomonas broegbernensis DSM 12573	40	[36.6 - 43.5]	26.5	[24.2 - 29.0]	35.6	[32.7 - 38.7]	0.1
'Pseudoxanthomonas suwonensis J42'	Pseudoxanthomonas suwonensis DSM17175	49.8	[46.3 - 53.2]	26.5	[24.2 - 29.0]	42.4	[39.4 - 45.4]	0.12
'Pseudoxanthomonas suwonensis J42'	'Pseudoxanthomonas suwonensis S37'	50.1	[46.7 - 53.6]	26.5	[24.2 - 29.0]	42.6	[39.7 - 45.7]	0.17
'Pseudoxanthomonas koreensis TDY-1'	Pseudoxanthomonas jiangsuensis DSM 22398T	41.3	[37.9 - 44.7]	26.4	[24.1 - 28.9]	36.5	[33.5 - 39.5]	0.88
'Pseudoxanthomonas japonensis TUM 20250 hospital'	Pseudoxanthomonas putridarboris WD12	38.2	[34.9 - 41.7]	26.4	[24.1 - 28.9]	34.3	[31.3 - 37.4]	0.33
'Pseudoxanthomonas suwonensis S37'	Pseudoxanthomonas jiangsuensis DSM 22398T	45.8	[42.4 - 49.2]	26.3	[24.0 - 28.8]	39.6	[36.6 - 42.6]	0.08
'Pseudoxanthomonas daejeonensis S9-A64R'	'Pseudoxanthomonas suwonensis J42'	49.9	[46.5 - 53.4]	26.3	[23.9 - 28.7]	42.4	[39.4 - 45.4]	1.53
'Pseudoxanthomonas suwonensis J42'	Pseudoxanthomonas daejeonensis DSM 17801	50.4	[47.0 - 53.8]	26.3	[23.9 - 28.8]	42.7	[39.7 - 45.7]	1.62
'Pseudoxanthomonas suwonensis S37'	Pseudoxanthomonas taiwanensis DSM 22914	53.5	[50.0 - 57.0]	26.3	[24.0 - 28.8]	44.8	[41.8 - 47.9]	1.72
'Pseudoxanthomonas japonensis LY0623'	Pseudoxanthomonas putridarboris WD12	37.7	[34.3 - 41.2]	26.3	[23.9 - 28.7]	33.8	[30.9 - 36.9]	0.44
'Pseudoxanthomonas suwonensis 11-1'	Pseudoxanthomonas jiangsuensis DSM 22398T	47.6	[44.2 - 51.0]	26.3	[24.0 - 28.8]	40.8	[37.9 - 43.9]	0.22
'Pseudoxanthomonas suwonensis J47'	Pseudoxanthomonas daejeonensis DSM 17801	51.3	[47.8 - 54.7]	26.2	[23.9 - 28.7]	43.3	[40.3 - 46.3]	1.67
'Pseudoxanthomonas daejeonensis S9-A64R'	'Pseudoxanthomonas suwonensis J47'	51.9	[48.4 - 55.3]	26.2	[23.9 - 28.7]	43.7	[40.7 - 46.7]	1.58
'Pseudoxanthomonas suwonensis J1'	'Pseudoxanthomonas suwonensis S37'	38.9	[35.5 - 42.4]	26.2	[23.8 - 28.7]	34.7	[31.8 - 37.8]	0.1
'Pseudoxanthomonas suwonensis J43'	Pseudoxanthomonas daejeonensis DSM 17801	51.5	[48.1 - 55.0]	26.2	[23.8 - 28.7]	43.4	[40.4 - 46.4]	1.68
'Pseudoxanthomonas daejeonensis S9-A64R'	'Pseudoxanthomonas suwonensis J43'	52.2	[48.8 - 55.7]	26.2	[23.8 - 28.7]	43.9	[40.9 - 46.9]	1.59
'Pseudoxanthomonas suwonensis SRR4028141 bin.62'	Pseudoxanthomonas suwonensis DSM17175	51.1	[47.6 - 54.5]	26.1	[23.7 - 28.6]	43.1	[40.1 - 46.1]	2.13
'Pseudoxanthomonas suwonensis J1'	Pseudoxanthomonas suwonensis DSM17175	38.4	[35.0 - 41.9]	26.1	[23.8 - 28.6]	34.3	[31.4 - 37.4]	0.15
'Pseudoxanthomonas suwonensis J1'	Pseudoxanthomonas taiwanensis DSM 22914	40.2	[36.8 - 43.6]	26.1	[23.7 - 28.5]	35.6	[32.6 - 38.6]	1.82
'Pseudoxanthomonas japonensis BE173'	Pseudoxanthomonas putridarboris WD12	37	[33.6 - 40.5]	26.1	[23.8 - 28.6]	33.3	[30.3 - 36.4]	0.91
'Pseudoxanthomonas suwonensis J1'	'Pseudoxanthomonas suwonensis SRR4028141 bin.62'	40	[36.7 - 43.5]	26	[23.7 - 28.5]	35.5	[32.5 - 38.5]	2.28
'Pseudoxanthomonas suwonensis S37'	'Pseudoxanthomonas suwonensis SRR4028141 bin.62'	51.9	[48.5 - 55.4]	26	[23.6 - 28.5]	43.6	[40.6 - 46.6]	2.18
'Pseudoxanthomonas suwonensis J42'	Pseudoxanthomonas taiwanensis DSM 22914	49.3	[45.9 - 52.8]	26	[23.6 - 28.5]	41.8	[38.9 - 44.9]	1.55
'Pseudoxanthomonas suwonensis 11-1'	'Pseudoxanthomonas suwonensis J1'	39.5	[36.2 - 43.0]	26	[23.6 - 28.5]	35.1	[32.1 - 38.2]	0.03
'Pseudoxanthomonas koreensis TDY-1'	'Pseudoxanthomonas suwonensis J1'	34.3	[31.0 - 37.9]	26	[23.7 - 28.5]	31.3	[28.4 - 34.4]	0.7
'Pseudoxanthomonas mexicana R-93399'	Pseudoxanthomonas putridarboris WD12	38.4	[35.0 - 41.8]	26	[23.6 - 28.4]	34.2	[31.3 - 37.3]	0.24
'Pseudoxanthomonas suwonensis S37'	Pseudoxanthomonas broegbernensis DSM 12573	38.8	[35.4 - 42.2]	26	[23.6 - 28.4]	34.5	[31.6 - 37.6]	0.33
'Pseudoxanthomonas suwonensis S37'	Pseudoxanthomonas broegbernensis DSM 12573	39.4	[36.0 - 42.9]	25.9	[23.6 - 28.4]	35	[32.0 - 38.0]	0.41
'Pseudoxanthomonas daejeonensis S9-A64R'	Pseudoxanthomonas jiangsuensis DSM 22398T	48.4	[44.9 - 51.8]	25.9	[23.6 - 28.4]	41.2	[38.2 - 44.2]	1.44
'Pseudoxanthomonas suwonensis 11-1'	Pseudoxanthomonas koreensis KCTC12208T	39.7	[36.4 - 43.2]	25.9	[23.5 - 28.4]	35.2	[32.3 - 38.3]	0.03
'Pseudoxanthomonas suwonensis SRR4028141 bin.62'	Pseudoxanthomonas broegbernensis DSM 12573	39.8	[36.5 - 43.3]	25.9	[23.5 - 28.3]	35.3	[32.3 - 38.3]	1.85
'Pseudoxanthomonas suwonensis 11-1'	Pseudoxanthomonas broegbernensis DSM 12573	39.4	[36.0 - 42.9]	25.8	[23.4 - 28.3]	34.9	[32.0 - 38.0]	0.46
'Pseudoxanthomonas suwonensis J42'	'Pseudoxanthomonas suwonensis SRR4028141 bin.62'	48	[44.6 - 51.4]	25.8	[23.5 - 28.3]	40.9	[37.9 - 43.9]	2.01
'Pseudoxanthomonas suwonensis 11-1'	Pseudoxanthomonas broegbernensis DSM 12573	39.9	[36.5 - 43.4]	25.8	[23.4 - 28.2]	35.3	[32.3 - 38.3]	0.54
'Pseudoxanthomonas suwonensis S37'	Pseudoxanthomonas koreensis KCTC12208T	39.8	[36.5 - 43.3]	25.8	[23.5 - 28.3]	35.2	[32.3 - 38.3]	0.17
'Pseudoxanthomonas suwonensis J43'	Pseudoxanthomonas taiwanensis DSM 22914	51	[47.6 - 54.5]	25.8	[23.5 - 28.3]	42.9	[39.9 - 45.9]	1.49
'Pseudoxanthomonas suwonensis SRR4028141 bin.62'	Pseudoxanthomonas broegbernensis DSM 12573	40.5	[37.1 - 43.9]	25.8	[23.5 - 28.3]	35.7	[32.8 - 38.8]	1.77
'Pseudoxanthomonas suwonensis J47'	Pseudoxanthomonas taiwanensis DSM 22914	51.4	[47.9 - 54.8]	25.8	[23.5 - 28.3]	43.1	[40.1 - 46.1]	1.5
'Pseudoxanthomonas suwonensis 11-1'	Pseudoxanthomonas taiwanensis DSM 22914	51.6	[48.1 - 55.0]	25.8	[23.5 - 28.3]	43.2	[40.3 - 46.3]	1.86
'IBM-1 complete'	'Pseudoxanthomonas taiwanensis J19'	40.9	[37.6 - 44.4]	25.7	[23.3 - 28.2]	36	[33.0 - 39.0]	1.5
'Pseudoxanthomonas suwonensis J43'	'Pseudoxanthomonas suwonensis SRR4028141 bin.62'	50.5	[47.1 - 53.9]	25.7	[23.4 - 28.2]	42.5	[39.5 - 45.5]	1.94
'Pseudoxanthomonas suwonensis J47'	'Pseudoxanthomonas suwonensis SRR4028141 bin.62'	50.7	[47.3 - 54.1]	25.7	[23.4 - 28.2]	42.6	[39.6 - 45.6]	1.95
'Pseudoxanthomonas daejeonensis S9-A64R'	Pseudoxanthomonas broegbernensis DSM 12573	39	[35.6 - 42.4]	25.7	[23.3 - 28.1]	34.6	[31.6 - 37.6]	1.69
'Pseudoxanthomonas daejeonensis S9-A64R'	Pseudoxanthomonas broegbernensis DSM 12573	39.5	[36.2 - 43.0]	25.6	[23.3 - 28.1]	35	[32.0 - 38.0]	1.76
'Pseudoxanthomonas taiwanensis J19'	Pseudoxanthomonas kaohsiungensis DSM 17583	39.4	[36.1 - 42.9]	25.6	[23.3 - 28.1]	34.9	[31.9 - 38.0]	1.72
'Pseudoxanthomonas suwonensis SRR4028141 bin.62'	Pseudoxanthomonas jiangsuensis DSM 22398T	44.9	[41.5 - 48.3]	25.6	[23.3 - 28.1]	38.7	[35.7 - 41.7]	2.09
'Pseudoxanthomonas koreensis TDY-1'	Pseudoxanthomonas koreensis KCTC12208T	36.4	[33.0 - 39.9]	25.6	[23.2 - 28.0]	32.7	[29.7 - 35.8]	0.63
'Pseudoxanthomonas kaohsiungensis SH SHASGE1bin.36'	'Pseudoxanthomonas taiwanensis J19'	43	[39.7 - 46.5]	25.5	[23.1 - 27.9]	37.3	[34.4 - 40.4]	0.97
'Pseudoxanthomonas suwonensis 11-1'	'Pseudoxanthomonas suwonensis SRR4028141 bin.62'	50	[46.6 - 53.4]	25.5	[23.2 - 28.0]	42	[39.1 - 45.1]	2.31
'Pseudoxanthomonas koreensis TDY-1'	'Pseudoxanthomonas taiwanensis J19'	39.3	[35.9 - 42.7]	25.3	[23.0 - 27.8]	34.7	[31.7 - 37.7]	1.89
'IBM-1 complete'	'Pseudoxanthomonas suwonensis S37'	40.6	[37.3 - 44.1]	25.1	[22.8 - 27.6]	35.5	[32.6 - 38.6]	0.42
'Pseudoxanthomonas koreensis TDY-1'	'Pseudoxanthomonas suwonensis J42'	37	[33.6 - 40.5]	25	[22.6 - 27.4]	32.9	[30.0 - 36.0]	0.97
'Pseudoxanthomonas suwonensis SRR4028141 bin.62'	Pseudoxanthomonas koreensis KCTC12208T	42.6	[39.3 - 46.1]	25	[22.7 - 27.5]	36.9	[33.9 - 39.9]	2.34
'Pseudoxanthomonas suwonensis S37'	Pseudoxanthomonas kaohsiungensis DSM 17583	40.2	[36.9 - 43.7]	24.9	[22.6 - 27.4]	35.2	[32.2 - 38.2]	0.63
'IBM-1 complete'	'Pseudoxanthomonas suwonensis 11-1'	41.5	[38.1 - 44.9]	24.9	[22.6 - 27.4]	36	[33.1 - 39.1]	0.28
'Pseudoxanthomonas kaohsiungensis SH SHASGE1bin.36'	'Pseudoxanthomonas suwonensis S37'	42.8	[39.4 - 46.2]	24.9	[22.6 - 27.4]	36.9	[33.9 - 40.0]	0.11
'Pseudoxanthomonas koreensis TDY-1'	Pseudoxanthomonas kaohsiungensis DSM 17583	35.5	[32.1 - 39.0]	24.9	[22.5 - 27.3]	31.8	[28.8 - 34.9]	0.17
'IBM-1 complete'	Pseudoxanthomonas suwonensis DSM17175	40.9	[37.5 - 44.3]	24.9	[22.6 - 27.4]	35.6	[32.7 - 38.7]	0.46
'Pseudoxanthomonas suwonensis 11-1'	Pseudoxanthomonas kaohsiungensis DSM 17583	40.8	[37.5 - 44.3]	24.9	[22.6 - 27.4]	35.6	[32.6 - 38.6]	0.49
'IBM-1 complete'	'Pseudoxanthomonas koreensis TDY-1'	36.1	[32.7 - 39.6]	24.8	[22.5 - 27.2]	32.2	[29.3 - 35.3]	0.38
'Pseudoxanthomonas koreensis TDY-1'	'Pseudoxanthomonas suwonensis J47'	37.9	[34.5 - 41.4]	24.8	[22.5 - 27.3]	33.5	[30.6 - 36.6]	1.02
'Pseudoxanthomonas koreensis TDY-1'	'Pseudoxanthomonas suwonensis J43'	37.7	[34.4 - 41.2]	24.8	[22.5 - 27.3]	33.4	[30.5 - 36.5]	1.03
'Pseudoxanthomonas kaohsiungensis SH SHASGE1bin.36'	Pseudoxanthomonas suwonensis DSM17175	42.9	[39.5 - 46.3]	24.8	[22.5 - 27.3]	37	[34.0 - 40.0]	0.07
'Pseudoxanthomonas kaohsiungensis SH SHASGE1bin.36'	'Pseudoxanthomonas suwonensis 11-1'	43.9	[40.5 - 47.3]	24.7	[22.4 - 27.2]	37.6	[34.6 - 40.6]	0.25
'Pseudoxanthomonas kaohsiungensis SH SHASGE1bin.36'	'Pseudoxanthomonas koreensis TDY-1'	37.3	[33.9 - 40.8]	24.6	[22.3 - 27.1]	33	[30.1 - 36.1]	0.91
'Pseudoxanthomonas suwonensis SRR4028141 bin.62'	Pseudoxanthomonas kaohsiungensis DSM 17583	40.8	[37.4 - 44.2]	24.6	[22.2 - 27.0]	35.4	[32.4 - 38.5]	2.81
'Pseudoxanthomonas taiwanensis J19'	Pseudoxanthomonas daejeonensis DSM 17801	38.8	[35.5 - 42.3]	24.6	[22.3 - 27.1]	34.1	[31.1 - 37.2]	2.54
'IBM-1 complete'	Pseudoxanthomonas taiwanensis DSM 22914	42.1	[38.7 - 45.5]	24.6	[22.3 - 27.1]	36.3	[33.4 - 39.4]	2.14
'Pseudoxanthomonas koreensis TDY-1'	'Pseudoxanthomonas suwonensis 11-1'	38.8	[35.4 - 42.3]	24.6	[22.3 - 27.1]	34	[31.1 - 37.1]	0.66
'Pseudoxanthomonas kaohsiungensis SH SHASGE1bin.36'	Pseudoxanthomonas taiwanensis DSM 22914	43.8	[40.5 - 47.3]	24.5	[22.1 - 26.9]	37.4	[34.5 - 40.5]	1.61
'Pseudoxanthomonas koreensis TDY-1'	'Pseudoxanthomonas suwonensis S37'	39.7	[36.3 - 43.1]	24.5	[22.1 - 26.9]	34.6	[31.7 - 37.7]	0.8
'Pseudoxanthomonas daejeonensis S9-A64R'	'Pseudoxanthomonas taiwanensis J19'	39.4	[36.1 - 42.9]	24.5	[22.2 - 27.0]	34.5	[31.5 - 37.5]	2.44
'IBM-1 complete'	'Pseudoxanthomonas suwonensis SRR4028141 bin.62'	40.8	[37.4 - 44.2]	24.5	[22.2 - 27.0]	35.4	[32.4 - 38.5]	2.59
'Pseudoxanthomonas koreensis TDY-1'	Pseudoxanthomonas suwonensis DSM17175	39.1	[35.8 - 42.6]	24.4	[22.1 - 26.9]	34.2	[31.3 - 37.3]	0.85
'Pseudoxanthomonas kaohsiungensis SH SHASGE1bin.36'	'Pseudoxanthomonas suwonensis SRR4028141 bin.62'	43.5	[40.2 - 47.0]	24.4	[22.1 - 26.9]	37.2	[34.3 - 40.3]	2.06
'Pseudoxanthomonas japonensis XL7'	Pseudoxanthomonas putridarboris WD12	29.8	[26.5 - 33.5]	24.3	[22.0 - 26.8]	27.5	[24.6 - 30.6]	0.27
'Pseudoxanthomonas koreensis TDY-1'	Pseudoxanthomonas taiwanensis DSM 22914	41	[37.6 - 44.4]	24.1	[21.8 - 26.5]	35.3	[32.4 - 38.4]	2.52
'Pseudoxanthomonas koreensis TDY-1'	Pseudoxanthomonas daejeonensis DSM 17801	36	[32.7 - 39.6]	24	[21.7 - 26.5]	31.9	[29.0 - 35.0]	0.65
'Pseudoxanthomonas daejeonensis S9-A64R'	'Pseudoxanthomonas koreensis TDY-1'	36	[32.7 - 39.6]	24	[21.7 - 26.5]	31.9	[29.0 - 35.0]	0.56
'Pseudoxanthomonas suwonensis S37'	Pseudoxanthomonas daejeonensis DSM 17801	40.3	[36.9 - 43.8]	24	[21.7 - 26.4]	34.8	[31.9 - 37.9]	1.45
'Pseudoxanthomonas daejeonensis S9-A64R'	'Pseudoxanthomonas suwonensis S37'	40.6	[37.3 - 44.1]	24	[21.7 - 26.4]	35.1	[32.1 - 38.1]	1.36
'Pseudoxanthomonas daejeonensis S9-A64R'	Pseudoxanthomonas suwonensis DSM17175	40.5	[37.1 - 43.9]	23.9	[21.6 - 26.4]	34.9	[32.0 - 38.0]	1.4
'Pseudoxanthomonas japonensis XL7'	Pseudoxanthomonas indica P15	36.4	[33.1 - 39.9]	23.9	[21.6 - 26.4]	32.2	[29.2 - 35.3]	1.68
'Pseudoxanthomonas koreensis TDY-1'	'Pseudoxanthomonas suwonensis SRR4028141 bin.62'	40.7	[37.3 - 44.1]	23.9	[21.6 - 26.4]	35.1	[32.1 - 38.1]	2.98
'Pseudoxanthomonas suwonensis 11-1'	Pseudoxanthomonas daejeonensis DSM 17801	42.1	[38.7 - 45.5]	23.8	[21.5 - 26.2]	36	[33.0 - 39.0]	1.32
'Pseudoxanthomonas japonensis XL7'	Pseudoxanthomonas indica CCM 7430	36.3	[32.9 - 39.8]	23.8	[21.5 - 26.3]	32	[29.1 - 35.1]	1.65
'Pseudoxanthomonas daejeonensis S9-A64R'	'Pseudoxanthomonas suwonensis 11-1'	42.8	[39.4 - 46.2]	23.7	[21.4 - 26.2]	36.4	[33.4 - 39.4]	1.22
'Pseudoxanthomonas japonensis BE173'	Aerosticca soli NBRC 112897T	14.7	[11.8 - 18.1]	23.6	[21.3 - 26.0]	14.9	[12.4 - 17.8]	1.88
'Pseudoxanthomonas daejeonensis S9-A64R'	Pseudoxanthomonas taiwanensis DSM 22914	39.6	[36.3 - 43.1]	23.5	[21.2 - 26.0]	34.2	[31.2 - 37.3]	3.08
'Pseudoxanthomonas japonensis XL7'	Pseudoxanthomonas wuyuanensis CGMCC 1.10978	26	[22.7 - 29.7]	23.4	[21.2 - 25.9]	24.4	[21.5 - 27.5]	1.34
'Pseudoxanthomonas daejeonensis S9-A64R'	'Pseudoxanthomonas suwonensis SRR4028141 bin.62'	39.9	[36.6 - 43.4]	23.3	[21.1 - 25.8]	34.3	[31.4 - 37.4]	3.53
'Pseudoxanthomonas suwonensis SRR4028141 bin.62'	Pseudoxanthomonas daejeonensis DSM 17801	40.1	[36.7 - 43.5]	23.3	[21.0 - 25.8]	34.4	[31.5 - 37.5]	3.63
'Pseudoxanthomonas suwonensis J1'	Xanthomonas chitinilytica H13-6	27.5	[24.1 - 31.1]	23.2	[21.0 - 25.7]	25.5	[22.6 - 28.6]	1.07
'Pseudoxanthomonas suwonensis J47'	Xanthomonas boreopolis JCM 13306	25.6	[22.3 - 29.3]	23.2	[20.9 - 25.6]	24.1	[21.2 - 27.2]	1.6
'Pseudoxanthomonas taiwanensis J19'	Xanthomonas chitinilytica H13-6	28.6	[25.3 - 32.3]	23.1	[20.8 - 25.5]	26.3	[23.4 - 29.4]	2.25
'Pseudoxanthomonas suwonensis J1'	Xanthomonas boreopolis JCM 13306	23.7	[20.4 - 27.4]	23.1	[20.8 - 25.6]	22.6	[19.7 - 25.6]	1.27
'Pseudoxanthomonas mexicana isolate-64'	Pseudoxanthomonas wuyuanensis CGMCC 1.10978	25.3	[22.0 - 29.0]	23.1	[20.8 - 25.6]	23.8	[21.0 - 26.9]	1.33
'Pseudoxanthomonas suwonensis J43'	Xanthomonas boreopolis JCM 13306	25.6	[22.2 - 29.2]	23.1	[20.8 - 25.6]	24	[21.1 - 27.1]	1.61
'Pseudoxanthomonas suwonensis J1'	Pseudoxanthomonas sangjuensis DSM 28345	24.3	[21.0 - 28.0]	23	[20.8 - 25.5]	23	[20.2 - 26.1]	1.56
'Pseudoxanthomonas mexicana isolate 57'	Pseudoxanthomonas wuyuanensis CGMCC 1.10978	25.7	[22.3 - 29.3]	23	[20.7 - 25.4]	24	[21.2 - 27.1]	1.54
'Pseudoxanthomonas suwonensis J1'	Xanthomonas protegens PPL118	23.2	[19.9 - 26.8]	23	[20.7 - 25.4]	22.1	[19.3 - 25.2]	1.05
'Pseudoxanthomonas japonensis TUM 20250 hospital'	Pseudoxanthomonas wuyuanensis CGMCC 1.10978	25	[21.6 - 28.6]	22.9	[20.6 - 25.4]	23.5	[20.6 - 26.6]	1.27
'Pseudoxanthomonas taiwanensis J19'	Pseudoxanthomonas sangjuensis DSM 28345	24.2	[20.9 - 27.9]	22.9	[20.6 - 25.4]	22.9	[20.1 - 26.0]	2.75
'Pseudoxanthomonas suwonensis J42'	Xanthomonas boreopolis JCM 13306	25.4	[22.0 - 29.0]	22.9	[20.6 - 25.4]	23.8	[21.0 - 26.9]	1.54
'Pseudoxanthomonas taiwanensis J19'	Xanthomonas boreopolis JCM 13306	25.6	[22.3 - 29.3]	22.8	[20.5 - 25.2]	24	[21.1 - 27.1]	2.46
'Pseudoxanthomonas japonensis TUM 20250 hospital'	'Pseudoxanthomonas japonensis XL7'	29.3	[25.9 - 32.9]	22.8	[20.5 - 25.2]	26.7	[23.8 - 29.8]	0.06
'Pseudoxanthomonas japonensis XL7'	'Pseudoxanthomonas mexicana isolate 57'	30.4	[27.0 - 34.0]	22.8	[20.5 - 25.2]	27.5	[24.6 - 30.6]	0.2
'Pseudoxanthomonas japonensis XL7'	Pseudoxanthomonas mexicana DSM 17121	29.5	[26.1 - 33.1]	22.8	[20.6 - 25.3]	26.9	[24.0 - 30.0]	0.31
'Pseudoxanthomonas mexicana isolate 57'	Pseudoxanthomonas beigongshangi REN9T	30	[26.6 - 33.6]	22.8	[20.5 - 25.2]	27.2	[24.3 - 30.3]	0
'Pseudoxanthomonas japonensis XL7'	'Pseudoxanthomonas mexicana isolate-64'	30.1	[26.7 - 33.7]	22.8	[20.5 - 25.2]	27.3	[24.4 - 30.4]	0.01
'Pseudoxanthomonas japonensis TUM 20250 hospital'	Pseudoxanthomonas beigongshangi REN9T	29.2	[25.8 - 32.8]	22.8	[20.5 - 25.2]	26.7	[23.8 - 29.8]	0.26
'Pseudoxanthomonas japonensis BE173'	Stenotrophomonas acidaminiphila JCM 13310	21.3	[18.1 - 24.9]	22.8	[20.5 - 25.2]	20.6	[17.8 - 23.6]	2.36
'Pseudoxanthomonas mexicana isolate-64'	Pseudoxanthomonas beigongshangi REN9T	29.6	[26.2 - 33.2]	22.8	[20.5 - 25.2]	26.9	[24.0 - 30.0]	0.2
'Pseudoxanthomonas suwonensis J42'	Stenotrophomonas daejeonensis JCM 16244	26.8	[23.5 - 30.5]	22.7	[20.4 - 25.2]	24.9	[22.0 - 28.0]	1.95
'Pseudoxanthomonas japonensis LY0623'	Pseudoxanthomonas wuyuanensis CGMCC 1.10978	25.3	[22.0 - 28.9]	22.7	[20.5 - 25.2]	23.7	[20.9 - 26.8]	1.16
'Pseudoxanthomonas suwonensis J47'	Xanthomonas chitinilytica H13-6	29.4	[26.0 - 33.0]	22.7	[20.4 - 25.1]	26.8	[23.9 - 29.9]	1.39
'Pseudoxanthomonas suwonensis J42'	Xanthomonas protegens PPL118	23.7	[20.4 - 27.3]	22.7	[20.4 - 25.1]	22.4	[19.6 - 25.5]	1.32
'Pseudoxanthomonas suwonensis J42'	Xanthomonas chitinilytica H13-6	28.9	[25.6 - 32.5]	22.7	[20.4 - 25.1]	26.4	[23.5 - 29.5]	1.34
'Pseudoxanthomonas japonensis LY0623'	'Pseudoxanthomonas japonensis XL7'	28.6	[25.3 - 32.3]	22.7	[20.4 - 25.1]	26.2	[23.3 - 29.3]	0.18
'Pseudoxanthomonas suwonensis S37'	Xanthomonas chitinilytica H13-6	28.6	[25.2 - 32.2]	22.7	[20.4 - 25.1]	26.2	[23.3 - 29.3]	1.17
'Pseudoxanthomonas japonensis XL7'	Pseudoxanthomonas japonensis DSM 17109	29.4	[26.0 - 33.0]	22.7	[20.4 - 25.1]	26.8	[23.9 - 29.9]	0.22
'Pseudoxanthomonas suwonensis J42'	Pseudoxanthomonas sangjuensis DSM 28345	27.3	[23.9 - 30.9]	22.7	[20.4 - 25.1]	25.2	[22.3 - 28.3]	1.83
'Pseudoxanthomonas suwonensis J47'	Xanthomonas protegens PPL118	24	[20.7 - 27.6]	22.7	[20.4 - 25.1]	22.7	[19.9 - 25.8]	1.38
'Pseudoxanthomonas suwonensis J1'	Stenotrophomonas daejeonensis JCM 16244	26	[22.6 - 29.6]	22.7	[20.5 - 25.2]	24.2	[21.4 - 27.3]	1.68
'IBM-1 complete'	Xanthomonas chitinilytica H13-6	27.3	[23.9 - 30.9]	22.7	[20.4 - 25.1]	25.2	[22.3 - 28.3]	0.75
'Pseudoxanthomonas suwonensis J1'	Luteimonas marina FR1330	24	[20.6 - 27.6]	22.7	[20.4 - 25.1]	22.7	[19.8 - 25.8]	0.92
'Pseudoxanthomonas suwonensis J43'	Xanthomonas protegens PPL118	24	[20.7 - 27.7]	22.7	[20.4 - 25.1]	22.7	[19.9 - 25.8]	1.39
'Pseudoxanthomonas taiwanensis J19'	Stenotrophomonas daejeonensis JCM 16244	27.6	[24.3 - 31.3]	22.7	[20.4 - 25.2]	25.5	[22.6 - 28.6]	2.87
'Pseudoxanthomonas suwonensis J47'	Pseudoxanthomonas sangjuensis DSM 28345	27.8	[24.5 - 31.5]	22.6	[20.3 - 25.0]	25.6	[22.7 - 28.7]	1.88
'Pseudoxanthomonas japonensis LY0623'	Pseudoxanthomonas beigongshangi REN9T	28.7	[25.4 - 32.3]	22.6	[20.3 - 25.0]	26.3	[23.4 - 29.4]	0.38
'Pseudoxanthomonas japonensis TUM 20250 hospital'	Pseudoxanthomonas jiangsuensis DSM 22398T	23.8	[20.5 - 27.4]	22.6	[20.3 - 25.0]	22.5	[19.7 - 25.6]	3.4
'Pseudoxanthomonas japonensis BE173'	Stenotrophomonas nitritireducens DSM 12575	21	[17.8 - 24.6]	22.6	[20.3 - 25.1]	20.3	[17.6 - 23.4]	1.9
'Pseudoxanthomonas japonensis XL7'	Pseudoxanthomonas sangjuensis DSM 28345	24.7	[21.4 - 28.4]	22.6	[20.4 - 25.1]	23.2	[20.4 - 26.3]	1.59
'Pseudoxanthomonas suwonensis J47'	Stenotrophomonas daejeonensis JCM 16244	27.7	[24.3 - 31.3]	22.6	[20.3 - 25.0]	25.5	[22.6 - 28.6]	2
'Pseudoxanthomonas suwonensis 11-1'	Xanthomonas chitinilytica H13-6	28.1	[24.8 - 31.7]	22.6	[20.3 - 25.0]	25.8	[22.9 - 28.9]	1.03
'Pseudoxanthomonas suwonensis J1'	Xanthomonas massiliensis SN8 T	23.5	[20.2 - 27.1]	22.6	[20.3 - 25.0]	22.3	[19.5 - 25.3]	0.28
'Pseudoxanthomonas suwonensis J1'	Pseudoxanthomonas putridarboris WD12	24.6	[21.3 - 28.2]	22.6	[20.3 - 25.0]	23.1	[20.3 - 26.2]	2.88
'Pseudoxanthomonas suwonensis J42'	Luteimonas marina FR1330	24.9	[21.6 - 28.5]	22.6	[20.4 - 25.1]	23.4	[20.6 - 26.5]	1.19
'Pseudoxanthomonas suwonensis J43'	Xanthomonas chitinilytica H13-6	29.4	[26.1 - 33.1]	22.6	[20.3 - 25.1]	26.8	[23.9 - 29.9]	1.4
'Pseudoxanthomonas suwonensis J42'	Stenotrophomonas nitritireducens DSM 12575	25.2	[21.9 - 28.9]	22.5	[20.3 - 25.0]	23.6	[20.8 - 26.7]	2.17
'Pseudoxanthomonas suwonensis J47'	Pseudoxanthomonas putridarboris WD12	23.9	[20.6 - 27.5]	22.5	[20.2 - 24.9]	22.6	[19.8 - 25.7]	3.21
'Pseudoxanthomonas taiwanensis J19'	Stenotrophomonas acidaminiphila JCM 13310	25.4	[22.0 - 29.0]	22.5	[20.2 - 25.0]	23.7	[20.9 - 26.8]	2.63
'Pseudoxanthomonas suwonensis 11-1'	Xanthomonas boreopolis JCM 13306	24.3	[21.0 - 27.9]	22.5	[20.2 - 24.9]	22.9	[20.1 - 26.0]	1.24
'Pseudoxanthomonas kaohsiungensis SH SHASGE1bin.36'	Xanthomonas chitinilytica H13-6	27.9	[24.5 - 31.5]	22.5	[20.3 - 25.0]	25.6	[22.7 - 28.7]	1.28
'Pseudoxanthomonas suwonensis J1'	Pseudoxanthomonas helianthi 110414	21	[17.8 - 24.6]	22.5	[20.2 - 24.9]	20.3	[17.5 - 23.3]	3.68
'Pseudoxanthomonas taiwanensis J19'	Xanthomonas massiliensis SN8 T	25.1	[21.8 - 28.8]	22.5	[20.2 - 24.9]	23.5	[20.7 - 26.6]	0.91
'Pseudoxanthomonas suwonensis J43'	Stenotrophomonas daejeonensis JCM 16244	27.7	[24.4 - 31.3]	22.5	[20.2 - 25.0]	25.5	[22.6 - 28.6]	2.01
'Pseudoxanthomonas japonensis LY0623'	Pseudoxanthomonas jiangsuensis DSM 22398T	23.4	[20.1 - 27.0]	22.5	[20.2 - 25.0]	22.2	[19.4 - 25.2]	3.51
'Pseudoxanthomonas kaohsiungensis SH SHASGE1bin.36'	Xanthomonas boreopolis JCM 13306	24.9	[21.6 - 28.5]	22.5	[20.2 - 24.9]	23.4	[20.5 - 26.4]	1.49
'Pseudoxanthomonas suwonensis J43'	Pseudoxanthomonas putridarboris WD12	23.9	[20.6 - 27.5]	22.5	[20.2 - 24.9]	22.6	[19.7 - 25.6]	3.22
'Pseudoxanthomonas taiwanensis J19'	Stenotrophomonas nitritireducens DSM 12575	24.6	[21.3 - 28.3]	22.5	[20.2 - 24.9]	23.1	[20.3 - 26.2]	3.09
'Pseudoxanthomonas taiwanensis J19'	Pseudoxanthomonas putridarboris WD12	23.2	[19.9 - 26.9]	22.5	[20.2 - 24.9]	22.1	[19.3 - 25.1]	4.07
'Pseudoxanthomonas japonensis BE173'	Pseudoxanthomonas wuyuanensis CGMCC 1.10978	24.1	[20.8 - 27.7]	22.5	[20.2 - 25.0]	22.7	[19.9 - 25.8]	0.69
'Pseudoxanthomonas suwonensis J42'	Pseudoxanthomonas putridarboris WD12	23.6	[20.3 - 27.2]	22.5	[20.3 - 25.0]	22.4	[19.6 - 25.4]	3.15
'IBM-1 complete'	Xanthomonas protegens PPL118	23	[19.7 - 26.7]	22.5	[20.2 - 24.9]	21.9	[19.1 - 25.0]	0.74
'Pseudoxanthomonas taiwanensis J19'	Xanthomonas protegens PPL118	24.1	[20.8 - 27.7]	22.5	[20.2 - 25.0]	22.7	[19.9 - 25.8]	2.24
'Pseudoxanthomonas suwonensis J43'	Pseudoxanthomonas sangjuensis DSM 28345	27.9	[24.5 - 31.5]	22.5	[20.2 - 25.0]	25.6	[22.7 - 28.7]	1.89
'Pseudoxanthomonas suwonensis 11-1'	Pseudoxanthomonas sangjuensis DSM 28345	24.5	[21.1 - 28.1]	22.4	[20.1 - 24.8]	23	[20.2 - 26.1]	1.53
'Pseudoxanthomonas japonensis TUM 20250 hospital'	Pseudoxanthomonas sangjuensis DSM 28345	24.6	[21.3 - 28.3]	22.4	[20.1 - 24.8]	23.2	[20.3 - 26.2]	1.65
'IBM-1 complete'	Pseudoxanthomonas sangjuensis DSM 28345	25.3	[22.0 - 29.0]	22.4	[20.1 - 24.8]	23.7	[20.8 - 26.8]	1.25
'Pseudoxanthomonas suwonensis S37'	Pseudoxanthomonas helianthi 110414	20.4	[17.2 - 24.0]	22.4	[20.1 - 24.8]	19.8	[17.1 - 22.8]	3.78
'Pseudoxanthomonas suwonensis J43'	Stenotrophomonas nitritireducens DSM 12575	24.8	[21.5 - 28.5]	22.4	[20.1 - 24.8]	23.3	[20.5 - 26.4]	2.23
'Pseudoxanthomonas japonensis BE173'	Xanthomonas boreopolis JCM 13306	20.9	[17.7 - 24.6]	22.4	[20.1 - 24.8]	20.2	[17.5 - 23.3]	2.52
'Pseudoxanthomonas suwonensis S37'	Pseudoxanthomonas sangjuensis DSM 28345	24.2	[20.8 - 27.8]	22.4	[20.1 - 24.8]	22.8	[19.9 - 25.9]	1.66
'IBM-1 complete'	Stenotrophomonas nitritireducens DSM 12575	23.6	[20.3 - 27.3]	22.4	[20.1 - 24.8]	22.4	[19.6 - 25.4]	1.59
'IBM-1 complete'	Xanthomonas boreopolis JCM 13306	25.1	[21.8 - 28.7]	22.4	[20.2 - 24.9]	23.5	[20.7 - 26.6]	0.96
'Pseudoxanthomonas japonensis XL7'	'Pseudoxanthomonas mexicana R-93399'	30.2	[26.8 - 33.8]	22.4	[20.1 - 24.8]	27.2	[24.3 - 30.4]	0.02
'Pseudoxanthomonas koreensis TDY-1'	Xanthomonas chitinilytica H13-6	25.1	[21.8 - 28.7]	22.4	[20.1 - 24.8]	23.5	[20.7 - 26.6]	0.37
'Pseudoxanthomonas suwonensis J1'	Stenotrophomonas acidaminiphila JCM 13310	24	[20.7 - 27.7]	22.4	[20.1 - 24.8]	22.7	[19.8 - 25.8]	1.44
'Pseudoxanthomonas suwonensis S37'	Xanthomonas boreopolis JCM 13306	24.5	[21.2 - 28.2]	22.4	[20.2 - 24.9]	23.1	[20.2 - 26.2]	1.37
'Pseudoxanthomonas suwonensis S37'	Stenotrophomonas daejeonensis JCM 16244	26.4	[23.1 - 30.1]	22.4	[20.1 - 24.8]	24.5	[21.6 - 27.6]	1.78
'Pseudoxanthomonas mexicana isolate 57'	Pseudoxanthomonas sangjuensis DSM 28345	24.5	[21.2 - 28.2]	22.4	[20.1 - 24.8]	23.1	[20.2 - 26.2]	1.39
'IBM-1 complete'	Pseudoxanthomonas putridarboris WD12	23.1	[19.8 - 26.7]	22.4	[20.1 - 24.8]	21.9	[19.1 - 25.0]	2.57
'IBM-1 complete'	Stenotrophomonas daejeonensis JCM 16244	25.3	[22.0 - 28.9]	22.4	[20.1 - 24.8]	23.6	[20.8 - 26.7]	1.37
'Pseudoxanthomonas mexicana R-93399'	Pseudoxanthomonas wuyuanensis CGMCC 1.10978	25	[21.6 - 28.6]	22.4	[20.2 - 24.9]	23.4	[20.6 - 26.5]	1.36
'Pseudoxanthomonas suwonensis 11-1'	Stenotrophomonas daejeonensis JCM 16244	27	[23.6 - 30.6]	22.4	[20.2 - 24.9]	24.9	[22.1 - 28.0]	1.65
'Pseudoxanthomonas suwonensis J47'	Stenotrophomonas nitritireducens DSM 12575	24.9	[21.6 - 28.6]	22.4	[20.2 - 24.9]	23.4	[20.5 - 26.5]	2.22
'Pseudoxanthomonas japonensis LY0623'	Pseudoxanthomonas helianthi 110414	22.4	[19.2 - 26.1]	22.4	[20.2 - 24.9]	21.4	[18.7 - 24.5]	0.35
'Pseudoxanthomonas kaohsiungensis SH SHASGE1bin.36'	Xanthomonas protegens PPL118	23.1	[19.8 - 26.8]	22.3	[20.0 - 24.8]	22	[19.2 - 25.0]	1.27
'Pseudoxanthomonas suwonensis J1'	Stenotrophomonas nitritireducens DSM 12575	23.9	[20.6 - 27.5]	22.3	[20.0 - 24.7]	22.5	[19.7 - 25.6]	1.9
'IBM-1 complete'	Luteimonas marina FR1330	23.5	[20.2 - 27.2]	22.3	[20.1 - 24.8]	22.3	[19.5 - 25.4]	0.61
'Pseudoxanthomonas suwonensis 11-1'	Stenotrophomonas nitritireducens DSM 12575	24.3	[21.0 - 28.0]	22.3	[20.0 - 24.7]	22.9	[20.1 - 26.0]	1.87
'Pseudoxanthomonas daejeonensis S9-A64R'	Xanthomonas boreopolis JCM 13306	23.3	[20.0 - 26.9]	22.3	[20.0 - 24.7]	22.1	[19.3 - 25.1]	0.02
'Pseudoxanthomonas suwonensis SRR4028141 bin.62'	Xanthomonas boreopolis JCM 13306	24.6	[21.3 - 28.2]	22.3	[20.0 - 24.7]	23.1	[20.3 - 26.2]	3.55
'Pseudoxanthomonas suwonensis J42'	Stenotrophomonas acidaminiphila JCM 13310	25.5	[22.2 - 29.1]	22.3	[20.0 - 24.7]	23.8	[20.9 - 26.9]	1.71
'Pseudoxanthomonas japonensis LY0623'	Pseudoxanthomonas sangjuensis DSM 28345	23.7	[20.4 - 27.4]	22.3	[20.1 - 24.8]	22.4	[19.6 - 25.5]	1.77
'Pseudoxanthomonas japonensis BE173'	'Pseudoxanthomonas japonensis XL7'	27.7	[24.4 - 31.4]	22.3	[20.0 - 24.7]	25.5	[22.6 - 28.6]	0.65
'Pseudoxanthomonas japonensis XL7'	Pseudoxanthomonas helianthi 110414	23.8	[20.5 - 27.5]	22.3	[20.0 - 24.8]	22.5	[19.7 - 25.6]	0.53
'Pseudoxanthomonas mexicana R-93399'	Pseudoxanthomonas beigongshangi REN9T	30.3	[27.0 - 33.9]	22.3	[20.0 - 24.8]	27.4	[24.5 - 30.5]	0.17
'Pseudoxanthomonas japonensis XL7'	Xanthomonas boreopolis JCM 13306	21.2	[18.0 - 24.8]	22.3	[20.1 - 24.8]	20.4	[17.7 - 23.5]	1.88
'Pseudoxanthomonas mexicana isolate-64'	Pseudoxanthomonas sangjuensis DSM 28345	24.6	[21.3 - 28.2]	22.3	[20.0 - 24.8]	23.1	[20.3 - 26.2]	1.6
'Pseudoxanthomonas japonensis TUM 20250 hospital'	Pseudoxanthomonas helianthi 110414	23.4	[20.1 - 27.1]	22.3	[20.1 - 24.8]	22.2	[19.4 - 25.3]	0.46
'Pseudoxanthomonas daejeonensis S9-A64R'	Xanthomonas chitinilytica H13-6	25.5	[22.1 - 29.1]	22.3	[20.0 - 24.7]	23.8	[20.9 - 26.9]	0.19
'Pseudoxanthomonas kaohsiungensis SH SHASGE1bin.36'	Pseudoxanthomonas sangjuensis DSM 28345	25.9	[22.6 - 29.5]	22.3	[20.0 - 24.7]	24.1	[21.2 - 27.2]	1.77
'Pseudoxanthomonas suwonensis S37'	Stenotrophomonas acidaminiphila JCM 13310	24.6	[21.3 - 28.3]	22.3	[20.0 - 24.7]	23.1	[20.3 - 26.2]	1.54
'Pseudoxanthomonas taiwanensis J19'	Pseudoxanthomonas helianthi 110414	21	[17.8 - 24.7]	22.3	[20.0 - 24.7]	20.3	[17.5 - 23.3]	4.86
'Pseudoxanthomonas japonensis XL7'	'Pseudoxanthomonas suwonensis J1'	22.4	[19.1 - 26.0]	22.3	[20.0 - 24.7]	21.4	[18.6 - 24.4]	3.15
'Pseudoxanthomonas suwonensis J1'	Stenotrophomonas panacihumi JCM 16536	24.1	[20.8 - 27.7]	22.3	[20.0 - 24.7]	22.7	[19.9 - 25.8]	1.36
'Pseudoxanthomonas taiwanensis J19'	Luteimonas marina FR1330	23.2	[19.9 - 26.8]	22.3	[20.0 - 24.7]	22	[19.2 - 25.1]	2.11
'Pseudoxanthomonas kaohsiungensis SH SHASGE1bin.36'	Pseudoxanthomonas putridarboris WD12	23.6	[20.3 - 27.2]	22.2	[19.9 - 24.6]	22.3	[19.5 - 25.4]	3.1
'Pseudoxanthomonas koreensis TDY-1'	Luteimonas marina FR1330	20.7	[17.5 - 24.3]	22.2	[19.9 - 24.6]	20	[17.3 - 23.1]	0.22
'Pseudoxanthomonas suwonensis J42'	Pseudoxanthomonas helianthi 110414	22.6	[19.3 - 26.2]	22.2	[20.0 - 24.7]	21.5	[18.7 - 24.6]	3.95
'IBM-1 complete'	Stenotrophomonas acidaminiphila JCM 13310	25.3	[22.0 - 28.9]	22.2	[19.9 - 24.6]	23.6	[20.8 - 26.7]	1.12
'Pseudoxanthomonas japonensis XL7'	Xanthomonas protegens PPL118	21.8	[18.5 - 25.4]	22.2	[19.9 - 24.6]	20.9	[18.1 - 23.9]	2.1
'Pseudoxanthomonas suwonensis J1'	Pseudoxanthomonas beigongshangi REN9T	22.5	[19.2 - 26.1]	22.2	[19.9 - 24.7]	21.5	[18.7 - 24.5]	2.95
'Pseudoxanthomonas suwonensis S37'	Xanthomonas protegens PPL118	23.5	[20.2 - 27.1]	22.2	[19.9 - 24.6]	22.2	[19.4 - 25.3]	1.15
'Pseudoxanthomonas suwonensis 11-1'	Xanthomonas massiliensis SN8 T	23.9	[20.6 - 27.5]	22.2	[20.0 - 24.7]	22.5	[19.7 - 25.6]	0.31
'IBM-1 complete'	Pseudoxanthomonas helianthi 110414	21.6	[18.3 - 25.2]	22.2	[19.9 - 24.6]	20.7	[17.9 - 23.8]	3.36
'Pseudoxanthomonas japonensis XL7'	Pseudoxanthomonas koreensis KCTC12208T	22.2	[19.0 - 25.9]	22.2	[19.9 - 24.6]	21.2	[18.5 - 24.3]	3.08
'Pseudoxanthomonas suwonensis J43'	Pseudoxanthomonas helianthi 110414	22.7	[19.4 - 26.3]	22.2	[19.9 - 24.6]	21.6	[18.8 - 24.7]	4.01
'Pseudoxanthomonas kaohsiungensis SH SHASGE1bin.36'	Stenotrophomonas daejeonensis JCM 16244	26.2	[22.8 - 29.8]	22.2	[19.9 - 24.6]	24.3	[21.4 - 27.4]	1.89
'Pseudoxanthomonas suwonensis J43'	Stenotrophomonas acidaminiphila JCM 13310	25.8	[22.5 - 29.5]	22.2	[19.9 - 24.6]	24	[21.2 - 27.1]	1.77
'Pseudoxanthomonas suwonensis 11-1'	Pseudoxanthomonas helianthi 110414	20.7	[17.5 - 24.3]	22.2	[19.9 - 24.6]	20	[17.3 - 23.1]	3.64
'Pseudoxanthomonas mexicana isolate-64'	Xanthomonas boreopolis JCM 13306	20.3	[17.1 - 23.9]	22.2	[19.9 - 24.6]	19.7	[17.0 - 22.7]	1.88
'IBM-1 complete'	Xanthomonas massiliensis SN8 T	23.2	[20.0 - 26.9]	22.2	[19.9 - 24.6]	22	[19.2 - 25.1]	0.59
'IBM-1 complete'	Pseudoxanthomonas mexicana DSM 17121	24.6	[21.3 - 28.2]	22.2	[20.0 - 24.7]	23.1	[20.3 - 26.2]	2.53
'Pseudoxanthomonas mexicana isolate-64'	Pseudoxanthomonas kaohsiungensis DSM 17583	23.9	[20.6 - 27.6]	22.2	[20.0 - 24.7]	22.6	[19.8 - 25.7]	2.63
'Pseudoxanthomonas japonensis BE173'	Pseudoxanthomonas beigongshangi REN9T	27.8	[24.4 - 31.4]	22.2	[20.0 - 24.7]	25.5	[22.6 - 28.6]	0.85
'Pseudoxanthomonas suwonensis 11-1'	Pseudoxanthomonas putridarboris WD12	22.6	[19.3 - 26.2]	22.2	[19.9 - 24.6]	21.5	[18.7 - 24.6]	2.85
'Pseudoxanthomonas suwonensis SRR4028141 bin.62'	Xanthomonas chitinilytica H13-6	30	[26.6 - 33.6]	22.2	[20.0 - 24.7]	27.1	[24.2 - 30.2]	3.34
'Pseudoxanthomonas suwonensis J47'	Stenotrophomonas acidaminiphila JCM 13310	25.9	[22.5 - 29.5]	22.2	[19.9 - 24.7]	24	[21.2 - 27.1]	1.76
'Pseudoxanthomonas suwonensis 11-1'	Stenotrophomonas acidaminiphila JCM 13310	24.6	[21.3 - 28.3]	22.2	[20.0 - 24.7]	23.1	[20.3 - 26.2]	1.41
'Pseudoxanthomonas suwonensis J47'	Pseudoxanthomonas helianthi 110414	22.8	[19.5 - 26.5]	22.2	[19.9 - 24.6]	21.7	[18.9 - 24.8]	4
'Pseudoxanthomonas mexicana isolate-64'	Xanthomonas protegens PPL118	20.1	[16.9 - 23.7]	22.2	[19.9 - 24.6]	19.5	[16.8 - 22.6]	2.1
'Pseudoxanthomonas suwonensis J47'	Luteimonas marina FR1330	24.6	[21.3 - 28.3]	22.2	[19.9 - 24.6]	23.1	[20.3 - 26.2]	1.24
'Pseudoxanthomonas suwonensis S37'	Pseudoxanthomonas putridarboris WD12	23.1	[19.8 - 26.7]	22.1	[19.8 - 24.5]	21.9	[19.1 - 25.0]	2.99
'Pseudoxanthomonas suwonensis 11-1'	Luteimonas marina FR1330	22.7	[19.4 - 26.3]	22.1	[19.8 - 24.5]	21.6	[18.8 - 24.6]	0.89
'Pseudoxanthomonas suwonensis S37'	Stenotrophomonas nitritireducens DSM 12575	24.4	[21.1 - 28.1]	22.1	[19.8 - 24.5]	22.9	[20.1 - 26.0]	2
'Pseudoxanthomonas suwonensis J42'	Xanthomonas massiliensis SN8 T	24.9	[21.5 - 28.5]	22.1	[19.9 - 24.6]	23.3	[20.4 - 26.4]	0.01
'Pseudoxanthomonas suwonensis S37'	Xanthomonas massiliensis SN8 T	24.2	[20.9 - 27.9]	22.1	[19.8 - 24.5]	22.8	[19.9 - 25.9]	0.18
'Pseudoxanthomonas daejeonensis S9-A64R'	Xanthomonas protegens PPL118	22	[18.8 - 25.7]	22.1	[19.8 - 24.5]	21.1	[18.3 - 24.1]	0.2
'Pseudoxanthomonas mexicana isolate 57'	Xanthomonas protegens PPL118	20.3	[17.1 - 23.9]	22.1	[19.8 - 24.5]	19.6	[16.9 - 22.7]	1.9
'Pseudoxanthomonas suwonensis J43'	Luteimonas marina FR1330	24.6	[21.3 - 28.3]	22.1	[19.9 - 24.6]	23.1	[20.3 - 26.2]	1.25
'Pseudoxanthomonas japonensis TUM 20250 hospital'	Xanthomonas protegens PPL118	20.8	[17.6 - 24.4]	22.1	[19.8 - 24.5]	20.1	[17.3 - 23.1]	2.16
'Pseudoxanthomonas mexicana isolate-64'	Pseudoxanthomonas helianthi 110414	23.1	[19.8 - 26.8]	22.1	[19.8 - 24.5]	21.9	[19.1 - 25.0]	0.52
'Pseudoxanthomonas suwonensis J47'	Xanthomonas massiliensis SN8 T	25.5	[22.1 - 29.1]	22.1	[19.9 - 24.6]	23.7	[20.9 - 26.8]	0.05
'Pseudoxanthomonas suwonensis J1'	Pseudoxanthomonas wuyuanensis CGMCC 1.10978	21.4	[18.1 - 25.0]	22.1	[19.8 - 24.5]	20.5	[17.8 - 23.6]	4.49
'Pseudoxanthomonas japonensis LY0623'	Xanthomonas protegens PPL118	20.6	[17.4 - 24.2]	22.1	[19.8 - 24.5]	19.9	[17.2 - 23.0]	2.28
'Pseudoxanthomonas daejeonensis S9-A64R'	Stenotrophomonas daejeonensis JCM 16244	24.3	[21.0 - 27.9]	22.1	[19.8 - 24.5]	22.8	[20.0 - 25.9]	0.43
'Pseudoxanthomonas suwonensis J43'	Xanthomonas massiliensis SN8 T	25.6	[22.2 - 29.2]	22.1	[19.8 - 24.6]	23.8	[21.0 - 26.9]	0.06
'Pseudoxanthomonas mexicana isolate 57'	Xanthomonas boreopolis JCM 13306	20.5	[17.3 - 24.1]	22.1	[19.8 - 24.5]	19.8	[17.1 - 22.9]	1.68
'Pseudoxanthomonas japonensis BE173'	Pseudoxanthomonas helianthi 110414	22.1	[18.9 - 25.8]	22.1	[19.8 - 24.5]	21.2	[18.4 - 24.2]	0.12
'Pseudoxanthomonas suwonensis S37'	Luteimonas marina FR1330	22.6	[19.3 - 26.2]	22	[19.7 - 24.4]	21.5	[18.7 - 24.6]	1.02
'Pseudoxanthomonas suwonensis SRR4028141 bin.62'	Xanthomonas protegens PPL118	24	[20.7 - 27.6]	22	[19.8 - 24.5]	22.6	[19.8 - 25.7]	3.33
'Pseudoxanthomonas japonensis LY0623'	Xanthomonas chitinilytica H13-6	22.6	[19.4 - 26.3]	22	[19.8 - 24.5]	21.5	[18.7 - 24.6]	2.26
'Pseudoxanthomonas koreensis TDY-1'	Xanthomonas protegens PPL118	21.7	[18.5 - 25.4]	22	[19.7 - 24.4]	20.8	[18.0 - 23.9]	0.35
'Pseudoxanthomonas daejeonensis S9-A64R'	Pseudoxanthomonas helianthi 110414	21	[17.8 - 24.6]	22	[19.7 - 24.4]	20.2	[17.5 - 23.3]	2.42
'Pseudoxanthomonas koreensis TDY-1'	Xanthomonas massiliensis SN8 T	22.3	[19.0 - 25.9]	22	[19.7 - 24.4]	21.2	[18.5 - 24.3]	0.98
'Pseudoxanthomonas kaohsiungensis SH SHASGE1bin.36'	Stenotrophomonas nitritireducens DSM 12575	23.7	[20.4 - 27.3]	22	[19.7 - 24.4]	22.3	[19.5 - 25.4]	2.12
'IBM-1 complete'	'Pseudoxanthomonas mexicana isolate-64'	24.6	[21.3 - 28.3]	22	[19.7 - 24.4]	23	[20.2 - 26.1]	2.84
'Pseudoxanthomonas japonensis XL7'	Xanthomonas chitinilytica H13-6	24.3	[21.0 - 27.9]	22	[19.7 - 24.5]	22.8	[20.0 - 25.9]	2.08
'Pseudoxanthomonas daejeonensis S9-A64R'	Pseudoxanthomonas sangjuensis DSM 28345	24	[20.7 - 27.6]	22	[19.8 - 24.5]	22.6	[19.8 - 25.7]	0.3
'Pseudoxanthomonas suwonensis J1'	Stenotrophomonas aracearum A5588	20.9	[17.7 - 24.5]	22	[19.7 - 24.4]	20.2	[17.4 - 23.2]	3.8
'Pseudoxanthomonas japonensis LY0623'	Stenotrophomonas nitritireducens DSM 12575	20.6	[17.4 - 24.2]	22	[19.8 - 24.5]	19.9	[17.2 - 23.0]	1.43
'Pseudoxanthomonas suwonensis 11-1'	Xanthomonas protegens PPL118	24	[20.7 - 27.7]	22	[19.8 - 24.5]	22.6	[19.8 - 25.7]	1.02
'Pseudoxanthomonas japonensis BE173'	Pseudoxanthomonas sangjuensis DSM 28345	23.5	[20.2 - 27.2]	22	[19.8 - 24.5]	22.2	[19.4 - 25.3]	2.24
'Pseudoxanthomonas kaohsiungensis SH SHASGE1bin.36'	Luteimonas marina FR1330	22.7	[19.4 - 26.4]	22	[19.7 - 24.4]	21.6	[18.8 - 24.7]	1.13
'Pseudoxanthomonas daejeonensis S9-A64R'	Pseudoxanthomonas putridarboris WD12	22.9	[19.7 - 26.6]	22	[19.7 - 24.4]	21.8	[19.0 - 24.8]	1.63
'Pseudoxanthomonas mexicana isolate-64'	Pseudoxanthomonas koreensis KCTC12208T	23.1	[19.9 - 26.8]	22	[19.7 - 24.4]	21.9	[19.1 - 25.0]	3.09
'Pseudoxanthomonas japonensis TUM 20250 hospital'	Xanthomonas chitinilytica H13-6	23.2	[19.9 - 26.9]	22	[19.8 - 24.5]	22	[19.2 - 25.1]	2.15
'Pseudoxanthomonas suwonensis SRR4028141 bin.62'	Xanthomonas massiliensis SN8 T	26.1	[22.8 - 29.7]	22	[19.8 - 24.5]	24.2	[21.3 - 27.3]	2
'Pseudoxanthomonas koreensis TDY-1'	Xanthomonas boreopolis JCM 13306	21.9	[18.7 - 25.6]	22	[19.7 - 24.4]	21	[18.2 - 24.0]	0.57
'Pseudoxanthomonas kaohsiungensis SH SHASGE1bin.36'	Pseudoxanthomonas wuyuanensis CGMCC 1.10978	20.4	[17.2 - 24.0]	21.9	[19.6 - 24.3]	19.7	[17.0 - 22.8]	4.7
'Pseudoxanthomonas mexicana isolate-64'	'Pseudoxanthomonas taiwanensis J19'	23.2	[19.9 - 26.8]	21.9	[19.6 - 24.3]	21.9	[19.1 - 25.0]	4.34
'Pseudoxanthomonas suwonensis J42'	Stenotrophomonas aracearum A5588	21.6	[18.4 - 25.2]	21.9	[19.6 - 24.3]	20.7	[17.9 - 23.8]	4.07
'Pseudoxanthomonas japonensis XL7'	'Pseudoxanthomonas taiwanensis J19'	22.3	[19.0 - 25.9]	21.9	[19.6 - 24.3]	21.3	[18.5 - 24.3]	4.34
'IBM-1 complete'	'Pseudoxanthomonas mexicana isolate 57'	24.5	[21.2 - 28.1]	21.9	[19.6 - 24.3]	22.9	[20.1 - 26.0]	2.64
'Pseudoxanthomonas mexicana isolate-64'	Pseudoxanthomonas broegbernensis DSM 12573	21.5	[18.3 - 25.1]	21.9	[19.6 - 24.3]	20.6	[17.9 - 23.7]	3.59
'Pseudoxanthomonas mexicana isolate 57'	Pseudoxanthomonas helianthi 110414	23.9	[20.6 - 27.6]	21.9	[19.6 - 24.3]	22.5	[19.7 - 25.6]	0.72
'Pseudoxanthomonas kaohsiungensis SH SHASGE1bin.36'	Xanthomonas massiliensis SN8 T	23.2	[19.9 - 26.8]	21.9	[19.7 - 24.4]	22	[19.2 - 25.0]	0.06
'Pseudoxanthomonas japonensis LY0623'	'Pseudoxanthomonas suwonensis J1'	22.7	[19.4 - 26.4]	21.9	[19.6 - 24.3]	21.6	[18.8 - 24.6]	3.33
'Pseudoxanthomonas japonensis TUM 20250 hospital'	Stenotrophomonas nitritireducens DSM 12575	20.8	[17.6 - 24.4]	21.9	[19.7 - 24.4]	20.1	[17.3 - 23.1]	1.31
'IBM-1 complete'	Pseudoxanthomonas wuyuanensis CGMCC 1.10978	20.6	[17.4 - 24.2]	21.9	[19.7 - 24.4]	19.9	[17.1 - 22.9]	4.17
'Pseudoxanthomonas koreensis TDY-1'	Stenotrophomonas daejeonensis JCM 16244	25.5	[22.2 - 29.2]	21.9	[19.6 - 24.3]	23.7	[20.9 - 26.8]	0.98
'Pseudoxanthomonas japonensis XL7'	Pseudoxanthomonas broegbernensis DSM 12573	22.1	[18.9 - 25.7]	21.9	[19.6 - 24.3]	21.1	[18.3 - 24.2]	3.58
'Pseudoxanthomonas suwonensis J1'	Stenotrophomonas forensis DFS-20110405T	19.8	[16.7 - 23.4]	21.9	[19.7 - 24.4]	19.3	[16.6 - 22.3]	3.72
'Pseudoxanthomonas mexicana isolate 57'	Xanthomonas chitinilytica H13-6	23.6	[20.3 - 27.3]	21.9	[19.6 - 24.3]	22.3	[19.5 - 25.4]	1.89
'Pseudoxanthomonas suwonensis SRR4028141 bin.62'	Pseudoxanthomonas sangjuensis DSM 28345	26	[22.7 - 29.7]	21.9	[19.6 - 24.3]	24.1	[21.3 - 27.2]	3.84
'Pseudoxanthomonas mexicana isolate-64'	'Pseudoxanthomonas suwonensis J1'	23.1	[19.9 - 26.8]	21.9	[19.7 - 24.4]	21.9	[19.1 - 25.0]	3.16
'Pseudoxanthomonas kaohsiungensis SH SHASGE1bin.36'	Pseudoxanthomonas helianthi 110414	21.5	[18.3 - 25.2]	21.9	[19.7 - 24.4]	20.7	[17.9 - 23.7]	3.89
'IBM-1 complete'	'Pseudoxanthomonas japonensis LY0623'	23.8	[20.5 - 27.4]	21.9	[19.7 - 24.4]	22.4	[19.6 - 25.5]	3.01
'Pseudoxanthomonas mexicana isolate 57'	Pseudoxanthomonas koreensis KCTC12208T	23.5	[20.2 - 27.2]	21.9	[19.7 - 24.4]	22.2	[19.4 - 25.3]	2.89
'Pseudoxanthomonas mexicana R-93399'	Pseudoxanthomonas helianthi 110414	23	[19.7 - 26.6]	21.9	[19.7 - 24.4]	21.8	[19.0 - 24.9]	0.55
'Pseudoxanthomonas mexicana isolate-64'	Pseudoxanthomonas jiangsuensis DSM 22398T	23.7	[20.4 - 27.4]	21.9	[19.7 - 24.4]	22.4	[19.6 - 25.5]	3.34
'Pseudoxanthomonas kaohsiungensis SH SHASGE1bin.36'	Stenotrophomonas acidaminiphila JCM 13310	24.5	[21.2 - 28.2]	21.9	[19.6 - 24.3]	23	[20.1 - 26.1]	1.65
'Pseudoxanthomonas mexicana isolate-64'	Xanthomonas chitinilytica H13-6	23.6	[20.3 - 27.3]	21.9	[19.6 - 24.3]	22.3	[19.5 - 25.4]	2.09
'Pseudoxanthomonas mexicana R-93399'	Pseudoxanthomonas sangjuensis DSM 28345	25.1	[21.8 - 28.7]	21.9	[19.7 - 24.4]	23.4	[20.6 - 26.5]	1.57
'Pseudoxanthomonas suwonensis J1'	Pseudoxanthomonas mexicana DSM 17121	23	[19.7 - 26.6]	21.9	[19.7 - 24.4]	21.8	[19.0 - 24.9]	2.84
'Pseudoxanthomonas koreensis TDY-1'	Pseudoxanthomonas sangjuensis DSM 28345	21.7	[18.4 - 25.3]	21.9	[19.7 - 24.4]	20.8	[18.0 - 23.8]	0.86
'Pseudoxanthomonas mexicana isolate 57'	'Pseudoxanthomonas suwonensis J1'	23.4	[20.1 - 27.1]	21.9	[19.7 - 24.4]	22.1	[19.3 - 25.2]	2.95
'Pseudoxanthomonas japonensis LY0623'	Xanthomonas boreopolis JCM 13306	20.8	[17.6 - 24.4]	21.8	[19.5 - 24.2]	20.1	[17.3 - 23.1]	2.06
'Pseudoxanthomonas suwonensis J43'	Pseudoxanthomonas beigongshangi REN9T	23.8	[20.5 - 27.4]	21.8	[19.6 - 24.3]	22.4	[19.6 - 25.5]	3.29
'Pseudoxanthomonas japonensis TUM 20250 hospital'	Xanthomonas boreopolis JCM 13306	21.2	[18.0 - 24.8]	21.8	[19.6 - 24.3]	20.4	[17.6 - 23.4]	1.94
'Pseudoxanthomonas koreensis TDY-1'	Pseudoxanthomonas helianthi 110414	19.6	[16.5 - 23.2]	21.8	[19.5 - 24.2]	19.1	[16.4 - 22.1]	2.98
'Pseudoxanthomonas mexicana isolate 57'	Stenotrophomonas nitritireducens DSM 12575	21.6	[18.4 - 25.2]	21.8	[19.5 - 24.2]	20.7	[17.9 - 23.7]	1.05
'Pseudoxanthomonas taiwanensis J19'	Pseudoxanthomonas mexicana DSM 17121	23.2	[19.9 - 26.9]	21.8	[19.5 - 24.2]	22	[19.2 - 25.0]	4.03
'Pseudoxanthomonas japonensis LY0623'	Stenotrophomonas aracearum A5588	20.2	[17.0 - 23.8]	21.8	[19.5 - 24.2]	19.6	[16.9 - 22.6]	0.47
'Pseudoxanthomonas suwonensis J47'	Stenotrophomonas panacihumi JCM 16536	26.8	[23.5 - 30.5]	21.8	[19.5 - 24.2]	24.7	[21.8 - 27.8]	1.68
'Pseudoxanthomonas taiwanensis J19'	Pseudoxanthomonas beigongshangi REN9T	22.4	[19.1 - 26.0]	21.8	[19.5 - 24.2]	21.3	[18.5 - 24.4]	4.14
'Pseudoxanthomonas taiwanensis J19'	Stenotrophomonas forensis DFS-20110405T	20.6	[17.4 - 24.2]	21.8	[19.5 - 24.2]	19.9	[17.2 - 22.9]	4.91
'IBM-1 complete'	Stenotrophomonas panacihumi JCM 16536	25.3	[21.9 - 28.9]	21.8	[19.6 - 24.3]	23.5	[20.7 - 26.6]	1.04
'Pseudoxanthomonas koreensis TDY-1'	Pseudoxanthomonas putridarboris WD12	20.9	[17.7 - 24.5]	21.8	[19.5 - 24.2]	20.1	[17.4 - 23.1]	2.19
'Pseudoxanthomonas daejeonensis S9-A64R'	Luteimonas marina FR1330	21.1	[17.8 - 24.7]	21.8	[19.6 - 24.3]	20.3	[17.5 - 23.3]	0.33
'Pseudoxanthomonas japonensis LY0623'	Stenotrophomonas acidaminiphila JCM 13310	20.9	[17.7 - 24.5]	21.8	[19.5 - 24.2]	20.1	[17.4 - 23.2]	1.89
'Pseudoxanthomonas japonensis TUM 20250 hospital'	'Pseudoxanthomonas suwonensis J1'	23	[19.8 - 26.7]	21.8	[19.6 - 24.3]	21.8	[19.0 - 24.9]	3.21
'Pseudoxanthomonas japonensis TUM 20250 hospital'	Pseudoxanthomonas koreensis KCTC12208T	23.5	[20.2 - 27.1]	21.8	[19.6 - 24.3]	22.2	[19.4 - 25.3]	3.15
'Pseudoxanthomonas mexicana isolate-64'	Stenotrophomonas nitritireducens DSM 12575	21.2	[18.0 - 24.9]	21.8	[19.6 - 24.3]	20.4	[17.7 - 23.5]	1.25
'Pseudoxanthomonas suwonensis J43'	Stenotrophomonas panacihumi JCM 16536	26.7	[23.4 - 30.4]	21.8	[19.5 - 24.2]	24.6	[21.7 - 27.7]	1.69
'Pseudoxanthomonas japonensis XL7'	Pseudoxanthomonas jiangsuensis DSM 22398T	23.3	[20.1 - 27.0]	21.8	[19.6 - 24.3]	22.1	[19.3 - 25.1]	3.33
'Pseudoxanthomonas japonensis XL7'	Pseudoxanthomonas broegbernensis DSM 12573	22.2	[19.0 - 25.9]	21.8	[19.6 - 24.3]	21.2	[18.4 - 24.3]	3.66
'Pseudoxanthomonas koreensis TDY-1'	Stenotrophomonas nitritireducens DSM 12575	22.5	[19.3 - 26.2]	21.8	[19.5 - 24.2]	21.4	[18.6 - 24.5]	1.2
'Pseudoxanthomonas suwonensis J47'	Pseudoxanthomonas beigongshangi REN9T	23.9	[20.6 - 27.6]	21.8	[19.5 - 24.2]	22.5	[19.7 - 25.6]	3.28
'Pseudoxanthomonas taiwanensis J19'	Pseudoxanthomonas wuyuanensis CGMCC 1.10978	20.3	[17.1 - 23.9]	21.8	[19.6 - 24.3]	19.6	[16.9 - 22.7]	5.68
'Pseudoxanthomonas japonensis XL7'	Stenotrophomonas nitritireducens DSM 12575	21.6	[18.3 - 25.2]	21.8	[19.5 - 24.2]	20.7	[17.9 - 23.7]	1.25
'Pseudoxanthomonas suwonensis J42'	Stenotrophomonas panacihumi JCM 16536	26.6	[23.2 - 30.2]	21.8	[19.5 - 24.2]	24.5	[21.6 - 27.6]	1.63
'Pseudoxanthomonas japonensis TUM 20250 hospital'	Stenotrophomonas daejeonensis JCM 16244	22.4	[19.1 - 26.0]	21.8	[19.5 - 24.2]	21.3	[18.5 - 24.4]	1.53
'Pseudoxanthomonas mexicana isolate-64'	Pseudoxanthomonas broegbernensis DSM 12573	21.7	[18.4 - 25.3]	21.8	[19.6 - 24.3]	20.7	[18.0 - 23.8]	3.66
'Pseudoxanthomonas mexicana isolate 57'	Pseudoxanthomonas jiangsuensis DSM 22398T	24	[20.7 - 27.6]	21.8	[19.6 - 24.3]	22.5	[19.7 - 25.6]	3.14
'Pseudoxanthomonas mexicana isolate 57'	Pseudoxanthomonas kaohsiungensis DSM 17583	23.7	[20.4 - 27.4]	21.8	[19.6 - 24.3]	22.3	[19.5 - 25.4]	2.42
'Pseudoxanthomonas suwonensis SRR4028141 bin.62'	Stenotrophomonas nitritireducens DSM 12575	25.3	[22.0 - 28.9]	21.8	[19.5 - 24.2]	23.5	[20.7 - 26.6]	4.18
'Pseudoxanthomonas mexicana isolate-64'	'Pseudoxanthomonas suwonensis J47'	24	[20.7 - 27.6]	21.8	[19.5 - 24.2]	22.5	[19.7 - 25.6]	3.48
'Pseudoxanthomonas suwonensis SRR4028141 bin.62'	Pseudoxanthomonas putridarboris WD12	24	[20.7 - 27.6]	21.8	[19.5 - 24.2]	22.5	[19.7 - 25.6]	5.16
'Pseudoxanthomonas mexicana isolate 57'	Pseudoxanthomonas broegbernensis DSM 12573	21.8	[18.5 - 25.4]	21.8	[19.5 - 24.2]	20.8	[18.0 - 23.9]	3.38
'Pseudoxanthomonas japonensis XL7'	Pseudoxanthomonas kaohsiungensis DSM 17583	22.6	[19.3 - 26.2]	21.8	[19.5 - 24.2]	21.4	[18.7 - 24.5]	2.62
'Pseudoxanthomonas mexicana isolate 57'	'Pseudoxanthomonas taiwanensis J19'	23.4	[20.1 - 27.1]	21.8	[19.6 - 24.2]	22.1	[19.3 - 25.2]	4.14
'Pseudoxanthomonas suwonensis J43'	Stenotrophomonas aracearum A5588	21.9	[18.6 - 25.5]	21.7	[19.5 - 24.1]	20.9	[18.1 - 24.0]	4.14
'Pseudoxanthomonas suwonensis J47'	Stenotrophomonas forensis DFS-20110405T	21.1	[17.8 - 24.7]	21.7	[19.4 - 24.1]	20.2	[17.5 - 23.3]	4.05
'Pseudoxanthomonas suwonensis J42'	Stenotrophomonas maltophilia NBRC 14161	20.4	[17.2 - 24.0]	21.7	[19.4 - 24.1]	19.7	[17.0 - 22.7]	4.33
'Pseudoxanthomonas japonensis XL7'	'Pseudoxanthomonas suwonensis J47'	24.2	[20.9 - 27.9]	21.7	[19.4 - 24.1]	22.7	[19.9 - 25.8]	3.47
'Pseudoxanthomonas suwonensis J42'	Pseudoxanthomonas wuyuanensis CGMCC 1.10978	21.3	[18.1 - 25.0]	21.7	[19.5 - 24.2]	20.5	[17.7 - 23.5]	4.76
'Pseudoxanthomonas taiwanensis J19'	Stenotrophomonas geniculata JCM 13324	20.3	[17.1 - 23.9]	21.7	[19.4 - 24.1]	19.6	[16.9 - 22.7]	5.25
'Pseudoxanthomonas mexicana isolate-64'	'Pseudoxanthomonas suwonensis J43'	24	[20.7 - 27.6]	21.7	[19.5 - 24.2]	22.5	[19.7 - 25.6]	3.49
'Pseudoxanthomonas suwonensis J43'	Pseudoxanthomonas mexicana DSM 17121	24.4	[21.1 - 28.0]	21.7	[19.4 - 24.1]	22.8	[20.0 - 25.9]	3.17
'Pseudoxanthomonas koreensis TDY-1'	Stenotrophomonas acidaminiphila JCM 13310	23	[19.7 - 26.6]	21.7	[19.4 - 24.1]	21.7	[19.0 - 24.8]	0.74
'Pseudoxanthomonas daejeonensis S9-A64R'	Pseudoxanthomonas wuyuanensis CGMCC 1.10978	20.3	[17.1 - 23.9]	21.7	[19.5 - 24.1]	19.6	[16.9 - 22.7]	3.23
'Pseudoxanthomonas japonensis TUM 20250 hospital'	Pseudoxanthomonas broegbernensis DSM 12573	21.3	[18.1 - 25.0]	21.7	[19.4 - 24.1]	20.5	[17.7 - 23.5]	3.72
'Pseudoxanthomonas suwonensis J42'	Pseudoxanthomonas beigongshangi REN9T	23.5	[20.2 - 27.1]	21.7	[19.5 - 24.2]	22.2	[19.4 - 25.2]	3.22
'Pseudoxanthomonas suwonensis J47'	Stenotrophomonas aracearum A5588	22	[18.8 - 25.6]	21.7	[19.5 - 24.2]	21	[18.2 - 24.1]	4.12
'Pseudoxanthomonas mexicana isolate 57'	Pseudoxanthomonas broegbernensis DSM 12573	21.9	[18.7 - 25.5]	21.7	[19.5 - 24.2]	20.9	[18.2 - 24.0]	3.46
'Pseudoxanthomonas japonensis TUM 20250 hospital'	Stenotrophomonas acidaminiphila JCM 13310	21	[17.7 - 24.6]	21.7	[19.5 - 24.1]	20.2	[17.4 - 23.2]	1.78
'Pseudoxanthomonas kaohsiungensis SH SHASGE1bin.36'	Stenotrophomonas panacihumi JCM 16536	25.4	[22.1 - 29.0]	21.7	[19.5 - 24.2]	23.6	[20.8 - 26.7]	1.57
'Pseudoxanthomonas mexicana isolate 57'	'Pseudoxanthomonas suwonensis J43'	24.4	[21.1 - 28.0]	21.7	[19.5 - 24.2]	22.8	[20.0 - 25.9]	3.29
'Pseudoxanthomonas japonensis LY0623'	Pseudoxanthomonas kaohsiungensis DSM 17583	23.1	[19.9 - 26.8]	21.7	[19.4 - 24.1]	21.9	[19.1 - 25.0]	2.8
'Pseudoxanthomonas japonensis XL7'	'Pseudoxanthomonas suwonensis J43'	24.1	[20.8 - 27.7]	21.7	[19.4 - 24.1]	22.6	[19.8 - 25.7]	3.48
'Pseudoxanthomonas daejeonensis S9-A64R'	Stenotrophomonas nitritireducens DSM 12575	23	[19.7 - 26.6]	21.7	[19.4 - 24.1]	21.8	[19.0 - 24.8]	0.65
'Pseudoxanthomonas japonensis BE173'	Xanthomonas chitinilytica H13-6	22.5	[19.2 - 26.1]	21.7	[19.5 - 24.2]	21.4	[18.6 - 24.4]	2.73
'Pseudoxanthomonas japonensis LY0623'	'Pseudoxanthomonas suwonensis J47'	23.4	[20.1 - 27.1]	21.7	[19.4 - 24.1]	22.1	[19.3 - 25.2]	3.65
'Pseudoxanthomonas suwonensis J47'	Stenotrophomonas maltophilia NBRC 14161	20.3	[17.1 - 23.9]	21.7	[19.5 - 24.1]	19.6	[16.9 - 22.7]	4.38
'Pseudoxanthomonas japonensis BE173'	Pseudoxanthomonas jiangsuensis DSM 22398T	22.8	[19.5 - 26.5]	21.7	[19.4 - 24.1]	21.6	[18.8 - 24.7]	3.98
'Pseudoxanthomonas japonensis TUM 20250 hospital'	Pseudoxanthomonas broegbernensis DSM 12573	21.2	[18.0 - 24.8]	21.7	[19.5 - 24.2]	20.4	[17.6 - 23.4]	3.64
'Pseudoxanthomonas suwonensis SRR4028141 bin.62'	Stenotrophomonas daejeonensis JCM 16244	29.4	[26.0 - 33.0]	21.7	[19.5 - 24.2]	26.5	[23.6 - 29.6]	3.96
'Pseudoxanthomonas japonensis LY0623'	Pseudoxanthomonas koreensis KCTC12208T	22.9	[19.6 - 26.5]	21.7	[19.5 - 24.1]	21.7	[18.9 - 24.7]	3.26
'Pseudoxanthomonas suwonensis J1'	Pseudoxanthomonas japonensis DSM 17109	23.7	[20.4 - 27.4]	21.7	[19.4 - 24.1]	22.3	[19.5 - 25.4]	2.93
'Pseudoxanthomonas japonensis LY0623'	'Pseudoxanthomonas suwonensis J42'	23	[19.8 - 26.7]	21.7	[19.4 - 24.1]	21.8	[19.0 - 24.9]	3.6
'Pseudoxanthomonas daejeonensis S9-A64R'	Stenotrophomonas acidaminiphila JCM 13310	23.3	[20.0 - 26.9]	21.7	[19.4 - 24.1]	22	[19.2 - 25.1]	0.18
'Pseudoxanthomonas mexicana isolate 57'	'Pseudoxanthomonas suwonensis J47'	24.4	[21.1 - 28.1]	21.7	[19.5 - 24.2]	22.9	[20.1 - 26.0]	3.28
'Pseudoxanthomonas mexicana R-93399'	Xanthomonas protegens PPL118	20.2	[17.0 - 23.8]	21.7	[19.4 - 24.1]	19.6	[16.8 - 22.6]	2.07
'Pseudoxanthomonas suwonensis J47'	Pseudoxanthomonas wuyuanensis CGMCC 1.10978	21.5	[18.2 - 25.1]	21.7	[19.4 - 24.1]	20.6	[17.8 - 23.6]	4.81
'Pseudoxanthomonas japonensis XL7'	Stenotrophomonas daejeonensis JCM 16244	23.1	[19.9 - 26.8]	21.7	[19.4 - 24.1]	21.9	[19.1 - 25.0]	1.47
'Pseudoxanthomonas suwonensis SRR4028141 bin.62'	Stenotrophomonas acidaminiphila JCM 13310	25.9	[22.6 - 29.6]	21.7	[19.5 - 24.1]	24	[21.1 - 27.1]	3.72
'Pseudoxanthomonas suwonensis J47'	Pseudoxanthomonas mexicana DSM 17121	24.4	[21.1 - 28.0]	21.7	[19.4 - 24.1]	22.8	[20.0 - 25.9]	3.16
'IBM-1 complete'	'Pseudoxanthomonas japonensis TUM 20250 hospital'	23.7	[20.4 - 27.3]	21.7	[19.5 - 24.2]	22.3	[19.5 - 25.4]	2.9
'Pseudoxanthomonas mexicana R-93399'	'Pseudoxanthomonas suwonensis J1'	22.5	[19.3 - 26.2]	21.7	[19.4 - 24.1]	21.4	[18.6 - 24.5]	3.13
'IBM-1 complete'	'Pseudoxanthomonas japonensis XL7'	23	[19.7 - 26.6]	21.7	[19.4 - 24.1]	21.8	[19.0 - 24.8]	2.84
'Pseudoxanthomonas suwonensis J43'	Stenotrophomonas forensis DFS-20110405T	21	[17.8 - 24.6]	21.7	[19.4 - 24.1]	20.2	[17.5 - 23.2]	4.06
'Pseudoxanthomonas suwonensis J43'	Stenotrophomonas maltophilia NBRC 14161	20.3	[17.1 - 23.9]	21.7	[19.4 - 24.1]	19.6	[16.9 - 22.6]	4.39
'Pseudoxanthomonas taiwanensis J19'	Stenotrophomonas maltophilia NBRC 14161	20.4	[17.2 - 24.0]	21.6	[19.4 - 24.1]	19.7	[17.0 - 22.7]	5.25
'IBM-1 complete'	Stenotrophomonas maltophilia NBRC 14161	20	[16.8 - 23.6]	21.6	[19.4 - 24.1]	19.4	[16.7 - 22.4]	3.75
'Pseudoxanthomonas mexicana isolate-64'	'Pseudoxanthomonas suwonensis J42'	24.2	[20.9 - 27.8]	21.6	[19.4 - 24.1]	22.7	[19.8 - 25.7]	3.43
'Pseudoxanthomonas japonensis TUM 20250 hospital'	'Pseudoxanthomonas suwonensis J42'	23.4	[20.1 - 27.1]	21.6	[19.3 - 24.0]	22.1	[19.3 - 25.2]	3.48
'Pseudoxanthomonas suwonensis J1'	Stenotrophomonas geniculata JCM 13324	19.8	[16.6 - 23.4]	21.6	[19.4 - 24.1]	19.2	[16.5 - 22.3]	4.06
'Pseudoxanthomonas mexicana isolate 57'	'Pseudoxanthomonas suwonensis J42'	24.5	[21.1 - 28.1]	21.6	[19.4 - 24.1]	22.9	[20.1 - 26.0]	3.22
'Pseudoxanthomonas japonensis LY0623'	Pseudoxanthomonas broegbernensis DSM 12573	20.7	[17.5 - 24.3]	21.6	[19.3 - 24.0]	19.9	[17.2 - 23.0]	3.84
'Pseudoxanthomonas mexicana R-93399'	Stenotrophomonas nitritireducens DSM 12575	20.7	[17.5 - 24.3]	21.6	[19.4 - 24.1]	19.9	[17.2 - 23.0]	1.22
'Pseudoxanthomonas mexicana isolate-64'	Pseudoxanthomonas indica P15	26.6	[23.3 - 30.3]	21.6	[19.4 - 24.1]	24.5	[21.6 - 27.6]	1.67
'Pseudoxanthomonas japonensis LY0623'	Pseudoxanthomonas indica CCM 7430	25.1	[21.8 - 28.7]	21.6	[19.3 - 24.0]	23.3	[20.5 - 26.4]	1.47
'Pseudoxanthomonas kaohsiungensis SH SHASGE1bin.36'	Pseudoxanthomonas mexicana DSM 17121	23.8	[20.5 - 27.5]	21.6	[19.3 - 24.0]	22.4	[19.6 - 25.5]	3.06
'Pseudoxanthomonas mexicana R-93399'	Stenotrophomonas daejeonensis JCM 16244	21.8	[18.6 - 25.5]	21.6	[19.3 - 24.0]	20.9	[18.1 - 23.9]	1.45
'Pseudoxanthomonas japonensis BE173'	'Pseudoxanthomonas suwonensis J1'	21.9	[18.7 - 25.6]	21.6	[19.3 - 24.0]	20.9	[18.2 - 24.0]	3.8
'Pseudoxanthomonas japonensis LY0623'	'Pseudoxanthomonas suwonensis J43'	23.4	[20.1 - 27.0]	21.6	[19.4 - 24.1]	22	[19.2 - 25.1]	3.66
'Pseudoxanthomonas mexicana isolate-64'	Stenotrophomonas daejeonensis JCM 16244	23	[19.8 - 26.7]	21.6	[19.3 - 24.0]	21.8	[19.0 - 24.9]	1.48
'Pseudoxanthomonas mexicana R-93399'	Xanthomonas boreopolis JCM 13306	20.6	[17.4 - 24.2]	21.6	[19.4 - 24.1]	19.8	[17.1 - 22.9]	1.85
'Pseudoxanthomonas suwonensis J1'	Stenotrophomonas maltophilia NBRC 14161	19.7	[16.5 - 23.3]	21.6	[19.3 - 24.0]	19.1	[16.4 - 22.2]	4.06
'Pseudoxanthomonas suwonensis J42'	Stenotrophomonas geniculata JCM 13324	20.5	[17.3 - 24.1]	21.6	[19.4 - 24.1]	19.8	[17.1 - 22.8]	4.33
'Pseudoxanthomonas japonensis LY0623'	Stenotrophomonas daejeonensis JCM 16244	22.1	[18.8 - 25.7]	21.6	[19.3 - 24.0]	21	[18.3 - 24.1]	1.65
'Pseudoxanthomonas mexicana isolate 57'	Stenotrophomonas daejeonensis JCM 16244	23.3	[20.0 - 26.9]	21.6	[19.3 - 24.0]	21.9	[19.1 - 25.0]	1.27
'Pseudoxanthomonas japonensis TUM 20250 hospital'	Pseudoxanthomonas indica P15	26.2	[22.8 - 29.8]	21.6	[19.4 - 24.1]	24.2	[21.3 - 27.3]	1.61
'Pseudoxanthomonas japonensis BE173'	Stenotrophomonas daejeonensis JCM 16244	21.4	[18.1 - 25.0]	21.6	[19.4 - 24.1]	20.5	[17.7 - 23.5]	2.12
'Pseudoxanthomonas japonensis LY0623'	'Pseudoxanthomonas taiwanensis J19'	21.8	[18.6 - 25.4]	21.6	[19.3 - 24.0]	20.8	[18.1 - 23.9]	4.52
'Pseudoxanthomonas taiwanensis J19'	Stenotrophomonas panacihumi JCM 16536	26.6	[23.2 - 30.2]	21.6	[19.3 - 24.0]	24.4	[21.6 - 27.6]	2.55
'Pseudoxanthomonas suwonensis J47'	Stenotrophomonas geniculata JCM 13324	20.5	[17.3 - 24.2]	21.6	[19.4 - 24.1]	19.8	[17.1 - 22.9]	4.38
'Pseudoxanthomonas suwonensis J43'	Stenotrophomonas geniculata JCM 13324	20.4	[17.2 - 24.0]	21.6	[19.4 - 24.0]	19.7	[17.0 - 22.8]	4.39
'Pseudoxanthomonas japonensis LY0623'	Pseudoxanthomonas indica P15	25.2	[21.9 - 28.8]	21.6	[19.4 - 24.1]	23.4	[20.6 - 26.5]	1.5
'Pseudoxanthomonas japonensis BE173'	Xanthomonas protegens PPL118	19.9	[16.7 - 23.5]	21.6	[19.4 - 24.1]	19.3	[16.6 - 22.3]	2.74
'Pseudoxanthomonas suwonensis J42'	Stenotrophomonas forensis DFS-20110405T	21	[17.8 - 24.6]	21.6	[19.3 - 24.0]	20.2	[17.4 - 23.2]	3.99
'Pseudoxanthomonas suwonensis 11-1'	Pseudoxanthomonas wuyuanensis CGMCC 1.10978	19.7	[16.5 - 23.3]	21.6	[19.3 - 24.0]	19.1	[16.4 - 22.1]	4.45
'Pseudoxanthomonas japonensis TUM 20250 hospital'	Stenotrophomonas aracearum A5588	20.4	[17.3 - 24.1]	21.6	[19.3 - 24.0]	19.7	[17.0 - 22.8]	0.59
'Pseudoxanthomonas japonensis LY0623'	Pseudoxanthomonas broegbernensis DSM 12573	20.6	[17.4 - 24.2]	21.6	[19.4 - 24.1]	19.9	[17.1 - 22.9]	3.76
'IBM-1 complete'	Pseudoxanthomonas beigongshangi REN9T	23.1	[19.8 - 26.7]	21.6	[19.4 - 24.0]	21.8	[19.0 - 24.9]	2.64
'Pseudoxanthomonas japonensis TUM 20250 hospital'	Pseudoxanthomonas kaohsiungensis DSM 17583	23.3	[20.0 - 27.0]	21.6	[19.3 - 24.0]	22	[19.2 - 25.1]	2.69
'Pseudoxanthomonas suwonensis J43'	Pseudoxanthomonas wuyuanensis CGMCC 1.10978	21.4	[18.2 - 25.0]	21.6	[19.4 - 24.1]	20.5	[17.8 - 23.6]	4.82
'Pseudoxanthomonas kaohsiungensis SH SHASGE1bin.36'	'Pseudoxanthomonas mexicana isolate 57'	24.1	[20.8 - 27.7]	21.6	[19.3 - 24.0]	22.6	[19.8 - 25.7]	3.17
'Pseudoxanthomonas suwonensis 11-1'	Stenotrophomonas forensis DFS-20110405T	21	[17.8 - 24.6]	21.6	[19.4 - 24.0]	20.2	[17.5 - 23.2]	3.69
'Pseudoxanthomonas japonensis XL7'	'Pseudoxanthomonas suwonensis J42'	23.6	[20.3 - 27.2]	21.6	[19.4 - 24.1]	22.2	[19.4 - 25.3]	3.42
'Pseudoxanthomonas japonensis XL7'	Stenotrophomonas forensis DFS-20110405T	19.8	[16.6 - 23.4]	21.6	[19.4 - 24.1]	19.2	[16.5 - 22.2]	0.57
'Pseudoxanthomonas japonensis TUM 20250 hospital'	Pseudoxanthomonas indica CCM 7430	26.1	[22.8 - 29.7]	21.6	[19.3 - 24.0]	24.1	[21.2 - 27.2]	1.59
'Pseudoxanthomonas kaohsiungensis SH SHASGE1bin.36'	'Pseudoxanthomonas mexicana isolate-64'	24.2	[20.9 - 27.8]	21.6	[19.3 - 24.0]	22.7	[19.9 - 25.8]	3.37
'IBM-1 complete'	Stenotrophomonas forensis DFS-20110405T	20.5	[17.3 - 24.1]	21.6	[19.3 - 24.0]	19.8	[17.1 - 22.8]	3.41
'Pseudoxanthomonas suwonensis S37'	Stenotrophomonas forensis DFS-20110405T	20.7	[17.5 - 24.4]	21.6	[19.4 - 24.1]	20	[17.2 - 23.0]	3.82
'Pseudoxanthomonas mexicana isolate 57'	Pseudoxanthomonas indica P15	26.8	[23.4 - 30.4]	21.6	[19.3 - 24.0]	24.6	[21.7 - 27.7]	1.88
'Pseudoxanthomonas japonensis BE173'	Luteimonas marina FR1330	19.6	[16.5 - 23.2]	21.6	[19.4 - 24.1]	19.1	[16.4 - 22.1]	2.88
'Pseudoxanthomonas mexicana R-93399'	Xanthomonas chitinilytica H13-6	22.7	[19.4 - 26.4]	21.5	[19.2 - 23.9]	21.5	[18.7 - 24.6]	2.06
'Pseudoxanthomonas suwonensis S37'	Stenotrophomonas maltophilia NBRC 14161	20.5	[17.3 - 24.1]	21.5	[19.2 - 23.9]	19.8	[17.0 - 22.8]	4.16
'Pseudoxanthomonas suwonensis 11-1'	Stenotrophomonas geniculata JCM 13324	20.4	[17.3 - 24.1]	21.5	[19.2 - 23.9]	19.7	[17.0 - 22.8]	4.03
'Pseudoxanthomonas japonensis LY0623'	Stenotrophomonas geniculata JCM 13324	19	[15.8 - 22.6]	21.5	[19.3 - 24.0]	18.5	[15.9 - 21.5]	0.73
'Pseudoxanthomonas japonensis TUM 20250 hospital'	'Pseudoxanthomonas suwonensis J43'	24.1	[20.8 - 27.8]	21.5	[19.2 - 23.9]	22.6	[19.8 - 25.7]	3.55
'Pseudoxanthomonas mexicana isolate 57'	Pseudoxanthomonas indica CCM 7430	26.7	[23.4 - 30.3]	21.5	[19.3 - 24.0]	24.5	[21.7 - 27.6]	1.85
'Pseudoxanthomonas daejeonensis S9-A64R'	Pseudoxanthomonas beigongshangi REN9T	22.1	[18.8 - 25.7]	21.5	[19.2 - 23.9]	21	[18.3 - 24.1]	1.7
'Pseudoxanthomonas japonensis LY0623'	Stenotrophomonas maltophilia NBRC 14161	18.8	[15.7 - 22.4]	21.5	[19.2 - 23.9]	18.4	[15.8 - 21.4]	0.73
'IBM-1 complete'	Stenotrophomonas geniculata JCM 13324	20	[16.8 - 23.6]	21.5	[19.2 - 23.9]	19.3	[16.6 - 22.4]	3.75
'Pseudoxanthomonas japonensis XL7'	Stenotrophomonas aracearum A5588	20.1	[16.9 - 23.7]	21.5	[19.2 - 23.9]	19.4	[16.7 - 22.5]	0.65
'Pseudoxanthomonas japonensis XL7'	'Pseudoxanthomonas suwonensis S37'	22.7	[19.5 - 26.4]	21.5	[19.2 - 23.9]	21.5	[18.7 - 24.6]	3.25
'Pseudoxanthomonas japonensis LY0623'	Luteimonas marina FR1330	20.8	[17.5 - 24.4]	21.5	[19.2 - 23.9]	20	[17.2 - 23.0]	2.41
'Pseudoxanthomonas taiwanensis J19'	Pseudoxanthomonas japonensis DSM 17109	22.8	[19.6 - 26.5]	21.5	[19.2 - 23.9]	21.6	[18.8 - 24.7]	4.12
'Pseudoxanthomonas suwonensis J47'	Pseudoxanthomonas japonensis DSM 17109	24.5	[21.1 - 28.1]	21.5	[19.3 - 24.0]	22.9	[20.0 - 25.9]	3.25
'Pseudoxanthomonas daejeonensis S9-A64R'	Pseudoxanthomonas mexicana DSM 17121	22.7	[19.5 - 26.4]	21.5	[19.2 - 23.9]	21.5	[18.7 - 24.6]	1.59
'Pseudoxanthomonas koreensis TDY-1'	Pseudoxanthomonas wuyuanensis CGMCC 1.10978	19.4	[16.3 - 23.0]	21.5	[19.3 - 24.0]	18.9	[16.2 - 21.9]	3.79
'Pseudoxanthomonas mexicana R-93399'	Pseudoxanthomonas broegbernensis DSM 12573	20.8	[17.6 - 24.4]	21.5	[19.2 - 23.9]	20	[17.3 - 23.1]	3.63
'Pseudoxanthomonas mexicana isolate-64'	Stenotrophomonas acidaminiphila JCM 13310	22	[18.7 - 25.6]	21.5	[19.2 - 23.9]	20.9	[18.2 - 24.0]	1.72
'Pseudoxanthomonas kaohsiungensis SH SHASGE1bin.36'	Stenotrophomonas geniculata JCM 13324	19.8	[16.6 - 23.4]	21.5	[19.2 - 23.9]	19.2	[16.5 - 22.2]	4.27
'Pseudoxanthomonas mexicana isolate-64'	Pseudoxanthomonas indica CCM 7430	26.6	[23.2 - 30.2]	21.5	[19.3 - 24.0]	24.4	[21.6 - 27.5]	1.65
'Pseudoxanthomonas japonensis BE173'	Pseudoxanthomonas koreensis KCTC12208T	22.3	[19.1 - 26.0]	21.5	[19.3 - 23.9]	21.2	[18.5 - 24.3]	3.73
'Pseudoxanthomonas japonensis TUM 20250 hospital'	'Pseudoxanthomonas taiwanensis J19'	22.5	[19.2 - 26.1]	21.5	[19.3 - 24.0]	21.3	[18.6 - 24.4]	4.4
'Pseudoxanthomonas suwonensis 11-1'	Pseudoxanthomonas mexicana DSM 17121	23	[19.7 - 26.7]	21.5	[19.2 - 23.9]	21.8	[19.0 - 24.8]	2.81
'Pseudoxanthomonas daejeonensis S9-A64R'	Xanthomonas massiliensis SN8 T	22.2	[18.9 - 25.8]	21.5	[19.2 - 23.9]	21.1	[18.3 - 24.2]	1.53
'Pseudoxanthomonas suwonensis SRR4028141 bin.62'	Pseudoxanthomonas helianthi 110414	21.6	[18.3 - 25.2]	21.5	[19.2 - 23.9]	20.6	[17.9 - 23.7]	5.95
'Pseudoxanthomonas japonensis TUM 20250 hospital'	'Pseudoxanthomonas suwonensis J47'	24.2	[20.9 - 27.9]	21.5	[19.2 - 23.9]	22.7	[19.9 - 25.8]	3.54
'Pseudoxanthomonas taiwanensis J19'	Stenotrophomonas aracearum A5588	22	[18.7 - 25.6]	21.5	[19.3 - 23.9]	20.9	[18.2 - 24.0]	4.99
'Pseudoxanthomonas mexicana R-93399'	Pseudoxanthomonas koreensis KCTC12208T	22.9	[19.6 - 26.5]	21.5	[19.2 - 23.9]	21.6	[18.8 - 24.7]	3.06
'Pseudoxanthomonas mexicana R-93399'	Pseudoxanthomonas broegbernensis DSM 12573	20.7	[17.5 - 24.3]	21.5	[19.2 - 23.9]	19.9	[17.2 - 23.0]	3.56
'Pseudoxanthomonas japonensis TUM 20250 hospital'	Luteimonas marina FR1330	20.8	[17.6 - 24.4]	21.5	[19.3 - 24.0]	20	[17.3 - 23.1]	2.29
'Pseudoxanthomonas kaohsiungensis SH SHASGE1bin.36'	Pseudoxanthomonas beigongshangi REN9T	22.9	[19.7 - 26.6]	21.5	[19.3 - 24.0]	21.7	[18.9 - 24.8]	3.17
'Pseudoxanthomonas suwonensis J42'	Pseudoxanthomonas mexicana DSM 17121	24.5	[21.2 - 28.2]	21.5	[19.3 - 24.0]	22.9	[20.1 - 26.0]	3.11
'Pseudoxanthomonas mexicana isolate 57'	Stenotrophomonas acidaminiphila JCM 13310	22	[18.7 - 25.6]	21.5	[19.3 - 24.0]	20.9	[18.2 - 24.0]	1.51
'Pseudoxanthomonas japonensis XL7'	Stenotrophomonas acidaminiphila JCM 13310	22	[18.8 - 25.6]	21.5	[19.3 - 24.0]	21	[18.2 - 24.0]	1.71
'Pseudoxanthomonas japonensis XL7'	'Pseudoxanthomonas kaohsiungensis SH SHASGE1bin.36'	22.9	[19.6 - 26.6]	21.5	[19.2 - 23.9]	21.7	[18.9 - 24.8]	3.36
'Pseudoxanthomonas suwonensis J43'	Pseudoxanthomonas japonensis DSM 17109	24.5	[21.2 - 28.1]	21.5	[19.2 - 23.9]	22.9	[20.1 - 26.0]	3.26
'Pseudoxanthomonas suwonensis S37'	Pseudoxanthomonas japonensis DSM 17109	22.4	[19.1 - 26.0]	21.4	[19.1 - 23.8]	21.2	[18.5 - 24.3]	3.03
'Pseudoxanthomonas japonensis LY0623'	Stenotrophomonas forensis DFS-20110405T	18.9	[15.8 - 22.5]	21.4	[19.2 - 23.8]	18.5	[15.8 - 21.5]	0.39
'IBM-1 complete'	Stenotrophomonas aracearum A5588	21.7	[18.4 - 25.3]	21.4	[19.1 - 23.8]	20.7	[17.9 - 23.7]	3.49
'Pseudoxanthomonas mexicana isolate 57'	Stenotrophomonas panacihumi JCM 16536	22.4	[19.2 - 26.1]	21.4	[19.2 - 23.8]	21.3	[18.5 - 24.3]	1.59
'Pseudoxanthomonas japonensis XL7'	Stenotrophomonas geniculata JCM 13324	19.5	[16.3 - 23.1]	21.4	[19.1 - 23.8]	18.9	[16.2 - 22.0]	0.91
'Pseudoxanthomonas mexicana isolate-64'	Stenotrophomonas aracearum A5588	20.2	[17.0 - 23.8]	21.4	[19.1 - 23.8]	19.5	[16.8 - 22.6]	0.65
'Pseudoxanthomonas koreensis TDY-1'	Stenotrophomonas panacihumi JCM 16536	22.7	[19.4 - 26.4]	21.4	[19.1 - 23.8]	21.5	[18.7 - 24.6]	0.66
'Pseudoxanthomonas suwonensis S37'	Pseudoxanthomonas beigongshangi REN9T	22.7	[19.4 - 26.3]	21.4	[19.1 - 23.8]	21.5	[18.7 - 24.6]	3.05
'Pseudoxanthomonas japonensis TUM 20250 hospital'	Pseudoxanthomonas suwonensis DSM17175	22.3	[19.0 - 25.9]	21.4	[19.2 - 23.9]	21.2	[18.4 - 24.3]	3.36
'Pseudoxanthomonas japonensis LY0623'	'Pseudoxanthomonas kaohsiungensis SH SHASGE1bin.36'	23.2	[19.9 - 26.8]	21.4	[19.1 - 23.8]	21.9	[19.1 - 24.9]	3.54
'Pseudoxanthomonas japonensis XL7'	Stenotrophomonas panacihumi JCM 16536	23	[19.7 - 26.6]	21.4	[19.1 - 23.8]	21.7	[18.9 - 24.8]	1.79
'Pseudoxanthomonas daejeonensis S9-A64R'	'Pseudoxanthomonas japonensis XL7'	22.4	[19.1 - 26.0]	21.4	[19.1 - 23.8]	21.2	[18.4 - 24.3]	1.89
'Pseudoxanthomonas mexicana isolate-64'	Pseudoxanthomonas suwonensis DSM17175	23	[19.7 - 26.6]	21.4	[19.1 - 23.8]	21.7	[18.9 - 24.8]	3.3
'Pseudoxanthomonas japonensis TUM 20250 hospital'	Pseudoxanthomonas daejeonensis DSM 17801	23	[19.8 - 26.7]	21.4	[19.1 - 23.8]	21.7	[19.0 - 24.8]	1.86
'Pseudoxanthomonas mexicana isolate 57'	Pseudoxanthomonas suwonensis DSM17175	22.8	[19.5 - 26.4]	21.4	[19.2 - 23.9]	21.6	[18.8 - 24.6]	3.1
'IBM-1 complete'	'Pseudoxanthomonas japonensis BE173'	23.1	[19.8 - 26.8]	21.4	[19.1 - 23.8]	21.8	[19.0 - 24.9]	3.48
'Pseudoxanthomonas kaohsiungensis SH SHASGE1bin.36'	Stenotrophomonas forensis DFS-20110405T	20.4	[17.2 - 24.0]	21.4	[19.1 - 23.8]	19.7	[16.9 - 22.7]	3.94
'Pseudoxanthomonas japonensis TUM 20250 hospital'	'Pseudoxanthomonas koreensis TDY-1'	20.1	[16.9 - 23.7]	21.4	[19.1 - 23.8]	19.5	[16.7 - 22.5]	2.52
'Pseudoxanthomonas mexicana isolate-64'	'Pseudoxanthomonas suwonensis 11-1'	23.1	[19.9 - 26.8]	21.4	[19.1 - 23.8]	21.8	[19.0 - 24.9]	3.12
'Pseudoxanthomonas japonensis TUM 20250 hospital'	Stenotrophomonas maltophilia NBRC 14161	19	[15.8 - 22.6]	21.4	[19.1 - 23.8]	18.5	[15.9 - 21.5]	0.85
'Pseudoxanthomonas daejeonensis S9-A64R'	Stenotrophomonas forensis DFS-20110405T	19.7	[16.5 - 23.3]	21.4	[19.1 - 23.8]	19.1	[16.4 - 22.1]	2.47
'Pseudoxanthomonas mexicana isolate-64'	Stenotrophomonas panacihumi JCM 16536	22.4	[19.1 - 26.0]	21.4	[19.2 - 23.9]	21.2	[18.5 - 24.3]	1.8
'Pseudoxanthomonas koreensis TDY-1'	'Pseudoxanthomonas mexicana isolate-64'	20.4	[17.2 - 24.0]	21.4	[19.1 - 23.8]	19.7	[17.0 - 22.7]	2.46
'Pseudoxanthomonas suwonensis 11-1'	Stenotrophomonas panacihumi JCM 16536	25.9	[22.5 - 29.5]	21.4	[19.1 - 23.8]	23.9	[21.0 - 27.0]	1.32
'Pseudoxanthomonas daejeonensis S9-A64R'	'Pseudoxanthomonas mexicana isolate-64'	22.8	[19.6 - 26.5]	21.4	[19.2 - 23.8]	21.6	[18.8 - 24.7]	1.9
'Pseudoxanthomonas japonensis TUM 20250 hospital'	'Pseudoxanthomonas suwonensis S37'	22.4	[19.1 - 26.0]	21.4	[19.2 - 23.9]	21.3	[18.5 - 24.3]	3.32
'Pseudoxanthomonas suwonensis S37'	Stenotrophomonas geniculata JCM 13324	20.6	[17.4 - 24.2]	21.4	[19.2 - 23.8]	19.8	[17.1 - 22.9]	4.16
'Pseudoxanthomonas suwonensis 11-1'	Stenotrophomonas maltophilia NBRC 14161	20.6	[17.4 - 24.2]	21.4	[19.1 - 23.8]	19.8	[17.1 - 22.9]	4.03
'Pseudoxanthomonas kaohsiungensis SH SHASGE1bin.36'	Stenotrophomonas maltophilia NBRC 14161	19.8	[16.7 - 23.4]	21.4	[19.2 - 23.9]	19.2	[16.5 - 22.3]	4.27
'Pseudoxanthomonas japonensis LY0623'	'Pseudoxanthomonas suwonensis S37'	22	[18.7 - 25.6]	21.4	[19.1 - 23.8]	20.9	[18.2 - 24.0]	3.43
'Pseudoxanthomonas mexicana isolate 57'	'Pseudoxanthomonas suwonensis S37'	23.3	[20.0 - 26.9]	21.4	[19.1 - 23.8]	21.9	[19.1 - 25.0]	3.05
'Pseudoxanthomonas japonensis XL7'	Stenotrophomonas maltophilia NBRC 14161	19.2	[16.1 - 22.8]	21.4	[19.1 - 23.8]	18.7	[16.0 - 21.7]	0.91
'Pseudoxanthomonas japonensis XL7'	Xanthomonas massiliensis SN8 T	20.1	[17.0 - 23.8]	21.4	[19.1 - 23.8]	19.5	[16.8 - 22.5]	3.43
'Pseudoxanthomonas mexicana isolate 57'	'Pseudoxanthomonas suwonensis 11-1'	23.2	[19.9 - 26.8]	21.4	[19.1 - 23.8]	21.9	[19.1 - 24.9]	2.92
'Pseudoxanthomonas mexicana isolate 57'	Stenotrophomonas geniculata JCM 13324	19	[15.9 - 22.6]	21.4	[19.1 - 23.8]	18.6	[15.9 - 21.6]	1.11
'Pseudoxanthomonas mexicana isolate-64'	Stenotrophomonas geniculata JCM 13324	18.9	[15.8 - 22.5]	21.4	[19.2 - 23.9]	18.5	[15.8 - 21.5]	0.9
'Pseudoxanthomonas daejeonensis S9-A64R'	'Pseudoxanthomonas japonensis TUM 20250 hospital'	23.2	[19.9 - 26.8]	21.4	[19.2 - 23.9]	21.9	[19.1 - 24.9]	1.96
'Pseudoxanthomonas suwonensis S37'	Pseudoxanthomonas wuyuanensis CGMCC 1.10978	20.4	[17.2 - 24.0]	21.4	[19.2 - 23.8]	19.7	[17.0 - 22.7]	4.59
'Pseudoxanthomonas suwonensis J42'	Pseudoxanthomonas japonensis DSM 17109	24.3	[21.0 - 28.0]	21.4	[19.2 - 23.9]	22.7	[19.9 - 25.8]	3.2
'Pseudoxanthomonas mexicana isolate-64'	Pseudoxanthomonas daejeonensis DSM 17801	22.8	[19.5 - 26.4]	21.4	[19.2 - 23.9]	21.6	[18.8 - 24.6]	1.8
'Pseudoxanthomonas japonensis BE173'	Stenotrophomonas forensis DFS-20110405T	19.7	[16.5 - 23.3]	21.4	[19.2 - 23.9]	19.1	[16.4 - 22.1]	0.07
'IBM-1 complete'	'Pseudoxanthomonas mexicana R-93399'	23	[19.7 - 26.7]	21.4	[19.2 - 23.9]	21.7	[19.0 - 24.8]	2.81
'Pseudoxanthomonas japonensis XL7'	Pseudoxanthomonas suwonensis DSM17175	22.6	[19.3 - 26.2]	21.4	[19.2 - 23.9]	21.4	[18.6 - 24.5]	3.3
'Pseudoxanthomonas japonensis TUM 20250 hospital'	Stenotrophomonas geniculata JCM 13324	19.2	[16.1 - 22.8]	21.3	[19.1 - 23.8]	18.7	[16.0 - 21.7]	0.85
'Pseudoxanthomonas japonensis BE173'	Pseudoxanthomonas broegbernensis DSM 12573	20.6	[17.4 - 24.3]	21.3	[19.0 - 23.7]	19.9	[17.1 - 22.9]	4.3
'Pseudoxanthomonas daejeonensis S9-A64R'	Pseudoxanthomonas japonensis DSM 17109	24	[20.7 - 27.6]	21.3	[19.0 - 23.7]	22.4	[19.6 - 25.5]	1.68
'Pseudoxanthomonas japonensis BE173'	Pseudoxanthomonas kaohsiungensis DSM 17583	22.2	[19.0 - 25.9]	21.3	[19.0 - 23.7]	21.1	[18.3 - 24.2]	3.27
'Pseudoxanthomonas mexicana isolate 57'	Stenotrophomonas aracearum A5588	20.3	[17.1 - 23.9]	21.3	[19.0 - 23.7]	19.6	[16.9 - 22.6]	0.85
'Pseudoxanthomonas mexicana R-93399'	Pseudoxanthomonas kaohsiungensis DSM 17583	23.1	[19.8 - 26.7]	21.3	[19.1 - 23.7]	21.8	[19.0 - 24.8]	2.6
'Pseudoxanthomonas koreensis TDY-1'	'Pseudoxanthomonas mexicana isolate 57'	20.8	[17.6 - 24.4]	21.3	[19.0 - 23.7]	20	[17.3 - 23.0]	2.25
'IBM-1 complete'	Pseudoxanthomonas japonensis DSM 17109	24	[20.7 - 27.6]	21.3	[19.1 - 23.8]	22.5	[19.6 - 25.5]	2.62
'Pseudoxanthomonas mexicana isolate-64'	Stenotrophomonas forensis DFS-20110405T	19.1	[16.0 - 22.7]	21.3	[19.1 - 23.8]	18.6	[16.0 - 21.6]	0.57
'Pseudoxanthomonas mexicana isolate-64'	Luteimonas marina FR1330	20.6	[17.4 - 24.3]	21.3	[19.1 - 23.7]	19.9	[17.1 - 22.9]	2.23
'Pseudoxanthomonas japonensis LY0623'	Pseudoxanthomonas daejeonensis DSM 17801	23	[19.7 - 26.6]	21.3	[19.1 - 23.8]	21.7	[18.9 - 24.8]	1.98
'Pseudoxanthomonas suwonensis J1'	Pseudoxanthomonas indica P15	20.2	[17.0 - 23.8]	21.3	[19.0 - 23.7]	19.5	[16.8 - 22.5]	4.83
'Pseudoxanthomonas daejeonensis S9-A64R'	Stenotrophomonas geniculata JCM 13324	19.2	[16.1 - 22.8]	21.3	[19.0 - 23.7]	18.7	[16.1 - 21.7]	2.81
'Pseudoxanthomonas japonensis TUM 20250 hospital'	'Pseudoxanthomonas suwonensis 11-1'	22.8	[19.6 - 26.5]	21.3	[19.0 - 23.7]	21.6	[18.8 - 24.6]	3.18
'Pseudoxanthomonas mexicana isolate 57'	Pseudoxanthomonas daejeonensis DSM 17801	23	[19.7 - 26.7]	21.3	[19.1 - 23.8]	21.7	[18.9 - 24.8]	1.6
'Pseudoxanthomonas kaohsiungensis SH SHASGE1bin.36'	Pseudoxanthomonas japonensis DSM 17109	23.9	[20.6 - 27.5]	21.3	[19.0 - 23.7]	22.4	[19.6 - 25.4]	3.15
'Pseudoxanthomonas japonensis XL7'	'Pseudoxanthomonas koreensis TDY-1'	20.4	[17.2 - 24.0]	21.3	[19.1 - 23.8]	19.7	[16.9 - 22.7]	2.45
'Pseudoxanthomonas japonensis TUM 20250 hospital'	'Pseudoxanthomonas kaohsiungensis SH SHASGE1bin.36'	23.3	[20.0 - 26.9]	21.3	[19.1 - 23.8]	21.9	[19.1 - 25.0]	3.43
'Pseudoxanthomonas daejeonensis S9-A64R'	Stenotrophomonas panacihumi JCM 16536	24.7	[21.4 - 28.4]	21.3	[19.1 - 23.8]	23	[20.2 - 26.1]	0.1
'Pseudoxanthomonas mexicana isolate-64'	'Pseudoxanthomonas suwonensis S37'	23.4	[20.1 - 27.0]	21.3	[19.0 - 23.7]	22	[19.2 - 25.1]	3.26
'Pseudoxanthomonas mexicana isolate 57'	Stenotrophomonas maltophilia NBRC 14161	19.1	[15.9 - 22.6]	21.3	[19.1 - 23.8]	18.6	[15.9 - 21.6]	1.11
'Pseudoxanthomonas japonensis LY0623'	Pseudoxanthomonas suwonensis DSM17175	22	[18.8 - 25.7]	21.3	[19.0 - 23.7]	21	[18.2 - 24.0]	3.48
'Pseudoxanthomonas japonensis XL7'	Pseudoxanthomonas daejeonensis DSM 17801	22.4	[19.1 - 26.0]	21.3	[19.0 - 23.7]	21.2	[18.4 - 24.3]	1.8
'Pseudoxanthomonas japonensis BE173'	Pseudoxanthomonas broegbernensis DSM 12573	20.5	[17.3 - 24.1]	21.3	[19.1 - 23.7]	19.7	[17.0 - 22.8]	4.23
'Pseudoxanthomonas suwonensis S37'	Pseudoxanthomonas mexicana DSM 17121	23.5	[20.2 - 27.2]	21.3	[19.1 - 23.8]	22.1	[19.3 - 25.2]	2.94
'Pseudoxanthomonas suwonensis SRR4028141 bin.62'	Pseudoxanthomonas beigongshangi REN9T	22.8	[19.5 - 26.4]	21.3	[19.1 - 23.7]	21.5	[18.7 - 24.6]	5.23
'Pseudoxanthomonas suwonensis 11-1'	Pseudoxanthomonas japonensis DSM 17109	22.8	[19.5 - 26.4]	21.3	[19.1 - 23.8]	21.5	[18.8 - 24.6]	2.9
'Pseudoxanthomonas mexicana R-93399'	Stenotrophomonas acidaminiphila JCM 13310	20.9	[17.7 - 24.6]	21.3	[19.0 - 23.7]	20.1	[17.4 - 23.1]	1.69
'Pseudoxanthomonas japonensis LY0623'	'Pseudoxanthomonas suwonensis 11-1'	22.4	[19.1 - 26.0]	21.3	[19.0 - 23.7]	21.2	[18.5 - 24.3]	3.3
'Pseudoxanthomonas japonensis LY0623'	Stenotrophomonas panacihumi JCM 16536	22.5	[19.3 - 26.2]	21.3	[19.0 - 23.7]	21.3	[18.6 - 24.4]	1.97
'Pseudoxanthomonas daejeonensis S9-A64R'	'Pseudoxanthomonas japonensis LY0623'	23.2	[19.9 - 26.8]	21.3	[19.1 - 23.8]	21.8	[19.1 - 24.9]	2.07
'Pseudoxanthomonas mexicana R-93399'	Pseudoxanthomonas jiangsuensis DSM 22398T	23	[19.7 - 26.6]	21.3	[19.0 - 23.7]	21.7	[18.9 - 24.8]	3.31
'Pseudoxanthomonas suwonensis 11-1'	Stenotrophomonas aracearum A5588	22.3	[19.0 - 25.9]	21.3	[19.0 - 23.7]	21.1	[18.4 - 24.2]	3.77
'Pseudoxanthomonas koreensis TDY-1'	Pseudoxanthomonas japonensis DSM 17109	20.2	[17.0 - 23.8]	21.3	[19.1 - 23.7]	19.5	[16.8 - 22.5]	2.23
'Pseudoxanthomonas daejeonensis S9-A64R'	Stenotrophomonas maltophilia NBRC 14161	19.1	[16.0 - 22.7]	21.3	[19.0 - 23.7]	18.6	[16.0 - 21.6]	2.8
'Pseudoxanthomonas suwonensis S37'	Stenotrophomonas aracearum A5588	22.3	[19.0 - 25.9]	21.3	[19.0 - 23.7]	21.2	[18.4 - 24.2]	3.9
'Pseudoxanthomonas suwonensis S37'	Stenotrophomonas panacihumi JCM 16536	26	[22.6 - 29.6]	21.3	[19.1 - 23.8]	23.9	[21.1 - 27.0]	1.46
'Pseudoxanthomonas daejeonensis S9-A64R'	'Pseudoxanthomonas mexicana isolate 57'	23	[19.7 - 26.6]	21.3	[19.1 - 23.8]	21.7	[18.9 - 24.8]	1.7
'Pseudoxanthomonas japonensis XL7'	'Pseudoxanthomonas suwonensis 11-1'	23.1	[19.8 - 26.7]	21.3	[19.0 - 23.7]	21.8	[19.0 - 24.8]	3.12
'Pseudoxanthomonas mexicana isolate 57'	Luteimonas marina FR1330	20.5	[17.3 - 24.1]	21.3	[19.1 - 23.8]	19.7	[17.0 - 22.8]	2.03
'Pseudoxanthomonas japonensis BE173'	Stenotrophomonas aracearum A5588	19.7	[16.5 - 23.3]	21.3	[19.1 - 23.7]	19.1	[16.4 - 22.1]	0
'Pseudoxanthomonas mexicana isolate-64'	Stenotrophomonas maltophilia NBRC 14161	19.2	[16.1 - 22.8]	21.3	[19.1 - 23.7]	18.7	[16.1 - 21.7]	0.9
'Pseudoxanthomonas japonensis XL7'	Luteimonas marina FR1330	19.5	[16.4 - 23.1]	21.3	[19.0 - 23.7]	19	[16.3 - 22.0]	2.23
'Pseudoxanthomonas japonensis XL7'	Pseudoxanthomonas taiwanensis DSM 22914	23.1	[19.9 - 26.8]	21.3	[19.1 - 23.8]	21.8	[19.0 - 24.9]	4.97
'Pseudoxanthomonas kaohsiungensis SH SHASGE1bin.36'	Stenotrophomonas aracearum A5588	21.7	[18.4 - 25.3]	21.2	[19.0 - 23.6]	20.7	[17.9 - 23.7]	4.02
'Pseudoxanthomonas suwonensis SRR4028141 bin.62'	Luteimonas marina FR1330	22.6	[19.4 - 26.3]	21.2	[19.0 - 23.7]	21.4	[18.6 - 24.5]	3.2
'Pseudoxanthomonas mexicana isolate 57'	Xanthomonas massiliensis SN8 T	20.3	[17.1 - 23.9]	21.2	[18.9 - 23.6]	19.6	[16.9 - 22.6]	3.23
'Pseudoxanthomonas japonensis BE173'	Pseudoxanthomonas suwonensis DSM17175	21.2	[18.0 - 24.8]	21.2	[19.0 - 23.6]	20.3	[17.6 - 23.3]	3.95
'Pseudoxanthomonas japonensis BE173'	Pseudoxanthomonas daejeonensis DSM 17801	22.1	[18.9 - 25.8]	21.2	[18.9 - 23.6]	21	[18.3 - 24.1]	2.45
'Pseudoxanthomonas japonensis BE173'	'Pseudoxanthomonas suwonensis J47'	22.7	[19.4 - 26.4]	21.2	[19.0 - 23.6]	21.5	[18.7 - 24.6]	4.12
'Pseudoxanthomonas japonensis BE173'	Pseudoxanthomonas indica CCM 7430	25.8	[22.4 - 29.4]	21.2	[18.9 - 23.6]	23.8	[20.9 - 26.9]	1.01
'Pseudoxanthomonas kaohsiungensis SH SHASGE1bin.36'	'Pseudoxanthomonas mexicana R-93399'	23	[19.7 - 26.6]	21.2	[18.9 - 23.6]	21.7	[18.9 - 24.8]	3.34
'Pseudoxanthomonas japonensis LY0623'	Xanthomonas massiliensis SN8 T	19.4	[16.2 - 23.0]	21.2	[19.0 - 23.6]	18.8	[16.2 - 21.9]	3.61
'Pseudoxanthomonas japonensis BE173'	Pseudoxanthomonas indica P15	25.9	[22.6 - 29.5]	21.2	[19.0 - 23.7]	23.9	[21.0 - 27.0]	1.03
'Pseudoxanthomonas suwonensis J1'	Pseudoxanthomonas indica CCM 7430	20.1	[17.0 - 23.8]	21.2	[19.0 - 23.6]	19.5	[16.7 - 22.5]	4.8
'Pseudoxanthomonas mexicana isolate 57'	Stenotrophomonas forensis DFS-20110405T	19.2	[16.1 - 22.8]	21.2	[19.0 - 23.7]	18.7	[16.0 - 21.7]	0.77
'Pseudoxanthomonas japonensis LY0623'	'Pseudoxanthomonas koreensis TDY-1'	19.7	[16.6 - 23.3]	21.2	[19.0 - 23.6]	19.1	[16.4 - 22.1]	2.63
'Pseudoxanthomonas mexicana R-93399'	Xanthomonas massiliensis SN8 T	19	[15.9 - 22.6]	21.2	[18.9 - 23.6]	18.5	[15.8 - 21.5]	3.4
'Pseudoxanthomonas mexicana isolate-64'	Xanthomonas massiliensis SN8 T	20.2	[17.1 - 23.9]	21.2	[19.0 - 23.7]	19.5	[16.8 - 22.6]	3.43
'Pseudoxanthomonas japonensis BE173'	'Pseudoxanthomonas suwonensis J43'	22.7	[19.4 - 26.3]	21.2	[19.0 - 23.7]	21.4	[18.7 - 24.5]	4.13
'Pseudoxanthomonas mexicana R-93399'	'Pseudoxanthomonas suwonensis J42'	24.1	[20.8 - 27.7]	21.2	[18.9 - 23.6]	22.5	[19.7 - 25.6]	3.4
'Pseudoxanthomonas mexicana R-93399'	'Pseudoxanthomonas suwonensis J47'	23.9	[20.6 - 27.6]	21.2	[18.9 - 23.6]	22.4	[19.6 - 25.5]	3.45
'Pseudoxanthomonas koreensis TDY-1'	Stenotrophomonas maltophilia NBRC 14161	19	[15.8 - 22.5]	21.2	[18.9 - 23.6]	18.5	[15.8 - 21.5]	3.36
'Pseudoxanthomonas japonensis BE173'	Stenotrophomonas geniculata JCM 13324	18.8	[15.7 - 22.4]	21.2	[18.9 - 23.6]	18.3	[15.7 - 21.3]	0.26
'Pseudoxanthomonas koreensis TDY-1'	Pseudoxanthomonas beigongshangi REN9T	20.6	[17.4 - 24.2]	21.2	[19.0 - 23.6]	19.8	[17.1 - 22.8]	2.25
'Pseudoxanthomonas japonensis XL7'	'Pseudoxanthomonas suwonensis SRR4028141 bin.62'	22.8	[19.5 - 26.4]	21.2	[18.9 - 23.6]	21.5	[18.7 - 24.6]	5.43
'Pseudoxanthomonas japonensis BE173'	'Pseudoxanthomonas suwonensis J42'	22.6	[19.3 - 26.2]	21.1	[18.9 - 23.6]	21.4	[18.6 - 24.4]	4.07
'Pseudoxanthomonas suwonensis SRR4028141 bin.62'	Stenotrophomonas panacihumi JCM 16536	26.9	[23.5 - 30.5]	21.1	[18.8 - 23.5]	24.5	[21.7 - 27.6]	3.63
'Pseudoxanthomonas mexicana R-93399'	Luteimonas marina FR1330	19.6	[16.4 - 23.2]	21.1	[18.9 - 23.6]	19	[16.3 - 22.0]	2.21
'Pseudoxanthomonas japonensis BE173'	'Pseudoxanthomonas suwonensis S37'	21.4	[18.2 - 25.0]	21.1	[18.8 - 23.5]	20.4	[17.7 - 23.5]	3.9
'Pseudoxanthomonas koreensis TDY-1'	Pseudoxanthomonas mexicana DSM 17121	21.1	[17.9 - 24.8]	21.1	[18.9 - 23.5]	20.2	[17.5 - 23.3]	2.14
'Pseudoxanthomonas japonensis BE173'	'Pseudoxanthomonas kaohsiungensis SH SHASGE1bin.36'	22.3	[19.0 - 25.9]	21.1	[18.8 - 23.5]	21.1	[18.4 - 24.2]	4.01
'Pseudoxanthomonas japonensis BE173'	'Pseudoxanthomonas taiwanensis J19'	21.5	[18.2 - 25.1]	21.1	[18.8 - 23.5]	20.5	[17.7 - 23.5]	4.98
'Pseudoxanthomonas daejeonensis S9-A64R'	'Pseudoxanthomonas japonensis BE173'	22.4	[19.1 - 26.0]	21.1	[18.8 - 23.5]	21.2	[18.4 - 24.3]	2.54
'Pseudoxanthomonas mexicana R-93399'	Stenotrophomonas maltophilia NBRC 14161	18.8	[15.7 - 22.4]	21.1	[18.8 - 23.5]	18.3	[15.7 - 21.3]	0.93
'Pseudoxanthomonas japonensis TUM 20250 hospital'	Stenotrophomonas panacihumi JCM 16536	22.9	[19.6 - 26.5]	21.1	[18.9 - 23.6]	21.6	[18.8 - 24.7]	1.86
'Pseudoxanthomonas japonensis TUM 20250 hospital'	Stenotrophomonas forensis DFS-20110405T	19.4	[16.2 - 23.0]	21.1	[18.9 - 23.6]	18.8	[16.1 - 21.8]	0.51
'Pseudoxanthomonas mexicana R-93399'	'Pseudoxanthomonas taiwanensis J19'	22	[18.7 - 25.6]	21.1	[18.9 - 23.6]	20.9	[18.1 - 23.9]	4.31
'Pseudoxanthomonas mexicana R-93399'	Pseudoxanthomonas indica CCM 7430	28.2	[24.8 - 31.8]	21.1	[18.8 - 23.5]	25.5	[22.6 - 28.6]	1.68
'Pseudoxanthomonas suwonensis 11-1'	Pseudoxanthomonas beigongshangi REN9T	23.2	[20.0 - 26.9]	21.1	[18.9 - 23.6]	21.9	[19.1 - 25.0]	2.92
'Pseudoxanthomonas mexicana R-93399'	Pseudoxanthomonas indica P15	28.2	[24.9 - 31.9]	21.1	[18.9 - 23.6]	25.5	[22.7 - 28.7]	1.7
'Pseudoxanthomonas mexicana R-93399'	Stenotrophomonas aracearum A5588	19.7	[16.6 - 23.3]	21.1	[18.9 - 23.6]	19.1	[16.4 - 22.1]	0.68
'Pseudoxanthomonas mexicana isolate 57'	Pseudoxanthomonas taiwanensis DSM 22914	24.5	[21.2 - 28.1]	21.1	[18.9 - 23.6]	22.8	[20.0 - 25.9]	4.77
'Pseudoxanthomonas mexicana R-93399'	'Pseudoxanthomonas suwonensis J43'	24	[20.7 - 27.6]	21.1	[18.9 - 23.6]	22.4	[19.6 - 25.5]	3.46
'Pseudoxanthomonas koreensis TDY-1'	Stenotrophomonas forensis DFS-20110405T	19.5	[16.4 - 23.1]	21.1	[18.9 - 23.6]	19	[16.3 - 22.0]	3.02
'Pseudoxanthomonas mexicana isolate-64'	Pseudoxanthomonas taiwanensis DSM 22914	24.6	[21.2 - 28.2]	21.1	[18.9 - 23.6]	22.9	[20.0 - 26.0]	4.98
'Pseudoxanthomonas daejeonensis S9-A64R'	Stenotrophomonas aracearum A5588	20.9	[17.7 - 24.5]	21.1	[18.9 - 23.6]	20	[17.3 - 23.1]	2.55
'Pseudoxanthomonas japonensis TUM 20250 hospital'	Xanthomonas massiliensis SN8 T	19.9	[16.7 - 23.5]	21.1	[18.9 - 23.6]	19.2	[16.5 - 22.2]	3.49
'Pseudoxanthomonas japonensis BE173'	Xanthomonas massiliensis SN8 T	19.2	[16.1 - 22.8]	21	[18.7 - 23.4]	18.7	[16.0 - 21.7]	4.08
'Pseudoxanthomonas suwonensis SRR4028141 bin.62'	Pseudoxanthomonas wuyuanensis CGMCC 1.10978	20.1	[16.9 - 23.7]	21	[18.7 - 23.4]	19.4	[16.7 - 22.4]	6.76
'Pseudoxanthomonas mexicana R-93399'	Pseudoxanthomonas daejeonensis DSM 17801	23.3	[20.0 - 27.0]	21	[18.7 - 23.4]	21.9	[19.1 - 25.0]	1.78
'Pseudoxanthomonas taiwanensis J19'	Pseudoxanthomonas indica P15	20.2	[17.0 - 23.8]	21	[18.7 - 23.4]	19.5	[16.7 - 22.5]	6.02
'Pseudoxanthomonas japonensis BE173'	'Pseudoxanthomonas suwonensis 11-1'	21.8	[18.5 - 25.4]	21	[18.7 - 23.4]	20.7	[17.9 - 23.8]	3.76
'Pseudoxanthomonas mexicana R-93399'	Stenotrophomonas forensis DFS-20110405T	18.9	[15.8 - 22.5]	21	[18.8 - 23.4]	18.4	[15.8 - 21.4]	0.6
'IBM-1 complete'	Pseudoxanthomonas indica CCM 7430	20.1	[16.9 - 23.7]	21	[18.7 - 23.4]	19.4	[16.7 - 22.4]	4.49
'Pseudoxanthomonas daejeonensis S9-A64R'	'Pseudoxanthomonas mexicana R-93399'	23.7	[20.4 - 27.3]	21	[18.8 - 23.4]	22.2	[19.4 - 25.3]	1.87
'Pseudoxanthomonas mexicana R-93399'	Stenotrophomonas panacihumi JCM 16536	22.9	[19.6 - 26.6]	21	[18.7 - 23.4]	21.6	[18.8 - 24.7]	1.77
'Pseudoxanthomonas mexicana R-93399'	Pseudoxanthomonas suwonensis DSM17175	22.2	[18.9 - 25.8]	21	[18.7 - 23.4]	21	[18.3 - 24.1]	3.27
'IBM-1 complete'	Pseudoxanthomonas indica P15	20.1	[17.0 - 23.8]	21	[18.8 - 23.5]	19.4	[16.7 - 22.5]	4.51
'Pseudoxanthomonas suwonensis SRR4028141 bin.62'	Pseudoxanthomonas mexicana DSM 17121	24	[20.7 - 27.6]	20.9	[18.6 - 23.3]	22.4	[19.6 - 25.4]	5.12
'Pseudoxanthomonas mexicana R-93399'	'Pseudoxanthomonas suwonensis 11-1'	22.6	[19.3 - 26.2]	20.9	[18.7 - 23.3]	21.3	[18.5 - 24.4]	3.09
'Pseudoxanthomonas mexicana R-93399'	Stenotrophomonas geniculata JCM 13324	19.1	[15.9 - 22.6]	20.9	[18.7 - 23.4]	18.5	[15.9 - 21.6]	0.93
'Pseudoxanthomonas suwonensis J42'	Pseudoxanthomonas indica P15	20.4	[17.2 - 24.0]	20.9	[18.7 - 23.4]	19.6	[16.9 - 22.7]	5.1
'Pseudoxanthomonas suwonensis J42'	Pseudoxanthomonas indica CCM 7430	20.4	[17.2 - 24.0]	20.9	[18.6 - 23.3]	19.6	[16.9 - 22.6]	5.07
'Pseudoxanthomonas koreensis TDY-1'	Stenotrophomonas aracearum A5588	20.5	[17.3 - 24.1]	20.9	[18.7 - 23.3]	19.7	[16.9 - 22.7]	3.1
'Pseudoxanthomonas japonensis BE173'	'Pseudoxanthomonas koreensis TDY-1'	19.7	[16.5 - 23.3]	20.9	[18.7 - 23.4]	19	[16.4 - 22.1]	3.1
'Pseudoxanthomonas koreensis TDY-1'	Stenotrophomonas geniculata JCM 13324	18.9	[15.8 - 22.5]	20.9	[18.7 - 23.4]	18.5	[15.8 - 21.5]	3.36
'Pseudoxanthomonas suwonensis J47'	Pseudoxanthomonas indica CCM 7430	20.6	[17.4 - 24.2]	20.9	[18.6 - 23.3]	19.8	[17.0 - 22.8]	5.13
'Pseudoxanthomonas japonensis BE173'	Stenotrophomonas maltophilia NBRC 14161	18.9	[15.7 - 22.4]	20.9	[18.6 - 23.3]	18.4	[15.7 - 21.4]	0.26
'Pseudoxanthomonas suwonensis 11-1'	Pseudoxanthomonas indica P15	20.2	[17.0 - 23.8]	20.9	[18.7 - 23.3]	19.5	[16.8 - 22.5]	4.79
'Pseudoxanthomonas japonensis TUM 20250 hospital'	Pseudoxanthomonas taiwanensis DSM 22914	22.9	[19.7 - 26.6]	20.9	[18.7 - 23.3]	21.6	[18.8 - 24.7]	5.04
'Pseudoxanthomonas taiwanensis J19'	Pseudoxanthomonas indica CCM 7430	20.1	[17.0 - 23.7]	20.9	[18.7 - 23.4]	19.4	[16.7 - 22.5]	5.99
'Pseudoxanthomonas suwonensis J47'	Pseudoxanthomonas indica P15	20.6	[17.4 - 24.3]	20.9	[18.7 - 23.3]	19.8	[17.1 - 22.9]	5.15
'Pseudoxanthomonas suwonensis J43'	Pseudoxanthomonas indica P15	20.6	[17.4 - 24.3]	20.9	[18.6 - 23.3]	19.8	[17.1 - 22.8]	5.16
'Pseudoxanthomonas koreensis TDY-1'	'Pseudoxanthomonas mexicana R-93399'	20.2	[17.0 - 23.8]	20.8	[18.6 - 23.3]	19.4	[16.7 - 22.5]	2.43
'Pseudoxanthomonas suwonensis 11-1'	Pseudoxanthomonas indica CCM 7430	20.2	[17.0 - 23.8]	20.8	[18.6 - 23.3]	19.4	[16.7 - 22.5]	4.77
'Pseudoxanthomonas japonensis LY0623'	Pseudoxanthomonas taiwanensis DSM 22914	22.3	[19.1 - 26.0]	20.8	[18.6 - 23.3]	21.1	[18.3 - 24.2]	5.15
'Pseudoxanthomonas kaohsiungensis SH SHASGE1bin.36'	Pseudoxanthomonas indica P15	20	[16.8 - 23.6]	20.8	[18.6 - 23.2]	19.3	[16.6 - 22.3]	5.04
'Pseudoxanthomonas mexicana R-93399'	'Pseudoxanthomonas suwonensis S37'	22.9	[19.6 - 26.5]	20.8	[18.6 - 23.3]	21.6	[18.8 - 24.6]	3.23
'Pseudoxanthomonas kaohsiungensis SH SHASGE1bin.36'	Pseudoxanthomonas indica CCM 7430	20	[16.8 - 23.6]	20.8	[18.6 - 23.2]	19.3	[16.6 - 22.3]	5.02
'Pseudoxanthomonas mexicana isolate 57'	'Pseudoxanthomonas suwonensis SRR4028141 bin.62'	24	[20.7 - 27.7]	20.8	[18.5 - 23.2]	22.4	[19.6 - 25.5]	5.23
'Pseudoxanthomonas suwonensis J43'	Pseudoxanthomonas indica CCM 7430	20.6	[17.4 - 24.2]	20.8	[18.6 - 23.2]	19.8	[17.0 - 22.8]	5.14
'Pseudoxanthomonas japonensis BE173'	Stenotrophomonas panacihumi JCM 16536	22.5	[19.3 - 26.2]	20.8	[18.5 - 23.2]	21.3	[18.5 - 24.3]	2.44
'Pseudoxanthomonas suwonensis S37'	Pseudoxanthomonas indica P15	20.2	[17.0 - 23.8]	20.7	[18.5 - 23.1]	19.4	[16.7 - 22.5]	4.93
'Pseudoxanthomonas suwonensis SRR4028141 bin.62'	Stenotrophomonas forensis DFS-20110405T	21	[17.8 - 24.7]	20.7	[18.5 - 23.1]	20.1	[17.4 - 23.1]	6
'Pseudoxanthomonas japonensis TUM 20250 hospital'	'Pseudoxanthomonas suwonensis SRR4028141 bin.62'	22.5	[19.2 - 26.1]	20.7	[18.5 - 23.2]	21.2	[18.4 - 24.3]	5.49
'Pseudoxanthomonas koreensis TDY-1'	Pseudoxanthomonas indica P15	19.1	[16.0 - 22.7]	20.7	[18.4 - 23.1]	18.6	[15.9 - 21.6]	4.13
'Pseudoxanthomonas suwonensis SRR4028141 bin.62'	Stenotrophomonas maltophilia NBRC 14161	21	[17.8 - 24.7]	20.7	[18.4 - 23.1]	20.1	[17.3 - 23.1]	6.34
'Pseudoxanthomonas mexicana isolate-64'	'Pseudoxanthomonas suwonensis SRR4028141 bin.62'	24.1	[20.8 - 27.8]	20.7	[18.5 - 23.1]	22.5	[19.7 - 25.5]	5.43
'Pseudoxanthomonas suwonensis SRR4028141 bin.62'	Stenotrophomonas geniculata JCM 13324	20.9	[17.7 - 24.5]	20.7	[18.5 - 23.1]	20	[17.3 - 23.0]	6.34
'Pseudoxanthomonas japonensis LY0623'	'Pseudoxanthomonas suwonensis SRR4028141 bin.62'	22	[18.7 - 25.6]	20.7	[18.5 - 23.1]	20.8	[18.1 - 23.9]	5.61
'Pseudoxanthomonas suwonensis SRR4028141 bin.62'	Stenotrophomonas aracearum A5588	22.8	[19.5 - 26.5]	20.7	[18.4 - 23.1]	21.5	[18.7 - 24.5]	6.08
'Pseudoxanthomonas daejeonensis S9-A64R'	Pseudoxanthomonas indica P15	20.5	[17.3 - 24.1]	20.6	[18.4 - 23.0]	19.6	[16.9 - 22.7]	3.57
'Pseudoxanthomonas suwonensis S37'	Pseudoxanthomonas indica CCM 7430	20.1	[17.0 - 23.7]	20.6	[18.4 - 23.0]	19.4	[16.7 - 22.4]	4.9
'Pseudoxanthomonas daejeonensis S9-A64R'	Pseudoxanthomonas indica CCM 7430	20.4	[17.2 - 24.0]	20.6	[18.3 - 23.0]	19.6	[16.9 - 22.6]	3.55
'Pseudoxanthomonas koreensis TDY-1'	Pseudoxanthomonas indica CCM 7430	19.1	[15.9 - 22.6]	20.6	[18.4 - 23.0]	18.5	[15.8 - 21.5]	4.1
'Pseudoxanthomonas suwonensis SRR4028141 bin.62'	Pseudoxanthomonas japonensis DSM 17109	23.1	[19.8 - 26.7]	20.6	[18.3 - 23.0]	21.6	[18.8 - 24.7]	5.21
'Pseudoxanthomonas japonensis BE173'	Pseudoxanthomonas taiwanensis DSM 22914	21.6	[18.4 - 25.3]	20.5	[18.3 - 23.0]	20.5	[17.8 - 23.6]	5.62
'Pseudoxanthomonas mexicana R-93399'	Pseudoxanthomonas taiwanensis DSM 22914	23.3	[20.0 - 26.9]	20.5	[18.3 - 23.0]	21.8	[19.0 - 24.9]	4.95
'Pseudoxanthomonas japonensis BE173'	'Pseudoxanthomonas suwonensis SRR4028141 bin.62'	21.2	[17.9 - 24.8]	20.3	[18.1 - 22.7]	20.1	[17.4 - 23.2]	6.07
'Pseudoxanthomonas mexicana R-93399'	'Pseudoxanthomonas suwonensis SRR4028141 bin.62'	23	[19.7 - 26.6]	20.2	[18.0 - 22.6]	21.5	[18.7 - 24.6]	5.4
'Pseudoxanthomonas suwonensis SRR4028141 bin.62'	Pseudoxanthomonas indica P15	20.3	[17.1 - 23.9]	20.1	[17.8 - 22.5]	19.5	[16.8 - 22.5]	7.1
'Pseudoxanthomonas suwonensis SRR4028141 bin.62'	Pseudoxanthomonas indica CCM 7430	20.3	[17.1 - 23.9]	20	[17.8 - 22.4]	19.4	[16.7 - 22.5]	7.08
'Pseudoxanthomonas japonensis XL7'	Aerosticca soli NBRC 112897T	14.2	[11.4 - 17.6]	19.7	[17.5 - 22.1]	14.4	[12.0 - 17.3]	1.23
'IBM-1 complete'	Aerosticca soli NBRC 112897T	15.5	[12.5 - 18.9]	19.7	[17.5 - 22.1]	15.5	[13.0 - 18.4]	1.6
'Pseudoxanthomonas suwonensis S37'	Aerosticca soli NBRC 112897T	15.2	[12.3 - 18.6]	19.5	[17.3 - 21.9]	15.2	[12.7 - 18.1]	2.02
'Pseudoxanthomonas koreensis TDY-1'	Aerosticca soli NBRC 112897T	14.7	[11.8 - 18.1]	19.5	[17.3 - 21.9]	14.8	[12.3 - 17.6]	1.22
'Pseudoxanthomonas suwonensis J42'	Aerosticca soli NBRC 112897T	15.4	[12.5 - 18.9]	19.5	[17.3 - 21.9]	15.5	[12.9 - 18.3]	2.19
'Pseudoxanthomonas taiwanensis J19'	Aerosticca soli NBRC 112897T	15.5	[12.6 - 19.0]	19.5	[17.4 - 21.9]	15.5	[13.0 - 18.4]	3.1
'Pseudoxanthomonas suwonensis J47'	Aerosticca soli NBRC 112897T	15.5	[12.6 - 19.0]	19.5	[17.3 - 21.9]	15.5	[13.0 - 18.4]	2.24
'Pseudoxanthomonas mexicana R-93399'	Aerosticca soli NBRC 112897T	14.2	[11.4 - 17.6]	19.4	[17.2 - 21.8]	14.4	[12.0 - 17.3]	1.21
'Pseudoxanthomonas suwonensis J43'	Aerosticca soli NBRC 112897T	15.4	[12.5 - 18.8]	19.4	[17.2 - 21.8]	15.4	[12.9 - 18.3]	2.25
'Pseudoxanthomonas mexicana isolate-64'	Aerosticca soli NBRC 112897T	14.4	[11.5 - 17.7]	19.4	[17.2 - 21.8]	14.5	[12.1 - 17.4]	1.24
'Pseudoxanthomonas suwonensis J1'	Aerosticca soli NBRC 112897T	15.1	[12.2 - 18.6]	19.4	[17.2 - 21.8]	15.2	[12.7 - 18.1]	1.92
'Pseudoxanthomonas japonensis LY0623'	Aerosticca soli NBRC 112897T	14.3	[11.5 - 17.7]	19.4	[17.2 - 21.8]	14.5	[12.0 - 17.3]	1.41
'Pseudoxanthomonas japonensis TUM 20250 hospital'	Aerosticca soli NBRC 112897T	14.3	[11.5 - 17.7]	19.4	[17.2 - 21.8]	14.5	[12.0 - 17.3]	1.3
'Pseudoxanthomonas suwonensis 11-1'	Aerosticca soli NBRC 112897T	15.1	[12.2 - 18.5]	19.4	[17.3 - 21.8]	15.1	[12.7 - 18.0]	1.88
'Pseudoxanthomonas mexicana isolate 57'	Aerosticca soli NBRC 112897T	14.5	[11.7 - 17.9]	19.3	[17.1 - 21.7]	14.7	[12.2 - 17.5]	1.04
'Pseudoxanthomonas suwonensis SRR4028141 bin.62'	Aerosticca soli NBRC 112897T	15.5	[12.5 - 18.9]	19.2	[17.0 - 21.6]	15.5	[13.0 - 18.4]	4.19
'Pseudoxanthomonas kaohsiungensis SH SHASGE1bin.36'	Aerosticca soli NBRC 112897T	15	[12.1 - 18.5]	19.1	[16.9 - 21.5]	15.1	[12.6 - 18.0]	2.13
'Pseudoxanthomonas daejeonensis S9-A64R'	Aerosticca soli NBRC 112897T	14.5	[11.7 - 17.9]	19.1	[17.0 - 21.5]	14.7	[12.2 - 17.5]	0.66
The following table contains the pairwise dDDH values between your user genomes and the selected typestrain genomes. The dDDH values are provided along with their confidence intervals (C.I.) for the three different GBDP formulas:
• formula d0 (a.k.a. GGDC formula 1): length of all HSPs divided by total genome length
• formula d4 (a.k.a. GGDC formula 2): sum of all identities found in HSPs divided by overall HSP length
• formula d6 (a.k.a. GGDC formula 3): sum of all identities found in HSPs divided by total genome length
Note: Formula d4 is independent of genome length and is thus robust against the use of incomplete draft genomes.

## Sheet: Table S4
Table S4. Shared and unique gene clusters among four Pseudoxantomonas kaohsiungensis genomes: reference genome DSM 17583 assembly from type material, genome CCUG 55854, MAG SH_SHASGE1bin.36 and studied genome IMB-1.
Gene	Non-unique Gene name	Annotation	No. isolates	No. sequences	Avg sequences per isolate	Genome Fragment	Order within Fragment	Accessory Fragment	Accessory Order with Fragment	QC	Min group size nuc	Max group size nuc	Avg group size nuc	IMB-1	MAG SH_SHASGE1bin.36	CCUG 55854	DSM 17583
aat		Leucyl/phenylalanyl-tRNA--protein transferase	4	4	1	30	1392				749	749	749	HEABOPLC_03197	MOMEBGPN_02776	NJDDJCLF_01358	MLGJNINK_01077
abf2		Intracellular exo-alpha-L-arabinofuranosidase 2	4	4	1	30	4042				1544	1550	1547	HEABOPLC_02695	MOMEBGPN_00610	NJDDJCLF_00451	MLGJNINK_02735
accA		Acetyl-coenzyme A carboxylase carboxyl transferase subunit alpha	4	4	1	30	2492				959	959	959	HEABOPLC_00686	MOMEBGPN_01845	NJDDJCLF_01967	MLGJNINK_02533
accA1		Acetyl-/propionyl-coenzyme A carboxylase alpha chain	4	4	1	30	2027				1997	1997	1997	HEABOPLC_00208	MOMEBGPN_02341	NJDDJCLF_02248	MLGJNINK_00945
accB		Biotin carboxyl carrier protein of acetyl-CoA carboxylase	4	4	1	30	2978				488	488	488	HEABOPLC_01257	MOMEBGPN_01551	NJDDJCLF_00780	MLGJNINK_00395
accC		Biotin carboxylase	4	4	1	30	2977				1367	1367	1367	HEABOPLC_01258	MOMEBGPN_01552	NJDDJCLF_00779	MLGJNINK_00396
accD		Acetyl-coenzyme A carboxylase carboxyl transferase subunit beta	4	4	1	30	1004				893	893	893	HEABOPLC_02991	MOMEBGPN_01043	NJDDJCLF_02657	MLGJNINK_00488
accD1		Methylmalonyl-CoA carboxyltransferase 12S subunit	4	4	1	30	2038				1607	1607	1607	HEABOPLC_00198	MOMEBGPN_02350	NJDDJCLF_02238	MLGJNINK_00955
acdA_1		Acyl-CoA dehydrogenase	4	4	1	30	2044				1172	1172	1172	HEABOPLC_00193	MOMEBGPN_02355	NJDDJCLF_02233	MLGJNINK_00960
acdA_2		Acyl-CoA dehydrogenase	4	4	1	30	1127				1163	1163	1163	HEABOPLC_03104	MOMEBGPN_02076	NJDDJCLF_02356	MLGJNINK_03410
aceB		Malate synthase A	4	4	1	30	3375				1694	1694	1694	HEABOPLC_02016	MOMEBGPN_00480	NJDDJCLF_01584	MLGJNINK_00922
aceE		Pyruvate dehydrogenase E1 component	4	4	1	30	828				2693	2693	2693	HEABOPLC_01476	MOMEBGPN_00426	NJDDJCLF_03426	MLGJNINK_01616
aceK		Isocitrate dehydrogenase kinase/phosphatase	4	4	1	30	467				1709	1709	1709	HEABOPLC_01827	MOMEBGPN_02524	NJDDJCLF_01717	MLGJNINK_01812
acnB		Aconitate hydratase B	4	4	1	30	1182				2591	2591	2591	HEABOPLC_03154	MOMEBGPN_01500	NJDDJCLF_02306	MLGJNINK_03360
acnD		2-methylcitrate dehydratase (2-methyl-trans-aconitate forming)	4	4	1	30	3604				2633	2633	2633	HEABOPLC_02224	MOMEBGPN_02296	NJDDJCLF_02706	MLGJNINK_02931
acp		Sodium/proton-dependent alanine carrier protein	4	4	1	30	3078				1499	1499	1499	HEABOPLC_01134	MOMEBGPN_01402	NJDDJCLF_00873	MLGJNINK_00192
acpH		Acyl carrier protein phosphodiesterase	4	4	1	30	2190				605	605	605	HEABOPLC_01435	MOMEBGPN_01737	NJDDJCLF_03180	MLGJNINK_00772
acpP_1		Acyl carrier protein	4	4	1	30	741				266	269	267	HEABOPLC_01567	MOMEBGPN_00335	NJDDJCLF_03374	MLGJNINK_00722
acpP_2		Acyl carrier protein	4	4	1	30	1524				239	239	239	HEABOPLC_00455	MOMEBGPN_01811	NJDDJCLF_02962	MLGJNINK_03172
acrF		Multidrug export protein AcrF	4	4	1	30	1282				3140	3140	3140	HEABOPLC_03287	MOMEBGPN_02856	NJDDJCLF_01223	MLGJNINK_01208
acs		Acetyl-coenzyme A synthetase	4	4	1	30	2570				1892	1892	1892	HEABOPLC_00760	MOMEBGPN_02699	NJDDJCLF_01106	MLGJNINK_02458
acsA		Acetyl-coenzyme A synthetase	4	4	1	30	3491				1943	1943	1943	HEABOPLC_02117	MOMEBGPN_01336	NJDDJCLF_01691	MLGJNINK_02830
actP		Copper-transporting P-type ATPase	4	4	1	30	3142				2393	2408	2399	HEABOPLC_01363	MOMEBGPN_02429	NJDDJCLF_02868	MLGJNINK_00624
acuI		putative acrylyl-CoA reductase AcuI	4	4	1	30	1072				1001	1001	1001	HEABOPLC_03058	MOMEBGPN_02981	NJDDJCLF_02591	MLGJNINK_00554
acyII		Penicillin acylase 2 proenzyme	4	4	1	30	3976				2378	2477	2402	HEABOPLC_02742	MOMEBGPN_00195	NJDDJCLF_00499	MLGJNINK_00849
ade		Imidazolonepropionase	4	4	1	30	4124				971	1346	1158	HEABOPLC_02613	MOMEBGPN_00691	NJDDJCLF_00370	MLGJNINK_02654
adhT		Alcohol dehydrogenase	4	4	1	30	513				1028	1028	1028	HEABOPLC_01786	MOMEBGPN_02504	NJDDJCLF_01757	MLGJNINK_01852
adiC		Arginine/agmatine antiporter	4	4	1	30	1050				1301	1301	1301	HEABOPLC_03037	MOMEBGPN_01089	NJDDJCLF_02611	MLGJNINK_00534
adk		Adenylate kinase	4	4	1	30	3035				563	563	563	HEABOPLC_01177	MOMEBGPN_01443	NJDDJCLF_00831	MLGJNINK_00150
adoK		Adenosine kinase	4	4	1	30	3525				935	935	935	HEABOPLC_02149	MOMEBGPN_01305	NJDDJCLF_02780	MLGJNINK_02857
aes		Acetyl esterase	4	4	1	30	808				977	977	977	HEABOPLC_01495	MOMEBGPN_00407	NJDDJCLF_03279	MLGJNINK_00657
afsQ1		Transcriptional regulatory protein AfsQ1	4	4	1	30	4194				365	365	365	HEABOPLC_02546	MOMEBGPN_00759	NJDDJCLF_00304	MLGJNINK_02588
agaA		Alpha-galactosidase A	4	4	1	30	3144				305	1223	993	HEABOPLC_01362	MOMEBGPN_02431	NJDDJCLF_02866	MLGJNINK_00622
agaAII		N-acetylgalactosamine-6-phosphate deacetylase	4	4	1	30	3463				1154	1154	1154	HEABOPLC_02092	MOMEBGPN_01361	NJDDJCLF_01665	MLGJNINK_02804
aguA		Agmatine deiminase	4	4	1	30	1857				1031	1031	1031	HEABOPLC_03339	MOMEBGPN_00858	NJDDJCLF_01175	MLGJNINK_01256
ahcY		Adenosylhomocysteinase	4	4	1	30	2788				1442	1457	1449	HEABOPLC_00973	MOMEBGPN_01129	NJDDJCLF_00896	MLGJNINK_00215
ahpC		Alkyl hydroperoxide reductase C	4	4	1	30	2660				563	605	594	HEABOPLC_00853	MOMEBGPN_02218	NJDDJCLF_01014	MLGJNINK_02366
ahpF		Alkyl hydroperoxide reductase subunit F	4	4	1	30	2661				1577	1589	1586	HEABOPLC_00854	MOMEBGPN_02219	NJDDJCLF_01013	MLGJNINK_02365
aidB		Putative acyl-CoA dehydrogenase AidB	4	4	1	30	1902				1655	1661	1658	HEABOPLC_03380	MOMEBGPN_00817	NJDDJCLF_03352	MLGJNINK_01297
alaA		Glutamate-pyruvate aminotransferase AlaA	4	4	1	30	807				1274	1274	1274	HEABOPLC_01496	MOMEBGPN_00406	NJDDJCLF_03278	MLGJNINK_00658
alaS		Alanine--tRNA ligase	4	4	1	30	3908				2648	2648	2648	HEABOPLC_02810	MOMEBGPN_00128	NJDDJCLF_00570	MLGJNINK_00042
ald		Alanine dehydrogenase	4	4	1	30	2381				1118	1118	1118	HEABOPLC_00578	MOMEBGPN_01261	NJDDJCLF_02071	MLGJNINK_00310
aldHT		Aldehyde dehydrogenase, thermostable	4	4	1	30	4031				1439	1439	1439	HEABOPLC_02702	MOMEBGPN_00236	NJDDJCLF_00458	MLGJNINK_02742
algU_1		RNA polymerase sigma-H factor	4	4	1	30	884				548	548	548	HEABOPLC_02875	MOMEBGPN_00069	NJDDJCLF_00636	MLGJNINK_00108
algU_2		RNA polymerase sigma-H factor	4	4	1	30	1533				629	629	629	HEABOPLC_00446	MOMEBGPN_01802	NJDDJCLF_02953	MLGJNINK_03181
alkJ		Alcohol dehydrogenase [acceptor]	4	4	1	30	2765				1640	1640	1640	HEABOPLC_00951	MOMEBGPN_01155	NJDDJCLF_00917	MLGJNINK_00236
allB		Allantoinase	4	4	1	30	1649				1346	1346	1346	HEABOPLC_00326	MOMEBGPN_02030	NJDDJCLF_03114	MLGJNINK_03295
alx		Putative membrane-bound redox modulator Alx	4	4	1	30	3918				959	959	959	HEABOPLC_02800	MOMEBGPN_00137	NJDDJCLF_00560	MLGJNINK_00032
amgK		N-acetylmuramate/N-acetylglucosamine kinase	4	4	1	30	886				1004	1049	1037	HEABOPLC_02877	MOMEBGPN_00067	NJDDJCLF_00638	MLGJNINK_00110
ampG		Anhydromuropeptide permease	4	4	1	30	3412				1340	1340	1340	HEABOPLC_02042	MOMEBGPN_00450	NJDDJCLF_01618	MLGJNINK_00888
aniA		Copper-containing nitrite reductase	4	4	1	30	3200				1064	1064	1064	HEABOPLC_01311	MOMEBGPN_01601	NJDDJCLF_00732	MLGJNINK_00443
anmK		Anhydro-N-acetylmuramic acid kinase	4	4	1	30	3419				1112	1112	1112	HEABOPLC_02049	MOMEBGPN_00443	NJDDJCLF_01622	MLGJNINK_00884
ansA		L-asparaginase 1	4	4	1	30	2639				485	485	485	HEABOPLC_00831	MOMEBGPN_02196	NJDDJCLF_01035	MLGJNINK_02387
apaG		Protein ApaG	4	4	1	30	2732				371	371	371	HEABOPLC_00919	MOMEBGPN_01188	NJDDJCLF_00949	MLGJNINK_01623
apaH_1		Bis(5'-nucleosyl)-tetraphosphatase, symmetrical	4	4	1	30	2733				851	851	851	HEABOPLC_00920	MOMEBGPN_01187	NJDDJCLF_00948	MLGJNINK_01622
apbE		FAD:protein FMN transferase	4	4	1	30	892				974	974	974	HEABOPLC_02883	MOMEBGPN_00061	NJDDJCLF_00644	MLGJNINK_00116
apgM		2,3-bisphosphoglycerate-independent phosphoglycerate mutase	4	4	1	30	1103				983	983	983	HEABOPLC_03088	MOMEBGPN_02092	NJDDJCLF_02379	MLGJNINK_03433
apt		Adenine phosphoribosyltransferase	4	4	1	30	1810				536	536	536	HEABOPLC_03297	MOMEBGPN_03001	NJDDJCLF_01216	MLGJNINK_01215
aqpZ_1		Aquaporin Z	4	4	1	30	1491				686	686	686	HEABOPLC_00488	MOMEBGPN_02807	NJDDJCLF_02162	MLGJNINK_01541
aqpZ_2		Aquaporin Z	4	4	1	30	1617				590	722	656	HEABOPLC_00359	MOMEBGPN_01672	NJDDJCLF_03082	MLGJNINK_03263
araB		L-arabinolactonase	4	4	1	30	3893				923	923	923	HEABOPLC_02825	MOMEBGPN_00113	NJDDJCLF_00586	MLGJNINK_00058
araC		L-arabonate dehydratase	4	4	1	30	4040				1724	1724	1724	HEABOPLC_02697	MOMEBGPN_00608	NJDDJCLF_00453	MLGJNINK_02737
araQ		L-arabinose transport system permease protein AraQ	4	4	1	30	1732				836	836	836	HEABOPLC_00250	MOMEBGPN_02268	NJDDJCLF_03035	MLGJNINK_01356
arcB		Aerobic respiration control sensor protein ArcB	4	4	1	30	1636				689	689	689	HEABOPLC_00339	MOMEBGPN_01691	NJDDJCLF_03101	MLGJNINK_03282
arfB		Peptidyl-tRNA hydrolase ArfB	4	4	1	30	3354				431	431	431	HEABOPLC_01998	MOMEBGPN_00498	NJDDJCLF_01563	MLGJNINK_01653
argA		Amino-acid acetyltransferase	4	4	1	30	1494				443	443	443	HEABOPLC_00485	MOMEBGPN_02804	NJDDJCLF_02165	MLGJNINK_01538
argB		Acetylglutamate kinase	4	4	1	30	1663				1325	1325	1325	HEABOPLC_00313	MOMEBGPN_02042	NJDDJCLF_03126	MLGJNINK_03307
argC		N-acetyl-gamma-glutamyl-phosphate reductase	4	4	1	30	1664				956	956	956	HEABOPLC_00312	MOMEBGPN_02043	NJDDJCLF_03127	MLGJNINK_03308
argD		Acetylornithine/succinyldiaminopimelate aminotransferase	4	4	1	30	962				1496	1496	1496	HEABOPLC_02952	MOMEBGPN_01012	NJDDJCLF_03414	MLGJNINK_01578
argE'		N-acetyl-L-citrulline deacetylase	4	4	1	30	1662				1100	1100	1100	HEABOPLC_00314	MOMEBGPN_02041	NJDDJCLF_03125	MLGJNINK_03306
argF'		N-acetylornithine carbamoyltransferase	4	4	1	30	1657				1007	1007	1007	HEABOPLC_00318	MOMEBGPN_02037	NJDDJCLF_03121	MLGJNINK_03302
argG		Argininosuccinate synthase	4	4	1	30	1658				1205	1205	1205	HEABOPLC_00317	MOMEBGPN_02038	NJDDJCLF_03122	MLGJNINK_03303
argH		Argininosuccinate lyase	4	4	1	30	1666				1292	1292	1292	HEABOPLC_00311	MOMEBGPN_02044	NJDDJCLF_03128	MLGJNINK_03309
argS		Arginine--tRNA ligase	4	4	1	30	3392				1688	1688	1688	HEABOPLC_02033	MOMEBGPN_00464	NJDDJCLF_01601	MLGJNINK_00905
arnC		hypothetical protein	4	4	1	30	750				773	773	773	HEABOPLC_01558	MOMEBGPN_00344	NJDDJCLF_03365	MLGJNINK_00713
arnT		Undecaprenyl phosphate-alpha-4-amino-4-deoxy-L-arabinose arabinosyl transferase	4	4	1	30	3486				1715	1715	1715	HEABOPLC_02113	MOMEBGPN_01340	NJDDJCLF_01687	MLGJNINK_02826
aroA		3-phosphoshikimate 1-carboxyvinyltransferase	4	4	1	30	1153				1307	1307	1307	HEABOPLC_03128	MOMEBGPN_01526	NJDDJCLF_02332	MLGJNINK_03386
aroB		3-dehydroquinate synthase	4	4	1	30	4141				1103	1103	1103	HEABOPLC_02597	MOMEBGPN_00707	NJDDJCLF_00353	MLGJNINK_02637
aroC		Chorismate synthase	4	4	1	30	1575				1121	1121	1121	HEABOPLC_00404	MOMEBGPN_01633	NJDDJCLF_02911	MLGJNINK_03223
aroE		Shikimate dehydrogenase (NADP(+))	4	4	1	30	710				848	848	848	HEABOPLC_01595	MOMEBGPN_00306	NJDDJCLF_03312	MLGJNINK_01479
aroG		Phospho-2-dehydro-3-deoxyheptonate aldolase, Phe-sensitive	4	4	1	30	2991				1076	1076	1076	HEABOPLC_01221	MOMEBGPN_02745	NJDDJCLF_00788	MLGJNINK_00387
aroH		Phospho-2-dehydro-3-deoxyheptonate aldolase	4	4	1	30	2577				1394	1394	1394	HEABOPLC_00767	MOMEBGPN_02706	NJDDJCLF_01099	MLGJNINK_02451
aroK		Shikimate kinase 1	4	4	1	30	4140				542	542	542	HEABOPLC_02598	MOMEBGPN_00706	NJDDJCLF_00354	MLGJNINK_02638
aroQ1		3-dehydroquinate dehydratase 1	4	4	1	30	2979				440	455	447	HEABOPLC_01256	MOMEBGPN_01550	NJDDJCLF_00781	MLGJNINK_00394
arsC_1		Arsenate reductase	4	4	1	30	1493				497	497	497	HEABOPLC_00486	MOMEBGPN_02805	NJDDJCLF_02164	MLGJNINK_01539
arsC_2		Glutaredoxin arsenate reductase	4	4	1	30	1492				383	383	383	HEABOPLC_00487	MOMEBGPN_02806	NJDDJCLF_02163	MLGJNINK_01540
arsC_3		Arsenate reductase	4	4	1	30	1112				353	353	353	HEABOPLC_03094	MOMEBGPN_02086	NJDDJCLF_02371	MLGJNINK_03425
arsI		hypothetical protein	4	4	1	30	1495				488	488	488	HEABOPLC_00484	MOMEBGPN_02803	NJDDJCLF_02166	MLGJNINK_01537
aruC		Succinylornithine transaminase/acetylornithine aminotransferase	4	4	1	30	3043				1292	1307	1295	HEABOPLC_01168	MOMEBGPN_01435	NJDDJCLF_00839	MLGJNINK_00158
asd2		Aspartate-semialdehyde dehydrogenase 2	4	4	1	30	1578				1025	1025	1025	HEABOPLC_00402	MOMEBGPN_01635	NJDDJCLF_02909	MLGJNINK_03225
asnB		Asparagine synthetase B [glutamine-hydrolyzing]	4	4	1	30	3978				1694	1694	1694	HEABOPLC_02740	MOMEBGPN_00197	NJDDJCLF_00497	MLGJNINK_00847
asnS		Asparagine--tRNA ligase	4	4	1	30	1196				1400	1400	1400	HEABOPLC_03167	MOMEBGPN_01487	NJDDJCLF_02293	MLGJNINK_03347
aspS		Aspartate--tRNA(Asp/Asn) ligase	4	4	1	30	4230				1757	1757	1757	HEABOPLC_02510	MOMEBGPN_02472	NJDDJCLF_00268	MLGJNINK_02552
atoC_1		Regulatory protein AtoC	4	4	1	30	2730				1388	1388	1388	HEABOPLC_00917	MOMEBGPN_01190	NJDDJCLF_00951	MLGJNINK_01625
atoC_2		Regulatory protein AtoC	4	4	1	30	4429				1334	1334	1334	HEABOPLC_02338	MOMEBGPN_02965	NJDDJCLF_00117	MLGJNINK_02186
atpA		ATP synthase subunit alpha	4	4	1	30	3572				1547	1547	1547	HEABOPLC_02193	MOMEBGPN_02164	NJDDJCLF_02738	MLGJNINK_02899
atpB		ATP synthase subunit a	4	4	1	30	3566				797	797	797	HEABOPLC_02189	MOMEBGPN_02160	NJDDJCLF_02742	MLGJNINK_02895
atpC		ATP synthase epsilon chain	4	4	1	30	3575				422	422	422	HEABOPLC_02196	MOMEBGPN_02167	NJDDJCLF_02735	MLGJNINK_02902
atpD1		ATP synthase subunit beta 1	4	4	1	30	3574				1397	1397	1397	HEABOPLC_02195	MOMEBGPN_02166	NJDDJCLF_02736	MLGJNINK_02901
atpG		ATP synthase gamma chain	4	4	1	30	3573				863	863	863	HEABOPLC_02194	MOMEBGPN_02165	NJDDJCLF_02737	MLGJNINK_02900
atpH_1		ATP synthase subunit c	4	4	1	30	3568				290	290	290	HEABOPLC_02190	MOMEBGPN_02161	NJDDJCLF_02741	MLGJNINK_02896
azoR1		FMN-dependent NADH-azoreductase 1	4	4	1	30	1157				587	587	587	HEABOPLC_03132	MOMEBGPN_01522	NJDDJCLF_02328	MLGJNINK_03382
bacC		Dihydroanticapsin 7-dehydrogenase	4	4	1	30	3556				806	806	806	HEABOPLC_02179	MOMEBGPN_02150	NJDDJCLF_02752	MLGJNINK_02885
baiN		3-dehydro-bile acid delta(4,6)-reductase	4	4	1	30	1308				1271	1271	1271	HEABOPLC_03264	MOMEBGPN_02910	NJDDJCLF_01246	MLGJNINK_01189
bamA		Outer membrane protein assembly factor BamA	4	4	1	30	4004				2456	2531	2512	HEABOPLC_02717	MOMEBGPN_00220	NJDDJCLF_00474	MLGJNINK_02758
bamB		Outer membrane protein assembly factor BamB	4	4	1	30	1837				1196	1196	1196	HEABOPLC_03320	MOMEBGPN_00877	NJDDJCLF_01194	MLGJNINK_01237
bamC		Outer membrane protein assembly factor BamC	4	4	1	30	3896				527	527	527	HEABOPLC_02822	MOMEBGPN_00116	NJDDJCLF_00583	MLGJNINK_00055
bamD		Outer membrane protein assembly factor BamD	4	4	1	30	2722				878	878	878	HEABOPLC_00909	MOMEBGPN_02637	NJDDJCLF_00958	MLGJNINK_01627
bamE		Outer membrane protein assembly factor BamE	4	4	1	30	2012				404	404	404	HEABOPLC_00223	MOMEBGPN_02326	NJDDJCLF_02262	MLGJNINK_00931
bauA		Beta-alanine--pyruvate aminotransferase	4	4	1	30	2380				1370	1370	1370	HEABOPLC_00577	MOMEBGPN_01260	NJDDJCLF_02072	MLGJNINK_00309
bauC		Putative 3-oxopropanoate dehydrogenase	4	4	1	30	2382				1490	1541	1515	HEABOPLC_00579	MOMEBGPN_01262	NJDDJCLF_02070	MLGJNINK_00311
bcd		Acyl-CoA dehydrogenase, short-chain specific	4	4	1	30	1063				1148	1148	1148	HEABOPLC_03050	MOMEBGPN_01102	NJDDJCLF_02599	MLGJNINK_00546
bcp		Peroxiredoxin Bcp	4	4	1	30	3899				476	476	476	HEABOPLC_02819	MOMEBGPN_00119	NJDDJCLF_00580	MLGJNINK_00052
bcr		Bicyclomycin resistance protein	4	4	1	30	2426				1247	1247	1247	HEABOPLC_00620	MOMEBGPN_01302	NJDDJCLF_02031	MLGJNINK_00350
bcrR		HTH-type transcriptional activator BcrR	4	4	1	30	446				191	191	191	HEABOPLC_01847	MOMEBGPN_01911	NJDDJCLF_01704	MLGJNINK_01799
bdhA		D-beta-hydroxybutyrate dehydrogenase	4	4	1	30	1696				758	758	758	HEABOPLC_00286	MOMEBGPN_02069	NJDDJCLF_02999	MLGJNINK_01392
bepA_1		Beta-barrel assembly-enhancing protease	4	4	1	30	2327				1640	1640	1640	HEABOPLC_00525	MOMEBGPN_01209	NJDDJCLF_02126	MLGJNINK_00255
bepA_3		Beta-barrel assembly-enhancing protease	4	4	1	30	431				812	812	812	HEABOPLC_01861	MOMEBGPN_01926	NJDDJCLF_01432	MLGJNINK_01785
bepA_4		Beta-barrel assembly-enhancing protease	4	4	1	30	3309				2063	2063	2063	HEABOPLC_01954	MOMEBGPN_00542	NJDDJCLF_01522	MLGJNINK_01694
bepA_5		Beta-barrel assembly-enhancing protease	4	4	1	30	2174				2246	2246	2246	HEABOPLC_01446	MOMEBGPN_01748	NJDDJCLF_03165	MLGJNINK_00757
bepA_7		Beta-barrel assembly-enhancing protease	4	4	1	30	2625				1781	1781	1781	HEABOPLC_00820	MOMEBGPN_02185	NJDDJCLF_01046	MLGJNINK_02398
bepA_8		Beta-barrel assembly-enhancing protease	4	4	1	30	430				1178	1178	1178	HEABOPLC_01862	MOMEBGPN_01927	NJDDJCLF_01433	MLGJNINK_01784
bepE		Efflux pump membrane transporter BepE	4	4	1	30	2359				3164	3164	3164	HEABOPLC_00557	MOMEBGPN_01241	NJDDJCLF_02093	MLGJNINK_00288
betI_1		HTH-type transcriptional regulator BetI	4	4	1	30	4076				719	719	719	HEABOPLC_02661	MOMEBGPN_00643	NJDDJCLF_00418	MLGJNINK_02702
betI_2		HTH-type transcriptional regulator BetI	4	4	1	30	2760				593	593	593	HEABOPLC_00945	MOMEBGPN_01161	NJDDJCLF_00923	MLGJNINK_00242
betI_3		hypothetical protein	4	4	1	30	3005				653	653	653	HEABOPLC_01207	MOMEBGPN_02731	NJDDJCLF_00801	MLGJNINK_00374
bfd		Bacterioferritin-associated ferredoxin	4	4	1	30	2956				197	236	216	HEABOPLC_01278	MOMEBGPN_01572	NJDDJCLF_00759	MLGJNINK_00416
bfr		Bacterioferritin	4	4	1	30	2957				470	470	470	HEABOPLC_01277	MOMEBGPN_01571	NJDDJCLF_00760	MLGJNINK_00415
bioA		Adenosylmethionine-8-amino-7-oxononanoate aminotransferase	4	4	1	30	4187				1391	1391	1391	HEABOPLC_02553	MOMEBGPN_00752	NJDDJCLF_00311	MLGJNINK_02595
bioB		Biotin synthase	4	4	1	30	538				1049	1049	1049	HEABOPLC_01727	MOMEBGPN_02371	NJDDJCLF_01776	MLGJNINK_01871
bioC		Malonyl-[acyl-carrier protein] O-methyltransferase	4	4	1	30	541				887	887	887	HEABOPLC_01724	MOMEBGPN_02374	NJDDJCLF_01779	MLGJNINK_01874
bioD1		ATP-dependent dethiobiotin synthetase BioD 1	4	4	1	30	4397				668	668	668	HEABOPLC_02357	MOMEBGPN_00993	NJDDJCLF_00136	MLGJNINK_02167
bioF		8-amino-7-oxononanoate synthase	4	4	1	30	539				1193	1193	1193	HEABOPLC_01726	MOMEBGPN_02372	NJDDJCLF_01777	MLGJNINK_01872
bkdA		3-methyl-2-oxobutanoate dehydrogenase subunit alpha	4	4	1	30	3751				1082	1082	1082	HEABOPLC_02312	MOMEBGPN_02618	NJDDJCLF_00073	MLGJNINK_02230
blaI		Penicillinase repressor	4	4	1	30	2675				362	395	386	HEABOPLC_00868	MOMEBGPN_02233	NJDDJCLF_00999	MLGJNINK_02351
blaI_2		hypothetical protein	4	4	1	30	2106				419	419	419	HEABOPLC_00145	MOMEBGPN_02586	NJDDJCLF_02182	MLGJNINK_01011
blc_1		Outer membrane lipoprotein Blc	4	4	1	30	2361				497	497	497	HEABOPLC_00560	MOMEBGPN_01243	NJDDJCLF_02090	MLGJNINK_00291
blc_3		Outer membrane lipoprotein Blc	4	4	1	30	1384				584	584	584	HEABOPLC_03205	MOMEBGPN_02768	NJDDJCLF_01350	MLGJNINK_01085
bolA_1		DNA-binding transcriptional regulator BolA	4	4	1	30	3859				230	230	230	HEABOPLC_02860	MOMEBGPN_00084	NJDDJCLF_00621	MLGJNINK_00093
bolA_2		DNA-binding transcriptional regulator BolA	4	4	1	30	2677				311	311	311	HEABOPLC_00870	MOMEBGPN_02942	NJDDJCLF_00997	MLGJNINK_02349
bphO		Heme oxygenase	4	4	1	30	503				509	509	509	HEABOPLC_01794	MOMEBGPN_02512	NJDDJCLF_01750	MLGJNINK_01845
bphP		Bacteriophytochrome	4	4	1	30	504				1289	1904	1750	HEABOPLC_01793	MOMEBGPN_02511	NJDDJCLF_01751	MLGJNINK_01846
bpt		Aspartate/glutamate leucyltransferase	4	4	1	30	2396				764	764	764	HEABOPLC_00592	MOMEBGPN_01275	NJDDJCLF_02058	MLGJNINK_00323
btsR_2		Transcriptional regulatory protein BtsR	4	4	1	30	2521				788	788	788	HEABOPLC_00714	MOMEBGPN_02881	NJDDJCLF_01939	MLGJNINK_02505
btsR_3		Transcriptional regulatory protein BtsR	4	4	1	30	3496				722	722	722	HEABOPLC_02122	MOMEBGPN_01331	NJDDJCLF_01696	MLGJNINK_02835
btsT		Pyruvate/proton symporter BtsT	4	4	1	30	4083				2087	2087	2087	HEABOPLC_02654	MOMEBGPN_00650	NJDDJCLF_00411	MLGJNINK_02695
btuB_11		Vitamin B12 transporter BtuB	4	4	1	30	2715				1829	2255	2148	HEABOPLC_00903	MOMEBGPN_02645	NJDDJCLF_00964	MLGJNINK_02316
btuB_4		Vitamin B12 transporter BtuB	4	4	1	30	3915				2546	2546	2546	HEABOPLC_02803	MOMEBGPN_00134	NJDDJCLF_00563	MLGJNINK_00035
btuB_6		Vitamin B12 transporter BtuB	4	4	1	30	3199				1955	2057	2031	HEABOPLC_01310	MOMEBGPN_01600	NJDDJCLF_00733	MLGJNINK_00442
btuB_7		Vitamin B12 transporter BtuB	4	4	1	30	4401				1856	1856	1856	HEABOPLC_02352	MOMEBGPN_00997	NJDDJCLF_00132	MLGJNINK_02171
btuB_9		Vitamin B12 transporter BtuB	4	4	1	30	3458				791	2807	2300	HEABOPLC_02087	MOMEBGPN_01366	NJDDJCLF_01660	MLGJNINK_02799
btuD_2		Vitamin B12 import ATP-binding protein BtuD	4	4	1	30	1090				908	908	908	HEABOPLC_03075	MOMEBGPN_02105	NJDDJCLF_02392	MLGJNINK_03446
btuD_3		Vitamin B12 import ATP-binding protein BtuD	4	4	1	30	997				896	896	896	HEABOPLC_02984	MOMEBGPN_01036	NJDDJCLF_02664	MLGJNINK_00481
btuD_4		Vitamin B12 import ATP-binding protein BtuD	4	4	1	30	2220				929	929	929	HEABOPLC_01407	MOMEBGPN_01709	NJDDJCLF_03209	MLGJNINK_00801
btuD_5		putative ABC transporter ATP-binding protein	4	4	1	30	726				1853	1853	1853	HEABOPLC_01579	MOMEBGPN_00322	NJDDJCLF_03296	MLGJNINK_01463
btuE_1		Thioredoxin/glutathione peroxidase BtuE	4	4	1	30	478				545	545	545	HEABOPLC_01818	MOMEBGPN_02533	NJDDJCLF_01726	MLGJNINK_01821
btuE_2		Thioredoxin/glutathione peroxidase BtuE	4	4	1	30	1093				563	602	572	HEABOPLC_03078	MOMEBGPN_02102	NJDDJCLF_02389	MLGJNINK_03443
btuF		Vitamin B12-binding protein	4	4	1	30	4131				797	797	797	HEABOPLC_02607	MOMEBGPN_00697	NJDDJCLF_00363	MLGJNINK_02647
caeA		Carboxylesterase A	4	4	1	30	445				1526	1526	1526	HEABOPLC_01848	MOMEBGPN_01912	NJDDJCLF_01703	MLGJNINK_01798
calB		Coniferyl aldehyde dehydrogenase	4	4	1	30	694				1535	1535	1535	HEABOPLC_01610	MOMEBGPN_00291	NJDDJCLF_01918	MLGJNINK_02013
can		Carbonic anhydrase 2	4	4	1	30	1191				665	665	665	HEABOPLC_03163	MOMEBGPN_01491	NJDDJCLF_02297	MLGJNINK_03351
carA_1		Carbamoyl-phosphate synthase small chain	4	4	1	30	569				746	800	759	HEABOPLC_01708	MOMEBGPN_02390	NJDDJCLF_01801	MLGJNINK_01896
carA_2		Carbamoyl-phosphate synthase small chain	4	4	1	30	1099				1169	1169	1169	HEABOPLC_03084	MOMEBGPN_02096	NJDDJCLF_02383	MLGJNINK_03437
carB		Carbamoyl-phosphate synthase large chain	4	4	1	30	1101				3242	3242	3242	HEABOPLC_03086	MOMEBGPN_02094	NJDDJCLF_02381	MLGJNINK_03435
cbpA		Curved DNA-binding protein	4	4	1	30	1067				890	890	890	HEABOPLC_03054	MOMEBGPN_02977	NJDDJCLF_02595	MLGJNINK_00550
cbs		Putative cystathionine beta-synthase	4	4	1	30	4387				1376	1376	1376	HEABOPLC_02367	MOMEBGPN_00982	NJDDJCLF_00147	MLGJNINK_02156
cca		Multifunctional CCA protein	4	4	1	30	3471				1241	1241	1241	HEABOPLC_02098	MOMEBGPN_01355	NJDDJCLF_01672	MLGJNINK_02811
cckA		Sensor kinase CckA	4	4	1	30	2195				368	368	368	HEABOPLC_01430	MOMEBGPN_01732	NJDDJCLF_03185	MLGJNINK_00777
ccmA		Cytochrome c biogenesis ATP-binding export protein CcmA	4	4	1	30	1716				638	638	638	HEABOPLC_00265	MOMEBGPN_02253	NJDDJCLF_03020	MLGJNINK_01371
ccmB		Heme exporter protein B	4	4	1	30	1715				704	704	704	HEABOPLC_00266	MOMEBGPN_02252	NJDDJCLF_03019	MLGJNINK_01372
ccmC		Heme exporter protein C	4	4	1	30	1714				749	749	749	HEABOPLC_00267	MOMEBGPN_02251	NJDDJCLF_03018	MLGJNINK_01373
ccmE		Cytochrome c-type biogenesis protein CcmE	4	4	1	30	1712				479	479	479	HEABOPLC_00269	MOMEBGPN_02249	NJDDJCLF_03016	MLGJNINK_01375
ccmF		Cytochrome c-type biogenesis protein CcmF	4	4	1	30	1711				1922	1922	1922	HEABOPLC_00270	MOMEBGPN_02248	NJDDJCLF_03015	MLGJNINK_01376
ccoN1		Cbb3-type cytochrome c oxidase subunit CcoN1	4	4	1	30	3599				1439	1439	1439	HEABOPLC_02219	MOMEBGPN_02301	NJDDJCLF_02711	MLGJNINK_02926
ccpA_1		Catabolite control protein A	4	4	1	30	1953				1013	1013	1013	HEABOPLC_00045	MOMEBGPN_00799	NJDDJCLF_03334	MLGJNINK_01315
ccpA_4		Catabolite control protein A	4	4	1	30	3461				1103	1103	1103	HEABOPLC_02090	MOMEBGPN_01363	NJDDJCLF_01663	MLGJNINK_02802
cds1_2		hypothetical protein	4	4	1	30	4407				1103	1208	1181	HEABOPLC_02346	MOMEBGPN_01003	NJDDJCLF_00126	MLGJNINK_02177
cdsA		Phosphatidate cytidylyltransferase	4	4	1	30	4001				872	881	874	HEABOPLC_02720	MOMEBGPN_00217	NJDDJCLF_00477	MLGJNINK_00827
ce2C		Acetylxylan esterase / glucomannan deacetylase	4	4	1	30	1893				1112	1253	1217	HEABOPLC_03372	MOMEBGPN_00825	NJDDJCLF_01142	MLGJNINK_01289
cfa		Cyclopropane-fatty-acyl-phospholipid synthase	4	4	1	30	1872				1121	1121	1121	HEABOPLC_03353	MOMEBGPN_00844	NJDDJCLF_01161	MLGJNINK_01270
cheA_1		Chemotaxis protein CheA	4	4	1	30	2104				1136	1859	1678	HEABOPLC_00143	MOMEBGPN_02588	NJDDJCLF_02180	MLGJNINK_01013
cheA_2		Chemotaxis protein CheA	4	4	1	30	1300				1970	1970	1970	HEABOPLC_03272	MOMEBGPN_02918	NJDDJCLF_01238	MLGJNINK_01197
cheB_1		Protein-glutamate methylesterase/protein-glutamine glutaminase	4	4	1	30	4190				1178	1178	1178	HEABOPLC_02550	MOMEBGPN_00755	NJDDJCLF_00308	MLGJNINK_02592
cheB_2		Protein-glutamate methylesterase/protein-glutamine glutaminase	4	4	1	30	1289				1079	1079	1079	HEABOPLC_03280	MOMEBGPN_02863	NJDDJCLF_01230	MLGJNINK_01201
cheD		Chemoreceptor glutamine deamidase CheD	4	4	1	30	1290				593	593	593	HEABOPLC_03279	MOMEBGPN_02864	NJDDJCLF_01231	MLGJNINK_01200
cheR		Chemotaxis protein methyltransferase	4	4	1	30	1291				866	866	866	HEABOPLC_03278	MOMEBGPN_02865	NJDDJCLF_01232	MLGJNINK_01199
cheV		Chemotaxis protein CheV	4	4	1	30	1409				947	947	947	HEABOPLC_00092	MOMEBGPN_01974	NJDDJCLF_01376	MLGJNINK_01059
cheW		Chemotaxis protein CheW	4	4	1	30	1297				479	479	479	HEABOPLC_03275	MOMEBGPN_02921	NJDDJCLF_01235	MLGJNINK_02025
cheY_1		Chemotaxis protein CheY	4	4	1	30	2384				368	368	368	HEABOPLC_00581	MOMEBGPN_01264	NJDDJCLF_02068	MLGJNINK_00313
cheY_2		Chemotaxis protein CheY	4	4	1	30	2078				380	380	380	HEABOPLC_00113	MOMEBGPN_01994	NJDDJCLF_01397	MLGJNINK_01038
cheY_3		Chemotaxis protein CheY	4	4	1	30	2102				392	392	392	HEABOPLC_00141	MOMEBGPN_02590	NJDDJCLF_01420	MLGJNINK_01015
cheY_4		Chemotaxis protein CheY	4	4	1	30	1301				365	365	365	HEABOPLC_03271	MOMEBGPN_02917	NJDDJCLF_01239	MLGJNINK_01196
chrA		Chromate transport protein	4	4	1	30	3152				1163	1211	1187	HEABOPLC_01353	MOMEBGPN_02440	NJDDJCLF_02859	MLGJNINK_00615
chrR		hypothetical protein	4	4	1	30	3368				662	1226	943	HEABOPLC_02004	MOMEBGPN_00492	NJDDJCLF_01577	MLGJNINK_01639
clp		CRP-like protein Clp	4	4	1	30	3581				689	689	689	HEABOPLC_02202	MOMEBGPN_02173	NJDDJCLF_02729	MLGJNINK_02908
clpA		ATP-dependent Clp protease ATP-binding subunit ClpA	4	4	1	30	1424				2285	2285	2285	HEABOPLC_00077	MOMEBGPN_01959	NJDDJCLF_01361	MLGJNINK_01074
clpB		Chaperone protein ClpB	4	4	1	30	2710				2585	2585	2585	HEABOPLC_00898	MOMEBGPN_02650	NJDDJCLF_00969	MLGJNINK_02321
clpP		ATP-dependent Clp protease proteolytic subunit	4	4	1	30	2320				629	629	629	HEABOPLC_00513	MOMEBGPN_01197	NJDDJCLF_02138	MLGJNINK_01565
clpS		ATP-dependent Clp protease adapter protein ClpS	4	4	1	30	1423				320	320	320	HEABOPLC_00078	MOMEBGPN_01960	NJDDJCLF_01362	MLGJNINK_01073
clpX		ATP-dependent Clp protease ATP-binding subunit ClpX	4	4	1	30	2319				809	1286	1166	HEABOPLC_00512	MOMEBGPN_02830	NJDDJCLF_02139	MLGJNINK_01564
clsA_1		Cardiolipin synthase A	4	4	1	30	673				1415	1415	1415	HEABOPLC_01643	MOMEBGPN_00259	NJDDJCLF_01904	MLGJNINK_01999
clsC_2		Cardiolipin synthase C	4	4	1	30	3305				1979	1979	1979	HEABOPLC_01950	MOMEBGPN_00547	NJDDJCLF_01518	MLGJNINK_01698
clsC_3		Cardiolipin synthase C	4	4	1	30	1385				1577	1577	1577	HEABOPLC_03204	MOMEBGPN_02769	NJDDJCLF_01351	MLGJNINK_01084
cmk		Cytidylate kinase	4	4	1	30	1854				674	674	674	HEABOPLC_03336	MOMEBGPN_00861	NJDDJCLF_01178	MLGJNINK_01253
cmoA		Carboxy-S-adenosyl-L-methionine synthase	4	4	1	30	1625				677	677	677	HEABOPLC_00350	MOMEBGPN_01680	NJDDJCLF_03090	MLGJNINK_03271
cmoO		hypothetical protein	4	4	1	30	1814				1004	1004	1004	HEABOPLC_03301	MOMEBGPN_00897	NJDDJCLF_01212	MLGJNINK_01219
cmpR		HTH-type transcriptional activator CmpR	4	4	1	30	3374				962	962	962	HEABOPLC_02015	MOMEBGPN_00481	NJDDJCLF_01583	MLGJNINK_00923
cnoX		Chaperedoxin	4	4	1	30	2519				857	857	857	HEABOPLC_00712	MOMEBGPN_02883	NJDDJCLF_01941	MLGJNINK_02507
cnrA_1		Multidrug resistance protein MdtB	4	4	1	30	3007				3164	3164	3164	HEABOPLC_01205	MOMEBGPN_02729	NJDDJCLF_00803	MLGJNINK_00372
cnrH		RNA polymerase sigma factor CnrH	4	4	1	30	2725				527	527	527	HEABOPLC_00912	MOMEBGPN_02634	NJDDJCLF_00955	MLGJNINK_01630
cntI		Pseudopaline exporter CntI	4	4	1	30	3559				896	896	896	HEABOPLC_02182	MOMEBGPN_02153	NJDDJCLF_02749	MLGJNINK_02888
coaBC		Coenzyme A biosynthesis bifunctional protein CoaBC	4	4	1	30	3395				1238	1238	1238	HEABOPLC_02036	MOMEBGPN_00461	NJDDJCLF_01604	MLGJNINK_00902
coaD		Phosphopantetheine adenylyltransferase	4	4	1	30	944				503	503	503	HEABOPLC_02937	MOMEBGPN_00007	NJDDJCLF_00696	MLGJNINK_01420
coaX		Type III pantothenate kinase	4	4	1	30	3739				776	776	776	HEABOPLC_02299	MOMEBGPN_02631	NJDDJCLF_00060	MLGJNINK_02243
cobB		NAD-dependent protein deacetylase	4	4	1	30	3285				866	947	906	HEABOPLC_01930	MOMEBGPN_00567	NJDDJCLF_01498	MLGJNINK_01718
cobO		Cobalamin adenosyltransferase	4	4	1	30	4214				560	560	560	HEABOPLC_02526	MOMEBGPN_02456	NJDDJCLF_00284	MLGJNINK_02568
comEC		ComE operon protein 3	4	4	1	30	1964				2375	2375	2375	HEABOPLC_00058	MOMEBGPN_00786	NJDDJCLF_03063	MLGJNINK_01328
comM		Competence protein ComM	4	4	1	30	3382				1511	1514	1513	HEABOPLC_02023	MOMEBGPN_00473	NJDDJCLF_01592	MLGJNINK_00914
copA_1		Copper resistance protein A	4	4	1	30	666				1886	1886	1886	HEABOPLC_01650	MOMEBGPN_00252	NJDDJCLF_01897	MLGJNINK_01992
copA_3		Copper-exporting P-type ATPase	4	4	1	30	3591				2441	2441	2441	HEABOPLC_02212	MOMEBGPN_02308	NJDDJCLF_02718	MLGJNINK_02919
copB_3		Copper resistance protein B	4	4	1	30	664				692	1037	778	HEABOPLC_01651	MOMEBGPN_00250	NJDDJCLF_01895	MLGJNINK_01990
COQ5		2-methoxy-6-polyprenyl-1,4-benzoquinol methylase, mitochondrial	4	4	1	30	1062				929	929	929	HEABOPLC_03049	MOMEBGPN_01101	NJDDJCLF_02600	MLGJNINK_00545
COQ5_1		hypothetical protein	4	4	1	30	4170				992	992	992	HEABOPLC_02570	MOMEBGPN_00736	NJDDJCLF_00327	MLGJNINK_02611
coq7		3-demethoxyubiquinol 3-hydroxylase	4	4	1	30	3584				641	641	641	HEABOPLC_02205	MOMEBGPN_02315	NJDDJCLF_02726	MLGJNINK_02911
corA		Cobalt/magnesium transport protein CorA	4	4	1	30	4082				1019	1019	1019	HEABOPLC_02655	MOMEBGPN_00649	NJDDJCLF_00412	MLGJNINK_02696
corC		Magnesium and cobalt efflux protein CorC	4	4	1	30	4080				881	881	881	HEABOPLC_02657	MOMEBGPN_00647	NJDDJCLF_00414	MLGJNINK_02698
cpdA_1		3',5'-cyclic adenosine monophosphate phosphodiesterase CpdA	4	4	1	30	1045				1601	1601	1601	HEABOPLC_03032	MOMEBGPN_01084	NJDDJCLF_02616	MLGJNINK_00529
cpdA_2		3',5'-cyclic adenosine monophosphate phosphodiesterase CpdA	4	4	1	30	960				1367	1367	1367	HEABOPLC_02950	MOMEBGPN_01010	NJDDJCLF_03416	MLGJNINK_01576
cpdR		Response regulator receiver protein CpdR	4	4	1	30	3222				368	368	368	HEABOPLC_01331	MOMEBGPN_01623	NJDDJCLF_00711	MLGJNINK_00464
cpo		Non-heme chloroperoxidase	4	4	1	30	4228				938	938	938	HEABOPLC_02512	MOMEBGPN_02470	NJDDJCLF_00270	MLGJNINK_02554
cpoB_1		Cell division coordinator CpoB	4	4	1	30	4243				773	818	806	HEABOPLC_02498	MOMEBGPN_02483	NJDDJCLF_00254	MLGJNINK_02048
cpoB_2		Cell division coordinator CpoB	4	4	1	30	2685				1781	1793	1787	HEABOPLC_00876	MOMEBGPN_02948	NJDDJCLF_00991	MLGJNINK_02343
crcB_1		Putative fluoride ion transporter CrcB	4	4	1	30	1386				386	386	386	HEABOPLC_03203	MOMEBGPN_02770	NJDDJCLF_01352	MLGJNINK_01083
creB		Transcriptional regulatory protein CreB	4	4	1	30	1633				689	716	702	HEABOPLC_00342	MOMEBGPN_01688	NJDDJCLF_03098	MLGJNINK_03279
creC		Sensor protein CreC	4	4	1	30	1634				1436	1436	1436	HEABOPLC_00341	MOMEBGPN_01689	NJDDJCLF_03099	MLGJNINK_03280
creD		Inner membrane protein CreD	4	4	1	30	1635				1397	1460	1412	HEABOPLC_00340	MOMEBGPN_01690	NJDDJCLF_03100	MLGJNINK_03281
crt		Short-chain-enoyl-CoA hydratase	4	4	1	30	3953				782	782	782	HEABOPLC_02765	MOMEBGPN_00172	NJDDJCLF_00522	MLGJNINK_00872
csd		putative cysteine desulfurase	4	4	1	30	901				1271	1271	1271	HEABOPLC_02894	MOMEBGPN_00050	NJDDJCLF_00653	MLGJNINK_00125
cspA_1		Major cold shock protein CspA	4	4	1	30	1813				209	209	209	HEABOPLC_03300	MOMEBGPN_00898	NJDDJCLF_01213	MLGJNINK_01218
cspA_2		Major cold shock protein CspA	4	4	1	30	2450				209	209	209	HEABOPLC_00644	MOMEBGPN_01880	NJDDJCLF_02007	MLGJNINK_01499
cspA_3		Major cold shock protein CspA	4	4	1	30	1115				209	209	209	HEABOPLC_03097	MOMEBGPN_02083	NJDDJCLF_02368	MLGJNINK_03422
cspE		Cold shock-like protein CspE	4	4	1	30	1909				206	206	206	HEABOPLC_03387	MOMEBGPN_00810	NJDDJCLF_03345	MLGJNINK_01304
csrA		Translational regulator CsrA	4	4	1	30	3907				206	206	206	HEABOPLC_02811	MOMEBGPN_00127	NJDDJCLF_00571	MLGJNINK_00043
ctaA		Heme A synthase	4	4	1	30	3434				1187	1187	1187	HEABOPLC_02064	MOMEBGPN_00428	NJDDJCLF_01637	MLGJNINK_02776
ctaB		Protoheme IX farnesyltransferase	4	4	1	30	3435				896	896	896	HEABOPLC_02065	MOMEBGPN_00427	NJDDJCLF_01638	MLGJNINK_02777
ctaD		Cytochrome c oxidase subunit 1	4	4	1	30	3427				1613	1613	1613	HEABOPLC_02057	MOMEBGPN_00435	NJDDJCLF_01630	MLGJNINK_02769
ctaE		Cytochrome c oxidase subunit 3	4	4	1	30	3430				869	869	869	HEABOPLC_02060	MOMEBGPN_00432	NJDDJCLF_01633	MLGJNINK_02772
ctaG		Cytochrome c oxidase assembly protein CtaG	4	4	1	30	3429				605	605	605	HEABOPLC_02059	MOMEBGPN_00433	NJDDJCLF_01632	MLGJNINK_02771
ctu		N-carbamoyl-D-amino acid hydrolase	4	4	1	30	1858				884	884	884	HEABOPLC_03340	MOMEBGPN_00857	NJDDJCLF_01174	MLGJNINK_01257
cutA		Divalent-cation tolerance protein CutA	4	4	1	30	2982				317	317	317	HEABOPLC_01253	MOMEBGPN_01547	NJDDJCLF_00784	MLGJNINK_00391
cvaA		Colicin V secretion protein CvaA	4	4	1	30	821				1259	1259	1259	HEABOPLC_01483	MOMEBGPN_00419	NJDDJCLF_03290	MLGJNINK_00646
cyoA		Cytochrome bo(3) ubiquinol oxidase subunit 2	4	4	1	30	1973				1055	1055	1055	HEABOPLC_00067	MOMEBGPN_00778	NJDDJCLF_03056	MLGJNINK_01335
cyoB		Cytochrome bo(3) ubiquinol oxidase subunit 1	4	4	1	30	1974				2012	2012	2012	HEABOPLC_00068	MOMEBGPN_00777	NJDDJCLF_03055	MLGJNINK_01336
cyoC		Cytochrome bo(3) ubiquinol oxidase subunit 3	4	4	1	30	1975				641	644	642	HEABOPLC_00069	MOMEBGPN_00776	NJDDJCLF_03054	MLGJNINK_01337
cysA		Sulfate/thiosulfate import ATP-binding protein CysA	4	4	1	30	2543				1037	1037	1037	HEABOPLC_00735	MOMEBGPN_02843	NJDDJCLF_01132	MLGJNINK_02484
cysB		HTH-type transcriptional regulator CysB	4	4	1	30	3066				983	983	983	HEABOPLC_01146	MOMEBGPN_01414	NJDDJCLF_00861	MLGJNINK_00180
cysD		Sulfate adenylyltransferase subunit 2	4	4	1	30	3073				911	911	911	HEABOPLC_01139	MOMEBGPN_01407	NJDDJCLF_00868	MLGJNINK_00187
cysG_1		Siroheme synthase	4	4	1	30	3065				830	884	870	HEABOPLC_01147	MOMEBGPN_01415	NJDDJCLF_00860	MLGJNINK_00179
cysG_2		Siroheme synthase	4	4	1	30	3177				800	830	807	HEABOPLC_01289	MOMEBGPN_01585	NJDDJCLF_00748	MLGJNINK_00427
cysH		Phosphoadenosine phosphosulfate reductase	4	4	1	30	3070				743	743	743	HEABOPLC_01142	MOMEBGPN_01410	NJDDJCLF_00865	MLGJNINK_00184
cysI		Sulfite reductase [NADPH] hemoprotein beta-component	4	4	1	30	3071				1727	1727	1727	HEABOPLC_01141	MOMEBGPN_01409	NJDDJCLF_00866	MLGJNINK_00185
cysJ_1		Sulfite reductase [NADPH] flavoprotein alpha-component	4	4	1	30	891				1646	1646	1646	HEABOPLC_02882	MOMEBGPN_00062	NJDDJCLF_00643	MLGJNINK_00115
cysJ_2		Sulfite reductase [NADPH] flavoprotein alpha-component	4	4	1	30	3072				1856	1856	1856	HEABOPLC_01140	MOMEBGPN_01408	NJDDJCLF_00867	MLGJNINK_00186
cysL		HTH-type transcriptional regulator CysL	4	4	1	30	3008				875	875	875	HEABOPLC_01204	MOMEBGPN_01469	NJDDJCLF_00804	MLGJNINK_00371
cysNC		Bifunctional enzyme CysN/CysC	4	4	1	30	3074				1925	1925	1925	HEABOPLC_01138	MOMEBGPN_01406	NJDDJCLF_00869	MLGJNINK_00188
cysQ		3'(2'),5'-bisphosphate nucleotidase CysQ	4	4	1	30	4185				800	800	800	HEABOPLC_02555	MOMEBGPN_00750	NJDDJCLF_00313	MLGJNINK_02597
cysT		Sulfate transport system permease protein CysT	4	4	1	30	2545				896	896	896	HEABOPLC_00737	MOMEBGPN_02841	NJDDJCLF_01130	MLGJNINK_02482
cysW		Sulfate transport system permease protein CysW	4	4	1	30	2544				965	965	965	HEABOPLC_00736	MOMEBGPN_02842	NJDDJCLF_01131	MLGJNINK_02483
czcD_1		Metal cation efflux system protein CzcD	4	4	1	30	3916				1049	1064	1052	HEABOPLC_02802	MOMEBGPN_00135	NJDDJCLF_00562	MLGJNINK_00034
dacC		D-alanyl-D-alanine carboxypeptidase DacC	4	4	1	30	3534				1217	1223	1220	HEABOPLC_02157	MOMEBGPN_02128	NJDDJCLF_02772	MLGJNINK_02865
dadA1_2		D-amino acid dehydrogenase 1	4	4	1	30	3542				1313	1313	1313	HEABOPLC_02165	MOMEBGPN_02136	NJDDJCLF_02764	MLGJNINK_02873
dadD		5'-deoxyadenosine deaminase	4	4	1	30	1643				1370	1370	1370	HEABOPLC_00332	MOMEBGPN_02024	NJDDJCLF_03108	MLGJNINK_03289
dadX		Alanine racemase, catabolic	4	4	1	30	3543				1085	1085	1085	HEABOPLC_02166	MOMEBGPN_02137	NJDDJCLF_02763	MLGJNINK_02874
dan		D-aminoacylase	4	4	1	30	812				1487	1487	1487	HEABOPLC_01491	MOMEBGPN_00411	NJDDJCLF_03283	MLGJNINK_00653
dap_1		D-aminopeptidase	4	4	1	30	2768				1298	1394	1370	HEABOPLC_00954	MOMEBGPN_01152	NJDDJCLF_00914	MLGJNINK_00233
dap_4		D-aminopeptidase	4	4	1	30	3638				1454	1664	1559	HEABOPLC_02255	MOMEBGPN_02673	NJDDJCLF_02828	MLGJNINK_00584
dap_5		D-aminopeptidase	4	4	1	30	1607				1631	1646	1638	HEABOPLC_00369	MOMEBGPN_01662	NJDDJCLF_03072	MLGJNINK_03253
dap4		Dipeptidyl aminopeptidase 4	4	4	1	30	714				2243	2243	2243	HEABOPLC_01591	MOMEBGPN_00310	NJDDJCLF_03308	MLGJNINK_01475
dapA_1		4-hydroxy-tetrahydrodipicolinate synthase	4	4	1	30	3897				908	908	908	HEABOPLC_02821	MOMEBGPN_00117	NJDDJCLF_00582	MLGJNINK_00054
dapA_2		4-hydroxy-tetrahydrodipicolinate synthase	4	4	1	30	2374				893	902	895	HEABOPLC_00571	MOMEBGPN_01254	NJDDJCLF_02078	MLGJNINK_00303
dapB		4-hydroxy-tetrahydrodipicolinate reductase	4	4	1	30	1098				728	728	728	HEABOPLC_03083	MOMEBGPN_02097	NJDDJCLF_02384	MLGJNINK_03438
dapb1		Dipeptidyl aminopeptidase BI	4	4	1	30	3502				2204	2234	2219	HEABOPLC_02128	MOMEBGPN_01325	NJDDJCLF_02796	MLGJNINK_02841
dapb2_2		Dipeptidyl aminopeptidase BII	4	4	1	30	2540				2165	2165	2165	HEABOPLC_00732	MOMEBGPN_02846	NJDDJCLF_01135	MLGJNINK_02487
dapb3_1		Dipeptidyl aminopeptidase BIII	4	4	1	30	3381				2090	2090	2090	HEABOPLC_02022	MOMEBGPN_00474	NJDDJCLF_01591	MLGJNINK_00915
dapb3_3		Dipeptidyl aminopeptidase BIII	4	4	1	30	1100				1907	1907	1907	HEABOPLC_03085	MOMEBGPN_02095	NJDDJCLF_02382	MLGJNINK_03436
dapD		2,3,4,5-tetrahydropyridine-2,6-dicarboxylate N-succinyltransferase	4	4	1	30	3982				899	899	899	HEABOPLC_02736	MOMEBGPN_00201	NJDDJCLF_00493	MLGJNINK_00843
dapE		Succinyl-diaminopimelate desuccinylase	4	4	1	30	3980				1127	1127	1127	HEABOPLC_02738	MOMEBGPN_00199	NJDDJCLF_00495	MLGJNINK_00845
darP		hypothetical protein	4	4	1	30	2499				590	593	591	HEABOPLC_00693	MOMEBGPN_02888	NJDDJCLF_01960	MLGJNINK_02526
dasA		Diacetylchitobiose binding protein DasA	4	4	1	30	1730				1190	1301	1245	HEABOPLC_00252	MOMEBGPN_02266	NJDDJCLF_03033	MLGJNINK_01358
dbpA		ATP-dependent RNA helicase DbpA	4	4	1	30	1808				1376	1376	1376	HEABOPLC_03293	MOMEBGPN_02850	NJDDJCLF_01218	MLGJNINK_01213
dcp		Dipeptidyl carboxypeptidase	4	4	1	30	1871				2189	2189	2189	HEABOPLC_03352	MOMEBGPN_00845	NJDDJCLF_01162	MLGJNINK_01269
dcsC		O-ureido-serine racemase	4	4	1	30	3505				839	839	839	HEABOPLC_02131	MOMEBGPN_01322	NJDDJCLF_02793	MLGJNINK_02844
dcsD		O-ureido-L-serine synthase	4	4	1	30	3064				959	959	959	HEABOPLC_01148	MOMEBGPN_01416	NJDDJCLF_00859	MLGJNINK_00178
dctM		C4-dicarboxylate TRAP transporter large permease protein DctM	4	4	1	30	410				1280	1280	1280	HEABOPLC_01882	MOMEBGPN_01947	NJDDJCLF_01453	MLGJNINK_01764
ddlB		D-alanine--D-alanine ligase B	4	4	1	30	4268				980	980	980	HEABOPLC_02462	MOMEBGPN_00904	NJDDJCLF_00234	MLGJNINK_02068
ddpX		D-alanyl-D-alanine dipeptidase	4	4	1	30	3640				794	794	794	HEABOPLC_02256	MOMEBGPN_02674	NJDDJCLF_02827	MLGJNINK_00583
deaD		ATP-dependent RNA helicase DeaD	4	4	1	30	1599				581	1910	1574	HEABOPLC_00376	MOMEBGPN_01655	NJDDJCLF_03064	MLGJNINK_03245
decR		DNA-binding transcriptional activator DecR	4	4	1	30	382				476	476	476	HEABOPLC_01908	MOMEBGPN_00588	NJDDJCLF_01478	MLGJNINK_01739
dedD		hypothetical protein	4	4	1	30	2536				212	1028	619	HEABOPLC_00729	MOMEBGPN_02866	NJDDJCLF_01924	MLGJNINK_02490
def		Peptide deformylase	4	4	1	30	3483				512	512	512	HEABOPLC_02110	MOMEBGPN_01343	NJDDJCLF_01684	MLGJNINK_02823
degA		HTH-type transcriptional regulator DegA	4	4	1	30	3607				1040	1040	1040	HEABOPLC_02227	MOMEBGPN_02293	NJDDJCLF_02703	MLGJNINK_02934
degP		Periplasmic serine endoprotease DegP	4	4	1	30	2231				1472	1484	1475	HEABOPLC_01397	MOMEBGPN_01699	NJDDJCLF_03220	MLGJNINK_00812
degQ		Periplasmic pH-dependent serine endoprotease DegQ	4	4	1	30	1535				1526	1526	1526	HEABOPLC_00444	MOMEBGPN_01800	NJDDJCLF_02951	MLGJNINK_03183
degU		Transcriptional regulatory protein DegU	4	4	1	30	3492				668	668	668	HEABOPLC_02118	MOMEBGPN_01335	NJDDJCLF_01692	MLGJNINK_02831
der		GTPase Der	4	4	1	30	1836				1400	1400	1400	HEABOPLC_03319	MOMEBGPN_00878	NJDDJCLF_01195	MLGJNINK_01236
desR		Transcriptional regulatory protein DesR	4	4	1	30	2223				602	602	602	HEABOPLC_01404	MOMEBGPN_01706	NJDDJCLF_03212	MLGJNINK_00804
dgcC_1		putative diguanylate cyclase DgcC	4	4	1	30	1374				1109	1112	1110	HEABOPLC_03213	MOMEBGPN_02760	NJDDJCLF_01342	MLGJNINK_01093
dgcC_2		putative diguanylate cyclase DgcC	4	4	1	30	3588				665	1094	875	HEABOPLC_02209	MOMEBGPN_02311	NJDDJCLF_02721	MLGJNINK_02916
dgkA		Diacylglycerol kinase	4	4	1	30	2741				380	380	380	HEABOPLC_00928	MOMEBGPN_01179	NJDDJCLF_00940	MLGJNINK_01601
dgoA		2-dehydro-3-deoxy-6-phosphogalactonate aldolase	4	4	1	30	3891				656	656	656	HEABOPLC_02827	MOMEBGPN_00111	NJDDJCLF_00588	MLGJNINK_00060
dgoD		D-galactonate dehydratase	4	4	1	30	3892				1148	1148	1148	HEABOPLC_02826	MOMEBGPN_00112	NJDDJCLF_00587	MLGJNINK_00059
dgoK1		putative 2-dehydro-3-deoxygalactonokinase DgoK1	4	4	1	30	3894				899	899	899	HEABOPLC_02824	MOMEBGPN_00114	NJDDJCLF_00585	MLGJNINK_00057
dhfrIII		Dihydrofolate reductase type 3	4	4	1	30	2734				500	500	500	HEABOPLC_00921	MOMEBGPN_01186	NJDDJCLF_00947	MLGJNINK_01621
dinB		DNA polymerase IV	4	4	1	30	4403				1097	1139	1118	HEABOPLC_02350	MOMEBGPN_00999	NJDDJCLF_00130	MLGJNINK_02173
djlA		Co-chaperone protein DjlA	4	4	1	30	4437				335	335	335	HEABOPLC_02330	MOMEBGPN_02600	NJDDJCLF_00091	MLGJNINK_02212
dksA		RNA polymerase-binding transcription factor DksA	4	4	1	30	1651				362	1058	883	HEABOPLC_00324	MOMEBGPN_02032	NJDDJCLF_03116	MLGJNINK_03297
dmlR_3		HTH-type transcriptional regulator DmlR	4	4	1	30	1158				980	980	980	HEABOPLC_03133	MOMEBGPN_01521	NJDDJCLF_02327	MLGJNINK_03381
dnaA		Chromosomal replication initiator protein DnaA	4	4	1	30	436				1343	1343	1343	HEABOPLC_01856	MOMEBGPN_01921	NJDDJCLF_01427	MLGJNINK_01790
dnaB		Replicative DNA helicase	4	4	1	30	1202				1409	1409	1409	HEABOPLC_03173	MOMEBGPN_01481	NJDDJCLF_02287	MLGJNINK_03341
dnaE		DNA polymerase III subunit alpha	4	4	1	30	2491				3572	3575	3573	HEABOPLC_00685	MOMEBGPN_01846	NJDDJCLF_01968	MLGJNINK_02534
dnaE2		Error-prone DNA polymerase	4	4	1	30	2438				3452	3452	3452	HEABOPLC_00633	MOMEBGPN_01891	NJDDJCLF_02020	MLGJNINK_00361
dnaG		DNA primase	4	4	1	30	3439				1721	1721	1721	HEABOPLC_02069	MOMEBGPN_01385	NJDDJCLF_01642	MLGJNINK_02781
dnaJ_2		Chaperone protein DnaJ	4	4	1	30	2018				1127	1127	1127	HEABOPLC_00217	MOMEBGPN_02332	NJDDJCLF_02256	MLGJNINK_00937
dnaK		Chaperone protein DnaK	4	4	1	30	2017				1925	1925	1925	HEABOPLC_00218	MOMEBGPN_02331	NJDDJCLF_02257	MLGJNINK_00936
dnaN		Beta sliding clamp	4	4	1	30	435				1100	1100	1100	HEABOPLC_01857	MOMEBGPN_01922	NJDDJCLF_01428	MLGJNINK_01789
dnaQ		DNA polymerase III subunit epsilon	4	4	1	30	1479				731	731	731	HEABOPLC_00502	MOMEBGPN_02820	NJDDJCLF_02149	MLGJNINK_01554
dpp5		Dipeptidyl-peptidase 5	4	4	1	30	4086				2168	2168	2168	HEABOPLC_02651	MOMEBGPN_00653	NJDDJCLF_00408	MLGJNINK_02692
dps		DNA protection during starvation protein	4	4	1	30	2709				563	581	567	HEABOPLC_00897	MOMEBGPN_02651	NJDDJCLF_00970	MLGJNINK_02322
dsbA		Thiol:disulfide interchange protein DsbA	4	4	1	30	782				647	704	675	HEABOPLC_01521	MOMEBGPN_00381	NJDDJCLF_03254	MLGJNINK_00682
dsbB		Disulfide bond formation protein B	4	4	1	30	2578				518	518	518	HEABOPLC_00768	MOMEBGPN_02707	NJDDJCLF_01098	MLGJNINK_02450
dsbD		Thiol:disulfide interchange protein DsbD	4	4	1	30	2981				2324	2324	2324	HEABOPLC_01254	MOMEBGPN_01548	NJDDJCLF_00783	MLGJNINK_00392
dsbE		Thiol:disulfide interchange protein DsbE	4	4	1	30	1710				590	590	590	HEABOPLC_00271	MOMEBGPN_02247	NJDDJCLF_03014	MLGJNINK_01377
dsdA		D-serine dehydratase	4	4	1	30	3014				1223	1223	1223	HEABOPLC_01198	MOMEBGPN_01463	NJDDJCLF_00811	MLGJNINK_00130
dtd		D-aminoacyl-tRNA deacylase	4	4	1	30	622				440	440	440	HEABOPLC_01657	MOMEBGPN_02799	NJDDJCLF_01852	MLGJNINK_01947
dtpB		Dipeptide and tripeptide permease B	4	4	1	30	3753				1523	1523	1523	HEABOPLC_02314	MOMEBGPN_02616	NJDDJCLF_00075	MLGJNINK_02228
dusB		tRNA-dihydrouridine synthase B	4	4	1	30	2778				998	998	998	HEABOPLC_00964	MOMEBGPN_01142	NJDDJCLF_00904	MLGJNINK_00223
dut		Deoxyuridine 5'-triphosphate nucleotidohydrolase	4	4	1	30	3396				461	470	467	HEABOPLC_02037	MOMEBGPN_00460	NJDDJCLF_01605	MLGJNINK_00901
dxr		1-deoxy-D-xylulose 5-phosphate reductoisomerase	4	4	1	30	4002				1220	1220	1220	HEABOPLC_02719	MOMEBGPN_00218	NJDDJCLF_00476	MLGJNINK_00826
dxs_1		1-deoxy-D-xylulose-5-phosphate synthase	4	4	1	30	933				1946	1946	1946	HEABOPLC_02926	MOMEBGPN_00018	NJDDJCLF_00685	MLGJNINK_01431
dxs_2		1-deoxy-D-xylulose-5-phosphate synthase	4	4	1	30	1130				2291	2291	2291	HEABOPLC_03107	MOMEBGPN_02073	NJDDJCLF_02353	MLGJNINK_03407
eda		2-dehydro-3-deoxy-phosphogluconate aldolase	4	4	1	30	1735				659	659	659	HEABOPLC_00247	MOMEBGPN_02271	NJDDJCLF_03038	MLGJNINK_01353
edd		Phosphogluconate dehydratase	4	4	1	30	1736				1913	1913	1913	HEABOPLC_00246	MOMEBGPN_02272	NJDDJCLF_03039	MLGJNINK_01352
efp		Elongation factor P	4	4	1	30	1642				566	566	566	HEABOPLC_00333	MOMEBGPN_02023	NJDDJCLF_03107	MLGJNINK_03288
egtA		Glutamate--cysteine ligase EgtA	4	4	1	30	786				1364	1379	1371	HEABOPLC_01517	MOMEBGPN_00385	NJDDJCLF_03258	MLGJNINK_00678
egtB		Hercynine oxygenase	4	4	1	30	1891				1859	1859	1859	HEABOPLC_03369	MOMEBGPN_00828	NJDDJCLF_01145	MLGJNINK_01286
emrA		Colistin resistance protein EmrA	4	4	1	30	3059				1100	1100	1100	HEABOPLC_01151	MOMEBGPN_01419	NJDDJCLF_00855	MLGJNINK_00174
engB		putative GTP-binding protein EngB	4	4	1	30	784				605	605	605	HEABOPLC_01519	MOMEBGPN_00383	NJDDJCLF_03256	MLGJNINK_00680
eno		Enolase	4	4	1	30	4011				1292	1292	1292	HEABOPLC_02711	MOMEBGPN_00226	NJDDJCLF_00469	MLGJNINK_02753
entS		Enterobactin exporter EntS	4	4	1	30	1652				1238	1238	1238	HEABOPLC_00323	MOMEBGPN_02033	NJDDJCLF_03117	MLGJNINK_03298
envC		Murein hydrolase activator EnvC	4	4	1	30	583				1310	1310	1310	HEABOPLC_01692	MOMEBGPN_02937	NJDDJCLF_01817	MLGJNINK_01912
epmA		Elongation factor P--(R)-beta-lysine ligase	4	4	1	30	1140				977	977	977	HEABOPLC_03115	MOMEBGPN_01538	NJDDJCLF_02345	MLGJNINK_03399
epmB		L-lysine 2,3-aminomutase	4	4	1	30	1641				1046	1046	1046	HEABOPLC_00334	MOMEBGPN_02022	NJDDJCLF_03106	MLGJNINK_03287
era		GTPase Era	4	4	1	30	1540				923	923	923	HEABOPLC_00439	MOMEBGPN_01795	NJDDJCLF_02946	MLGJNINK_03188
erpA		Iron-sulfur cluster insertion protein ErpA	4	4	1	30	2963				359	359	359	HEABOPLC_01271	MOMEBGPN_01565	NJDDJCLF_00766	MLGJNINK_00409
estA		Esterase EstA	4	4	1	30	3090				1796	1796	1796	HEABOPLC_01122	MOMEBGPN_01390	NJDDJCLF_00885	MLGJNINK_00204
estB		Carboxylesterase 2	4	4	1	30	3494				665	665	665	HEABOPLC_02120	MOMEBGPN_01333	NJDDJCLF_01694	MLGJNINK_02833
etfA		Electron transfer flavoprotein subunit alpha	4	4	1	30	4376				944	950	947	HEABOPLC_02392	MOMEBGPN_00972	NJDDJCLF_00163	MLGJNINK_02140
etfB		Electron transfer flavoprotein subunit beta	4	4	1	30	4345				746	761	749	HEABOPLC_02393	MOMEBGPN_00971	NJDDJCLF_00164	MLGJNINK_02139
ettA		Energy-dependent translational throttle protein EttA	4	4	1	30	4299				1661	1661	1661	HEABOPLC_02434	MOMEBGPN_00929	NJDDJCLF_00207	MLGJNINK_02095
evgS		Sensor protein EvgS	4	4	1	30	4136				794	794	794	HEABOPLC_02602	MOMEBGPN_00702	NJDDJCLF_00358	MLGJNINK_02642
exbD_1		Biopolymer transport protein ExbD	4	4	1	30	1962				443	443	443	HEABOPLC_00056	MOMEBGPN_00788	NJDDJCLF_03323	MLGJNINK_01326
exbD_2		Biopolymer transport protein ExbD	4	4	1	30	427				422	422	422	HEABOPLC_01865	MOMEBGPN_01930	NJDDJCLF_01436	MLGJNINK_01781
exbD_3		Biopolymer transport protein ExbD	4	4	1	30	426				413	413	413	HEABOPLC_01866	MOMEBGPN_01931	NJDDJCLF_01437	MLGJNINK_01780
exbD_4		Biopolymer transport protein ExbD	4	4	1	30	4247				437	437	437	HEABOPLC_02494	MOMEBGPN_03008	NJDDJCLF_00250	MLGJNINK_02052
exoA		Exodeoxyribonuclease	4	4	1	30	3411				809	809	809	HEABOPLC_02041	MOMEBGPN_00451	NJDDJCLF_01617	MLGJNINK_00889
exuR		putative HTH-type transcriptional repressor ExuR	4	4	1	30	411				1055	1055	1055	HEABOPLC_01881	MOMEBGPN_01946	NJDDJCLF_01452	MLGJNINK_01765
exuT		Hexuronate transporter	4	4	1	30	3209				1298	1304	1301	HEABOPLC_01320	MOMEBGPN_01610	NJDDJCLF_00722	MLGJNINK_00453
fabA		3-hydroxydecanoyl-[acyl-carrier-protein] dehydratase	4	4	1	30	4404				515	515	515	HEABOPLC_02349	MOMEBGPN_01000	NJDDJCLF_00129	MLGJNINK_02174
fabB		3-oxoacyl-[acyl-carrier-protein] synthase 1	4	4	1	30	4405				1211	1211	1211	HEABOPLC_02348	MOMEBGPN_01001	NJDDJCLF_00128	MLGJNINK_02175
fabD		Malonyl CoA-acyl carrier protein transacylase	4	4	1	30	1522				884	884	884	HEABOPLC_00457	MOMEBGPN_01813	NJDDJCLF_02964	MLGJNINK_03170
fabF		3-oxoacyl-[acyl-carrier-protein] synthase 2	4	4	1	30	1525				1238	1238	1238	HEABOPLC_00454	MOMEBGPN_01810	NJDDJCLF_02961	MLGJNINK_03173
fabG_1		3-oxoacyl-[acyl-carrier-protein] reductase FabG	4	4	1	30	748				740	740	740	HEABOPLC_01560	MOMEBGPN_00342	NJDDJCLF_03367	MLGJNINK_00715
fabG_2		3-oxoacyl-[acyl-carrier-protein] reductase FabG	4	4	1	30	2036				776	1577	976	HEABOPLC_00200	MOMEBGPN_02349	NJDDJCLF_02240	MLGJNINK_00953
fabG_4		3-oxoacyl-[acyl-carrier-protein] reductase FabG	4	4	1	30	1523				746	746	746	HEABOPLC_00456	MOMEBGPN_01812	NJDDJCLF_02963	MLGJNINK_03171
fabH		3-oxoacyl-[acyl-carrier-protein] synthase 3	4	4	1	30	1521				980	980	980	HEABOPLC_00458	MOMEBGPN_01814	NJDDJCLF_02965	MLGJNINK_03169
fabV		Enoyl-[acyl-carrier-protein] reductase [NADH]	4	4	1	30	2194				1205	1205	1205	HEABOPLC_01431	MOMEBGPN_01733	NJDDJCLF_03184	MLGJNINK_00776
fabZ		3-hydroxyacyl-[acyl-carrier-protein] dehydratase FabZ	4	4	1	30	4115				458	458	458	HEABOPLC_02622	MOMEBGPN_00682	NJDDJCLF_00379	MLGJNINK_02663
fadA		3-ketoacyl-CoA thiolase	4	4	1	30	1846				1205	1205	1205	HEABOPLC_03328	MOMEBGPN_00869	NJDDJCLF_01186	MLGJNINK_01245
fadB		Fatty acid oxidation complex subunit alpha	4	4	1	30	3949				776	815	795	HEABOPLC_02769	MOMEBGPN_00168	NJDDJCLF_00526	MLGJNINK_00876
fadD		Long-chain-fatty-acid--CoA ligase	4	4	1	30	1173				1691	1691	1691	HEABOPLC_03149	MOMEBGPN_01505	NJDDJCLF_02311	MLGJNINK_03365
fadH		2,4-dienoyl-CoA reductase	4	4	1	30	2554				2078	2078	2078	HEABOPLC_00746	MOMEBGPN_02832	NJDDJCLF_01121	MLGJNINK_02473
fadI		3-ketoacyl-CoA thiolase FadI	4	4	1	30	3323				1277	1277	1277	HEABOPLC_01967	MOMEBGPN_00529	NJDDJCLF_01535	MLGJNINK_01681
fadJ_1		Fatty acid oxidation complex subunit alpha	4	4	1	30	1172				872	872	872	HEABOPLC_03148	MOMEBGPN_01506	NJDDJCLF_02312	MLGJNINK_03366
fadJ_2		Fatty acid oxidation complex subunit alpha	4	4	1	30	1532				2075	2075	2075	HEABOPLC_00447	MOMEBGPN_01803	NJDDJCLF_02954	MLGJNINK_03180
fadM		Long-chain acyl-CoA thioesterase FadM	4	4	1	30	3947				419	422	420	HEABOPLC_02771	MOMEBGPN_00166	NJDDJCLF_00528	MLGJNINK_00878
fapB		hypothetical protein	4	4	1	30	420				662	662	662	HEABOPLC_01872	MOMEBGPN_01937	NJDDJCLF_01443	MLGJNINK_01774
farB		Fatty acid resistance protein FarB	4	4	1	30	3060				1541	1544	1542	HEABOPLC_01150	MOMEBGPN_01418	NJDDJCLF_00856	MLGJNINK_00175
fbp		FK506-binding protein	4	4	1	30	3116				353	353	353	HEABOPLC_01385	MOMEBGPN_02407	NJDDJCLF_02889	MLGJNINK_00645
fda_1		Fructose-bisphosphate aldolase class 1	4	4	1	30	3283				893	893	893	HEABOPLC_01929	MOMEBGPN_00568	NJDDJCLF_01497	MLGJNINK_01719
fda_2		Fructose-bisphosphate aldolase class 1	4	4	1	30	4198				1010	1010	1010	HEABOPLC_02542	MOMEBGPN_00763	NJDDJCLF_00300	MLGJNINK_02584
fdx		Ferredoxin	4	4	1	30	946				275	278	277	HEABOPLC_02939	MOMEBGPN_00005	NJDDJCLF_00698	MLGJNINK_01418
fdxA		Ferredoxin 1	4	4	1	30	3895				323	323	323	HEABOPLC_02823	MOMEBGPN_00115	NJDDJCLF_00584	MLGJNINK_00056
feoB		Fe(2+) transporter FeoB	4	4	1	30	2031				1859	1859	1859	HEABOPLC_00204	MOMEBGPN_02345	NJDDJCLF_02244	MLGJNINK_00949
ffh		Signal recognition particle protein	4	4	1	30	3932				1373	1373	1373	HEABOPLC_02787	MOMEBGPN_00150	NJDDJCLF_00546	MLGJNINK_00018
fhuE		FhuE receptor	4	4	1	30	1621				2201	2336	2270	HEABOPLC_00354	MOMEBGPN_01676	NJDDJCLF_03086	MLGJNINK_03267
fieF		Ferrous-iron efflux pump FieF	4	4	1	30	1631				917	917	917	HEABOPLC_00344	MOMEBGPN_01686	NJDDJCLF_03096	MLGJNINK_03277
fis		DNA-binding protein Fis	4	4	1	30	2974				275	275	275	HEABOPLC_01261	MOMEBGPN_01555	NJDDJCLF_00776	MLGJNINK_00399
fixK		Nitrogen fixation regulation protein FixK	4	4	1	30	1032				743	743	743	HEABOPLC_03019	MOMEBGPN_01071	NJDDJCLF_02629	MLGJNINK_00516
flgB		Flagellar basal body rod protein FlgB	4	4	1	30	1408				410	410	410	HEABOPLC_00093	MOMEBGPN_01975	NJDDJCLF_01377	MLGJNINK_01058
flgC		Flagellar basal-body rod protein FlgC	4	4	1	30	1407				407	407	407	HEABOPLC_00094	MOMEBGPN_01976	NJDDJCLF_01378	MLGJNINK_01057
flgD		Basal-body rod modification protein FlgD	4	4	1	30	1406				671	671	671	HEABOPLC_00095	MOMEBGPN_01977	NJDDJCLF_01379	MLGJNINK_01056
flgE		Flagellar hook protein FlgE	4	4	1	30	1405				1223	1223	1223	HEABOPLC_00096	MOMEBGPN_01978	NJDDJCLF_01380	MLGJNINK_01055
flgF		Flagellar basal-body rod protein FlgF	4	4	1	30	1404				749	749	749	HEABOPLC_00097	MOMEBGPN_01979	NJDDJCLF_01381	MLGJNINK_01054
flgG		Flagellar basal-body rod protein FlgG	4	4	1	30	1403				785	785	785	HEABOPLC_00098	MOMEBGPN_01980	NJDDJCLF_01383	MLGJNINK_01052
flgH		Flagellar L-ring protein	4	4	1	30	1401				683	686	685	HEABOPLC_00099	MOMEBGPN_01981	NJDDJCLF_01384	MLGJNINK_01051
flgJ		hypothetical protein	4	4	1	30	1399				1163	1163	1163	HEABOPLC_00101	MOMEBGPN_01983	NJDDJCLF_01386	MLGJNINK_01049
flhA		Flagellar biosynthesis protein FlhA	4	4	1	30	2098				2087	2093	2090	HEABOPLC_00137	MOMEBGPN_02019	NJDDJCLF_01416	MLGJNINK_01019
flhB		Flagellar biosynthetic protein FlhB	4	4	1	30	2097				1145	1145	1145	HEABOPLC_00136	MOMEBGPN_02018	NJDDJCLF_01415	MLGJNINK_01020
fliA		RNA polymerase sigma factor FliA	4	4	1	30	2101				743	743	743	HEABOPLC_00140	MOMEBGPN_02591	NJDDJCLF_01419	MLGJNINK_01016
fliD		B-type flagellar hook-associated protein 2	4	4	1	30	2071				1340	1340	1340	HEABOPLC_00106	MOMEBGPN_01987	NJDDJCLF_01390	MLGJNINK_01045
fliE		Flagellar hook-basal body complex protein FliE	4	4	1	30	2081				377	377	377	HEABOPLC_00121	MOMEBGPN_02003	NJDDJCLF_01400	MLGJNINK_01035
fliF		Flagellar M-ring protein	4	4	1	30	2082				1718	1718	1718	HEABOPLC_00122	MOMEBGPN_02004	NJDDJCLF_01401	MLGJNINK_01034
fliG		Flagellar motor switch protein FliG	4	4	1	30	2083				1016	1016	1016	HEABOPLC_00123	MOMEBGPN_02005	NJDDJCLF_01402	MLGJNINK_01033
fliI		Flagellum-specific ATP synthase	4	4	1	30	2085				1430	1430	1430	HEABOPLC_00125	MOMEBGPN_02007	NJDDJCLF_01404	MLGJNINK_01031
fliM		Flagellar motor switch protein FliM	4	4	1	30	2090				1019	1019	1019	HEABOPLC_00129	MOMEBGPN_02011	NJDDJCLF_01408	MLGJNINK_01027
fliO		Flagellar protein FliO	4	4	1	30	2092				416	416	416	HEABOPLC_00131	MOMEBGPN_02013	NJDDJCLF_01410	MLGJNINK_01025
fliP		Flagellar biosynthetic protein FliP	4	4	1	30	2093				767	767	767	HEABOPLC_00132	MOMEBGPN_02014	NJDDJCLF_01411	MLGJNINK_01024
fliR		Flagellar biosynthetic protein FliR	4	4	1	30	2095				794	794	794	HEABOPLC_00134	MOMEBGPN_02016	NJDDJCLF_01413	MLGJNINK_01022
fliS		Flagellar secretion chaperone FliS	4	4	1	30	2072				413	413	413	HEABOPLC_00107	MOMEBGPN_01988	NJDDJCLF_01391	MLGJNINK_01044
fmt		Methionyl-tRNA formyltransferase	4	4	1	30	3484				920	920	920	HEABOPLC_02111	MOMEBGPN_01342	NJDDJCLF_01685	MLGJNINK_02824
fnr		Fumarate and nitrate reduction regulatory protein	4	4	1	30	3186				779	779	779	HEABOPLC_01298	MOMEBGPN_01594	NJDDJCLF_00739	MLGJNINK_00436
folB		Dihydroneopterin aldolase	4	4	1	30	3446				365	365	365	HEABOPLC_02076	MOMEBGPN_01378	NJDDJCLF_01649	MLGJNINK_02788
folC		Dihydrofolate synthase/folylpolyglutamate synthase	4	4	1	30	2538				1283	1283	1283	HEABOPLC_00730	MOMEBGPN_02848	NJDDJCLF_01137	MLGJNINK_02489
folD		Bifunctional protein FolD protein	4	4	1	30	1826				866	866	866	HEABOPLC_03312	MOMEBGPN_00886	NJDDJCLF_01202	MLGJNINK_01229
folE		GTP cyclohydrolase 1	4	4	1	30	497				596	596	596	HEABOPLC_01800	MOMEBGPN_02518	NJDDJCLF_01744	MLGJNINK_01839
folE2		GTP cyclohydrolase FolE2	4	4	1	30	1647				938	938	938	HEABOPLC_00328	MOMEBGPN_02028	NJDDJCLF_03112	MLGJNINK_03293
folK_1		2-amino-4-hydroxy-6-hydroxymethyldihydropteridine pyrophosphokinase	4	4	1	30	3879				521	521	521	HEABOPLC_02839	MOMEBGPN_00105	NJDDJCLF_00600	MLGJNINK_00072
folK_2		2-amino-4-hydroxy-6-hydroxymethyldihydropteridine pyrophosphokinase	4	4	1	30	3451				521	521	521	HEABOPLC_02081	MOMEBGPN_01373	NJDDJCLF_01654	MLGJNINK_02793
folP		Dihydropteroate synthase	4	4	1	30	4103				893	893	893	HEABOPLC_02634	MOMEBGPN_00670	NJDDJCLF_00391	MLGJNINK_02675
fpr		Ferredoxin--NADP reductase	4	4	1	30	1869				782	914	815	HEABOPLC_03350	MOMEBGPN_00847	NJDDJCLF_01164	MLGJNINK_01267
frmA_1		S-(hydroxymethyl)glutathione dehydrogenase	4	4	1	30	791				1118	1118	1118	HEABOPLC_01512	MOMEBGPN_00390	NJDDJCLF_03263	MLGJNINK_00673
frmR		Transcriptional repressor FrmR	4	4	1	30	790				275	275	275	HEABOPLC_01513	MOMEBGPN_00389	NJDDJCLF_03262	MLGJNINK_00674
frr		Ribosome-recycling factor	4	4	1	30	3999				557	557	557	HEABOPLC_02722	MOMEBGPN_00215	NJDDJCLF_00479	MLGJNINK_00829
fruK		Fructose import ATP-binding protein FruK	4	4	1	30	4020				1523	1523	1523	HEABOPLC_02704	MOMEBGPN_00234	NJDDJCLF_00460	MLGJNINK_02744
ftnA		Bacterioferritin	4	4	1	30	3975				491	746	554	HEABOPLC_02743	MOMEBGPN_00194	NJDDJCLF_00500	MLGJNINK_00850
ftsA_1		Cell division protein FtsA	4	4	1	30	4266				1235	1235	1235	HEABOPLC_02464	MOMEBGPN_00902	NJDDJCLF_00236	MLGJNINK_02066
ftsA_2		Cell division protein FtsA	4	4	1	30	2696				1058	1058	1058	HEABOPLC_00885	MOMEBGPN_02959	NJDDJCLF_00982	MLGJNINK_02334
ftsB		Cell division protein FtsB	4	4	1	30	4010				347	347	347	HEABOPLC_02712	MOMEBGPN_00225	NJDDJCLF_00470	MLGJNINK_02754
ftsE		Cell division ATP-binding protein FtsE	4	4	1	30	762				686	686	686	HEABOPLC_01545	MOMEBGPN_00357	NJDDJCLF_03234	MLGJNINK_00702
ftsH_2		ATP-dependent zinc metalloprotease FtsH	4	4	1	30	4105				1934	1934	1934	HEABOPLC_02632	MOMEBGPN_00672	NJDDJCLF_00389	MLGJNINK_02673
ftsI		Peptidoglycan D,D-transpeptidase FtsI	4	4	1	30	4275				1823	1823	1823	HEABOPLC_02455	MOMEBGPN_00911	NJDDJCLF_00227	MLGJNINK_02075
ftsK		DNA translocase FtsK	4	4	1	30	1389				2342	2342	2342	HEABOPLC_03200	MOMEBGPN_02773	NJDDJCLF_01355	MLGJNINK_01080
ftsL		Cell division protein FtsL	4	4	1	30	4276				263	263	263	HEABOPLC_02454	MOMEBGPN_00912	NJDDJCLF_00226	MLGJNINK_02076
ftsN		Cell division protein FtsN	4	4	1	30	3391				752	752	752	HEABOPLC_02032	MOMEBGPN_00465	NJDDJCLF_01600	MLGJNINK_00906
ftsQ		Cell division protein FtsQ	4	4	1	30	4267				773	773	773	HEABOPLC_02463	MOMEBGPN_00903	NJDDJCLF_00235	MLGJNINK_02067
ftsW		putative peptidoglycan glycosyltransferase FtsW	4	4	1	30	4271				1352	1364	1355	HEABOPLC_02459	MOMEBGPN_00907	NJDDJCLF_00231	MLGJNINK_02071
ftsX		Cell division protein FtsX	4	4	1	30	763				950	962	956	HEABOPLC_01544	MOMEBGPN_00358	NJDDJCLF_03235	MLGJNINK_00701
ftsY_1		Signal recognition particle receptor FtsY	4	4	1	30	942				1196	1226	1203	HEABOPLC_02935	MOMEBGPN_00009	NJDDJCLF_00694	MLGJNINK_01422
ftsY_2		Signal recognition particle receptor FtsY	4	4	1	30	2099				887	1409	1275	HEABOPLC_00138	MOMEBGPN_02593	NJDDJCLF_01417	MLGJNINK_01018
ftsZ		Cell division protein FtsZ	4	4	1	30	4265				1256	1259	1258	HEABOPLC_02465	MOMEBGPN_00901	NJDDJCLF_00237	MLGJNINK_02065
fucP_1		L-fucose-proton symporter	4	4	1	30	3460				1298	1298	1298	HEABOPLC_02089	MOMEBGPN_01364	NJDDJCLF_01662	MLGJNINK_02801
fucP_2		L-fucose-proton symporter	4	4	1	30	519				1319	1319	1319	HEABOPLC_01780	MOMEBGPN_02498	NJDDJCLF_01763	MLGJNINK_01858
fumA		Fumarate hydratase class I, aerobic	4	4	1	30	1110				1517	1556	1536	HEABOPLC_03092	MOMEBGPN_02088	NJDDJCLF_02373	MLGJNINK_03427
fur		Ferric uptake regulation protein	4	4	1	30	2013				407	407	407	HEABOPLC_00222	MOMEBGPN_02327	NJDDJCLF_02261	MLGJNINK_00932
fyuA		Pesticin receptor	4	4	1	30	1692				2210	2210	2210	HEABOPLC_00290	MOMEBGPN_02065	NJDDJCLF_02995	MLGJNINK_01396
gabP		GABA permease	4	4	1	30	2435				1361	1370	1365	HEABOPLC_00630	MOMEBGPN_01894	NJDDJCLF_02023	MLGJNINK_00358
gacA		Response regulator GacA	4	4	1	30	1160				647	647	647	HEABOPLC_03136	MOMEBGPN_01518	NJDDJCLF_02324	MLGJNINK_03378
gapA		Glyceraldehyde-3-phosphate dehydrogenase A	4	4	1	30	2667				1004	1004	1004	HEABOPLC_00860	MOMEBGPN_02225	NJDDJCLF_01007	MLGJNINK_02359
garB		Glutathione amide reductase	4	4	1	30	2487				1415	1421	1418	HEABOPLC_00681	MOMEBGPN_01850	NJDDJCLF_01972	MLGJNINK_02538
gatA		Glutamyl-tRNA(Gln) amidotransferase subunit A	4	4	1	30	2575				1625	1625	1625	HEABOPLC_00765	MOMEBGPN_02704	NJDDJCLF_01101	MLGJNINK_02453
gbpR_1		HTH-type transcriptional regulator GbpR	4	4	1	30	3890				980	983	981	HEABOPLC_02828	MOMEBGPN_00110	NJDDJCLF_00589	MLGJNINK_00061
gcoB		Aromatic O-demethylase, reductase subunit	4	4	1	30	448				722	722	722	HEABOPLC_01845	MOMEBGPN_01909	NJDDJCLF_01706	MLGJNINK_01801
gcvA_2		Glycine cleavage system transcriptional activator	4	4	1	30	1611				932	932	932	HEABOPLC_00365	MOMEBGPN_01666	NJDDJCLF_03076	MLGJNINK_03257
gcvH		Glycine cleavage system H protein	4	4	1	30	2770				395	395	395	HEABOPLC_00956	MOMEBGPN_01150	NJDDJCLF_00912	MLGJNINK_00231
gcvP		Glycine dehydrogenase (decarboxylating)	4	4	1	30	2428				2882	2882	2882	HEABOPLC_00623	MOMEBGPN_01304	NJDDJCLF_02029	MLGJNINK_00352
gcvR		Glycine cleavage system transcriptional repressor	4	4	1	30	3898				575	575	575	HEABOPLC_02820	MOMEBGPN_00118	NJDDJCLF_00581	MLGJNINK_00053
gcvT		Aminomethyltransferase	4	4	1	30	2771				1121	1121	1121	HEABOPLC_00957	MOMEBGPN_01149	NJDDJCLF_00911	MLGJNINK_00230
gdh_1		Galactitol 2-dehydrogenase	4	4	1	30	779				776	776	776	HEABOPLC_01527	MOMEBGPN_00375	NJDDJCLF_03251	MLGJNINK_00685
gdh_2		NAD-specific glutamate dehydrogenase	4	4	1	30	1285				5006	5006	5006	HEABOPLC_03284	MOMEBGPN_02859	NJDDJCLF_01226	MLGJNINK_01205
gdx		Guanidinium exporter	4	4	1	30	3583				320	320	320	HEABOPLC_02204	MOMEBGPN_02316	NJDDJCLF_02727	MLGJNINK_02910
gerN		Na(+)/H(+)-K(+) antiporter GerN	4	4	1	30	749				965	1250	1178	HEABOPLC_01559	MOMEBGPN_00343	NJDDJCLF_03366	MLGJNINK_00714
gfo		Glucose--fructose oxidoreductase	4	4	1	30	4209				1127	1127	1127	HEABOPLC_02531	MOMEBGPN_02451	NJDDJCLF_00289	MLGJNINK_02573
ggt		Glutathione hydrolase proenzyme	4	4	1	30	947				1784	1784	1784	HEABOPLC_02940	MOMEBGPN_00004	NJDDJCLF_00699	MLGJNINK_01417
ghrB		Glyoxylate/hydroxypyruvate reductase B	4	4	1	30	1576				1091	1091	1091	HEABOPLC_00403	MOMEBGPN_01634	NJDDJCLF_02910	MLGJNINK_03224
glk_1		Glucokinase	4	4	1	30	1738				989	989	989	HEABOPLC_00244	MOMEBGPN_02274	NJDDJCLF_03041	MLGJNINK_01350
glmM_1		Phosphoglucosamine mutase	4	4	1	30	3397				2321	2321	2321	HEABOPLC_02038	MOMEBGPN_00459	NJDDJCLF_01606	MLGJNINK_00900
glmM_2		Phosphoglucosamine mutase	4	4	1	30	1005				1358	1358	1358	HEABOPLC_02992	MOMEBGPN_01044	NJDDJCLF_02656	MLGJNINK_00489
glmS_1		Glutamine--fructose-6-phosphate aminotransferase [isomerizing]	4	4	1	30	3462				1079	1079	1079	HEABOPLC_02091	MOMEBGPN_01362	NJDDJCLF_01664	MLGJNINK_02803
glnA		Glutamine synthetase	4	4	1	30	3313				1409	1409	1409	HEABOPLC_01958	MOMEBGPN_00538	NJDDJCLF_01526	MLGJNINK_01690
glnB_1		Nitrogen regulatory protein P-II	4	4	1	30	3314				338	338	338	HEABOPLC_01959	MOMEBGPN_00537	NJDDJCLF_01527	MLGJNINK_01689
glnB_2		Nitrogen regulatory protein P-II	4	4	1	30	3384				338	338	338	HEABOPLC_02025	MOMEBGPN_00471	NJDDJCLF_01594	MLGJNINK_00912
glnD		Bifunctional uridylyltransferase/uridylyl-removing enzyme	4	4	1	30	3983				2663	2663	2663	HEABOPLC_02735	MOMEBGPN_00202	NJDDJCLF_00492	MLGJNINK_00842
glnE		Bifunctional glutamine synthetase adenylyltransferase/adenylyl-removing enzyme	4	4	1	30	2993				2858	2858	2858	HEABOPLC_01219	MOMEBGPN_02743	NJDDJCLF_00790	MLGJNINK_00385
glnG		DNA-binding transcriptional regulator NtrC	4	4	1	30	3319				1448	1448	1448	HEABOPLC_01963	MOMEBGPN_00533	NJDDJCLF_01531	MLGJNINK_01685
glnL		Sensory histidine kinase/phosphatase NtrB	4	4	1	30	3318				1061	1061	1061	HEABOPLC_01962	MOMEBGPN_00534	NJDDJCLF_01530	MLGJNINK_01686
glnS		Glutamine--tRNA ligase	4	4	1	30	4204				1760	1760	1760	HEABOPLC_02536	MOMEBGPN_00769	NJDDJCLF_00294	MLGJNINK_02578
gloA		Lactoylglutathione lyase	4	4	1	30	3041				437	437	437	HEABOPLC_01170	MOMEBGPN_01437	NJDDJCLF_00837	MLGJNINK_00156
gloB_1		Hydroxyacylglutathione hydrolase GloB	4	4	1	30	1476				761	761	761	HEABOPLC_00505	MOMEBGPN_02823	NJDDJCLF_02146	MLGJNINK_01557
gloB_2		Hydroxyacylglutathione hydrolase	4	4	1	30	3747				929	929	929	HEABOPLC_02308	MOMEBGPN_02622	NJDDJCLF_00069	MLGJNINK_02234
glpE_2		Thiosulfate sulfurtransferase GlpE	4	4	1	30	802				962	962	962	HEABOPLC_01501	MOMEBGPN_00401	NJDDJCLF_03273	MLGJNINK_00663
glpE_3		Thiosulfate sulfurtransferase GlpE	4	4	1	30	1833				1139	1139	1139	HEABOPLC_03316	MOMEBGPN_00881	NJDDJCLF_01198	MLGJNINK_01233
glpG_1		Rhomboid protease GlpG	4	4	1	30	1878				620	620	620	HEABOPLC_03358	MOMEBGPN_00839	NJDDJCLF_01156	MLGJNINK_01275
glpG_2		Rhomboid protease GlpG	4	4	1	30	990				668	668	668	HEABOPLC_02977	MOMEBGPN_01029	NJDDJCLF_02671	MLGJNINK_00474
gltA		Citrate synthase	4	4	1	30	2699				1289	1289	1289	HEABOPLC_00888	MOMEBGPN_02956	NJDDJCLF_00979	MLGJNINK_02331
gltB		Glutamate synthase [NADPH] large chain	4	4	1	30	515				4469	4475	4472	HEABOPLC_01784	MOMEBGPN_02502	NJDDJCLF_01759	MLGJNINK_01854
gltD		Glutamate synthase [NADPH] small chain	4	4	1	30	514				1478	1478	1478	HEABOPLC_01785	MOMEBGPN_02503	NJDDJCLF_01758	MLGJNINK_01853
gltP_1		Proton/glutamate-aspartate symporter	4	4	1	30	3630				1259	1259	1259	HEABOPLC_02247	MOMEBGPN_02666	NJDDJCLF_02835	MLGJNINK_00591
gltP_2		Proton/glutamate-aspartate symporter	4	4	1	30	2683				1319	1319	1319	HEABOPLC_00874	MOMEBGPN_02946	NJDDJCLF_00993	MLGJNINK_02345
gltT		Proton/sodium-glutamate symport protein	4	4	1	30	4126				1274	1274	1274	HEABOPLC_02612	MOMEBGPN_00692	NJDDJCLF_00368	MLGJNINK_02652
gltX		Glutamate--tRNA ligase	4	4	1	30	2531				1403	1403	1403	HEABOPLC_00724	MOMEBGPN_02871	NJDDJCLF_01929	MLGJNINK_02495
glyA		Serine hydroxymethyltransferase	4	4	1	30	4297				1253	1253	1253	HEABOPLC_02435	MOMEBGPN_00928	NJDDJCLF_00208	MLGJNINK_02094
glyQ		Glycine--tRNA ligase alpha subunit	4	4	1	30	568				902	902	902	HEABOPLC_01709	MOMEBGPN_02389	NJDDJCLF_01800	MLGJNINK_01895
gntT		High-affinity gluconate transporter	4	4	1	30	814				1361	1361	1361	HEABOPLC_01489	MOMEBGPN_00413	NJDDJCLF_03285	MLGJNINK_00651
gntT_2		Gnt-II system L-idonate transporter	4	4	1	30	3617				1310	1310	1310	HEABOPLC_02236	MOMEBGPN_02284	NJDDJCLF_02694	MLGJNINK_02943
gph_1		Phosphoglycolate phosphatase	4	4	1	30	3044				623	623	623	HEABOPLC_01167	MOMEBGPN_01434	NJDDJCLF_00840	MLGJNINK_00159
gph_2		Phosphoglycolate phosphatase	4	4	1	30	3554				710	710	710	HEABOPLC_02177	MOMEBGPN_02148	NJDDJCLF_02754	MLGJNINK_02883
gpmA		2,3-bisphosphoglycerate-dependent phosphoglycerate mutase	4	4	1	30	1620				749	749	749	HEABOPLC_00355	MOMEBGPN_01675	NJDDJCLF_03085	MLGJNINK_03266
gpr		L-glyceraldehyde 3-phosphate reductase	4	4	1	30	2775				974	974	974	HEABOPLC_00961	MOMEBGPN_01145	NJDDJCLF_00907	MLGJNINK_00226
gpsA		Glycerol-3-phosphate dehydrogenase [NAD(P)+]	4	4	1	30	3332				1034	1034	1034	HEABOPLC_01976	MOMEBGPN_00520	NJDDJCLF_01544	MLGJNINK_01672
gpx1		Hydroperoxy fatty acid reductase gpx1	4	4	1	30	1870				494	494	494	HEABOPLC_03351	MOMEBGPN_00846	NJDDJCLF_01163	MLGJNINK_01268
greA		Transcription elongation factor GreA	4	4	1	30	1102				464	464	464	HEABOPLC_03087	MOMEBGPN_02093	NJDDJCLF_02380	MLGJNINK_03434
greB		Transcription elongation factor GreB	4	4	1	30	1568				503	503	503	HEABOPLC_00411	MOMEBGPN_01626	NJDDJCLF_02918	MLGJNINK_03216
groS		10 kDa chaperonin	4	4	1	30	2988				290	290	290	HEABOPLC_01252	MOMEBGPN_01546	NJDDJCLF_00785	MLGJNINK_00390
group_1		hypothetical protein	4	4	1	30	4017				1847	3173	2330	HEABOPLC_02707	MOMEBGPN_00231	NJDDJCLF_00463	MLGJNINK_02747
group_10		hypothetical protein	4	4	1	30	2747				1031	1499	1344	HEABOPLC_00934	MOMEBGPN_01173	NJDDJCLF_00934	MLGJNINK_01607
group_101		hypothetical protein	4	4	1	30	823				233	479	294	HEABOPLC_01481	MOMEBGPN_00421	NJDDJCLF_03422	MLGJNINK_01612
group_104		hypothetical protein	4	4	1	30	804				653	653	653	HEABOPLC_01499	MOMEBGPN_00403	NJDDJCLF_03275	MLGJNINK_00661
group_105		hypothetical protein	4	4	1	30	774				1340	1421	1360	HEABOPLC_01532	MOMEBGPN_00370	NJDDJCLF_03246	MLGJNINK_00690
group_107		hypothetical protein	4	4	1	30	757				1364	2000	1769	HEABOPLC_01550	MOMEBGPN_00352	NJDDJCLF_03359	MLGJNINK_00707
group_108		putative protein	4	4	1	30	738				1304	1304	1304	HEABOPLC_01570	MOMEBGPN_00332	NJDDJCLF_03377	MLGJNINK_00725
group_110		hypothetical protein	4	4	1	30	735				566	566	566	HEABOPLC_01573	MOMEBGPN_00327	NJDDJCLF_03382	MLGJNINK_00730
group_111		hypothetical protein	4	4	1	30	709				446	446	446	HEABOPLC_01596	MOMEBGPN_00305	NJDDJCLF_03313	MLGJNINK_01480
group_112		Beta-peptidyl aminopeptidase BapA	4	4	1	30	708				1196	1196	1196	HEABOPLC_01597	MOMEBGPN_00304	NJDDJCLF_03314	MLGJNINK_01481
group_113		hypothetical protein	4	4	1	30	706				605	605	605	HEABOPLC_01599	MOMEBGPN_00302	NJDDJCLF_03316	MLGJNINK_01483
group_114		hypothetical protein	4	4	1	30	699				605	1559	1080	HEABOPLC_01605	MOMEBGPN_00296	NJDDJCLF_01923	MLGJNINK_02018
group_116		hypothetical protein	4	4	1	30	663				176	338	221	HEABOPLC_01652	MOMEBGPN_00249	NJDDJCLF_01894	MLGJNINK_01989
group_122		hypothetical protein	4	4	1	30	512				446	587	516	HEABOPLC_01787	MOMEBGPN_02505	NJDDJCLF_01756	MLGJNINK_01851
group_128		hypothetical protein	4	4	1	30	460				389	389	389	HEABOPLC_01839	MOMEBGPN_01902	NJDDJCLF_01713	MLGJNINK_01808
group_131	clsA_1	Major cardiolipin synthase ClsA	4	4	1	30	423				1442	1442	1442	HEABOPLC_01869	MOMEBGPN_01934	NJDDJCLF_01440	MLGJNINK_01777
group_132		hypothetical protein	4	4	1	30	422				1082	1082	1082	HEABOPLC_01870	MOMEBGPN_01935	NJDDJCLF_01441	MLGJNINK_01776
group_134		hypothetical protein	4	4	1	30	3267				1175	1175	1175	HEABOPLC_01911	MOMEBGPN_00585	NJDDJCLF_01482	MLGJNINK_01735
group_135		hypothetical protein	4	4	1	30	3268				779	779	779	HEABOPLC_01912	MOMEBGPN_00584	NJDDJCLF_01483	MLGJNINK_01734
group_137		hypothetical protein	4	4	1	30	3328				455	455	455	HEABOPLC_01972	MOMEBGPN_00524	NJDDJCLF_01540	MLGJNINK_01676
group_139		hypothetical protein	4	4	1	30	3433				572	572	572	HEABOPLC_02063	MOMEBGPN_00429	NJDDJCLF_01636	MLGJNINK_02775
group_140		hypothetical protein	4	4	1	30	3442				1388	1388	1388	HEABOPLC_02072	MOMEBGPN_01382	NJDDJCLF_01645	MLGJNINK_02784
group_141		hypothetical protein	4	4	1	30	3464				356	1085	902	HEABOPLC_02093	MOMEBGPN_01360	NJDDJCLF_01666	MLGJNINK_02805
group_142		hypothetical protein	4	4	1	30	3474				764	764	764	HEABOPLC_02101	MOMEBGPN_01352	NJDDJCLF_01675	MLGJNINK_02814
group_144		hypothetical protein	4	4	1	30	3508				494	524	501	HEABOPLC_02134	MOMEBGPN_01319	NJDDJCLF_02790	MLGJNINK_02847
group_150		hypothetical protein	4	4	1	30	3550				398	398	398	HEABOPLC_02173	MOMEBGPN_02144	NJDDJCLF_02758	MLGJNINK_02879
group_153		hypothetical protein	4	4	1	30	3623				320	320	320	HEABOPLC_02240	MOMEBGPN_02659	NJDDJCLF_02842	MLGJNINK_00598
group_154		hypothetical protein	4	4	1	30	3669				563	728	645	HEABOPLC_02260	MOMEBGPN_02678	NJDDJCLF_02823	MLGJNINK_00579
group_156		hypothetical protein	4	4	1	30	3718				500	662	551	HEABOPLC_02262	MOMEBGPN_02680	NJDDJCLF_00049	MLGJNINK_02254
group_159		hypothetical protein	4	4	1	30	3744				890	890	890	HEABOPLC_02305	MOMEBGPN_02625	NJDDJCLF_00066	MLGJNINK_02237
group_16		Ca(2+)/H(+) antiporter	4	4	1	30	3145			Hypothetical protein with no hits to refseq/uniprot/clusters/cdd/tigrfams/pfam overlapping another protein with hits	161	1070	842	HEABOPLC_01360	MOMEBGPN_02432	NJDDJCLF_02865	MLGJNINK_00621
group_163		hypothetical protein	4	4	1	30	4388				251	428	295	HEABOPLC_02366	MOMEBGPN_00984	NJDDJCLF_00145	MLGJNINK_02158
group_166		hypothetical protein	4	4	1	30	4319				317	470	430	HEABOPLC_02414	MOMEBGPN_00949	NJDDJCLF_00187	MLGJNINK_02116
group_168		putative transcriptional regulatory protein	4	4	1	30	4224				722	722	722	HEABOPLC_02516	MOMEBGPN_02466	NJDDJCLF_00274	MLGJNINK_02558
group_174		hypothetical protein	4	4	1	30	4041				2438	2447	2442	HEABOPLC_02696	MOMEBGPN_00609	NJDDJCLF_00452	MLGJNINK_02736
group_176		hypothetical protein	4	4	1	30	3964				818	866	852	HEABOPLC_02754	MOMEBGPN_00183	NJDDJCLF_00511	MLGJNINK_00861
group_178		hypothetical protein	4	4	1	30	883				395	395	395	HEABOPLC_02874	MOMEBGPN_00070	NJDDJCLF_00635	MLGJNINK_00107
group_18		Sulfide-quinone reductase	4	4	1	30	3122				959	1268	1113	HEABOPLC_01378	MOMEBGPN_02414	NJDDJCLF_02884	MLGJNINK_00640
group_181		hypothetical protein	4	4	1	30	894				515	515	515	HEABOPLC_02885	MOMEBGPN_00059	NJDDJCLF_00646	MLGJNINK_00118
group_182		hypothetical protein	4	4	1	30	895				647	683	665	HEABOPLC_02886	MOMEBGPN_00058	NJDDJCLF_00647	MLGJNINK_00119
group_183		hypothetical protein	4	4	1	30	907				548	587	567	HEABOPLC_02900	MOMEBGPN_00044	NJDDJCLF_00659	MLGJNINK_01457
group_185		hypothetical protein	4	4	1	30	1069				203	821	622	HEABOPLC_03056	MOMEBGPN_02979	NJDDJCLF_02593	MLGJNINK_00552
group_186		hypothetical protein	4	4	1	30	1088				668	668	668	HEABOPLC_03072	MOMEBGPN_02108	NJDDJCLF_02395	MLGJNINK_03449
group_187		hypothetical protein	4	4	1	30	1141				674	719	685	HEABOPLC_03116	MOMEBGPN_01537	NJDDJCLF_02344	MLGJNINK_03398
group_188		hypothetical protein	4	4	1	30	1145				263	503	383	HEABOPLC_03121	MOMEBGPN_01533	NJDDJCLF_02340	MLGJNINK_03394
group_190		hypothetical protein	4	4	1	30	1183				2981	3236	3152	HEABOPLC_03155	MOMEBGPN_01499	NJDDJCLF_02305	MLGJNINK_03359
group_192		hypothetical protein	4	4	1	30	1365				548	1676	1242	HEABOPLC_03223	MOMEBGPN_02750	NJDDJCLF_01333	MLGJNINK_01102
group_195		hypothetical protein	4	4	1	30	1899				911	1121	1066	HEABOPLC_03377	MOMEBGPN_00820	NJDDJCLF_03355	MLGJNINK_01294
group_196		hypothetical protein	4	4	1	30	1910				605	791	701	HEABOPLC_03388	MOMEBGPN_00809	NJDDJCLF_03344	MLGJNINK_01305
group_20		hypothetical protein	4	4	1	30	390				539	1025	855	HEABOPLC_01903	MOMEBGPN_00594	NJDDJCLF_01474	MLGJNINK_01743
group_200		Putative low molecular weight protein-tyrosine-phosphatase	4	4	1	30	1958				503	503	503	HEABOPLC_00052	MOMEBGPN_00792	NJDDJCLF_03327	MLGJNINK_01322
group_201		hypothetical protein	4	4	1	30	1965				287	287	287	HEABOPLC_00059	MOMEBGPN_00785	NJDDJCLF_03062	MLGJNINK_01329
group_205		hypothetical protein	4	4	1	30	1982				365	365	365	HEABOPLC_00076	MOMEBGPN_01958	NJDDJCLF_01360	MLGJNINK_01075
group_208		hypothetical protein	4	4	1	30	2073				305	305	305	HEABOPLC_00108	MOMEBGPN_01989	NJDDJCLF_01392	MLGJNINK_01043
group_209		hypothetical protein	4	4	1	30	2074				239	239	239	HEABOPLC_00109	MOMEBGPN_01990	NJDDJCLF_01393	MLGJNINK_01042
group_210		hypothetical protein	4	4	1	30	2075				572	572	572	HEABOPLC_00110	MOMEBGPN_01991	NJDDJCLF_01394	MLGJNINK_01041
group_216		hypothetical protein	4	4	1	30	2115				533	533	533	HEABOPLC_00151	MOMEBGPN_02580	NJDDJCLF_02190	MLGJNINK_01003
group_219		hypothetical protein	4	4	1	30	2126				197	197	197	HEABOPLC_00159	MOMEBGPN_02572	NJDDJCLF_02198	MLGJNINK_00995
group_22		hypothetical protein	4	4	1	30	3523				1658	2186	1968	HEABOPLC_02147	MOMEBGPN_01308	NJDDJCLF_02782	MLGJNINK_02855
group_220		hypothetical protein	4	4	1	30	2128				833	848	840	HEABOPLC_00161	MOMEBGPN_02569	NJDDJCLF_02201	MLGJNINK_00992
group_221		hypothetical protein	4	4	1	30	2129				974	1034	1004	HEABOPLC_00162	MOMEBGPN_02568	NJDDJCLF_02202	MLGJNINK_00991
group_222		hypothetical protein	4	4	1	30	2131				896	902	899	HEABOPLC_00164	MOMEBGPN_02566	NJDDJCLF_02204	MLGJNINK_00989
group_223		hypothetical protein	4	4	1	30	2136				848	848	848	HEABOPLC_00169	MOMEBGPN_02561	NJDDJCLF_02210	MLGJNINK_00983
group_224		hypothetical protein	4	4	1	30	2143				1343	1400	1357	HEABOPLC_00175	MOMEBGPN_02556	NJDDJCLF_02215	MLGJNINK_00978
group_225		hypothetical protein	4	4	1	30	2145				692	692	692	HEABOPLC_00177	MOMEBGPN_02554	NJDDJCLF_02217	MLGJNINK_00976
group_226		hypothetical protein	4	4	1	30	2046				641	644	642	HEABOPLC_00191	MOMEBGPN_02357	NJDDJCLF_02231	MLGJNINK_00962
group_227		Extracellular serine protease	4	4	1	30	2043				2873	2876	2874	HEABOPLC_00194	MOMEBGPN_02354	NJDDJCLF_02234	MLGJNINK_00959
group_228		hypothetical protein	4	4	1	30	2040				401	401	401	HEABOPLC_00197	MOMEBGPN_02351	NJDDJCLF_02237	MLGJNINK_00956
group_230		hypothetical protein	4	4	1	30	2035				449	449	449	HEABOPLC_00201	MOMEBGPN_02348	NJDDJCLF_02241	MLGJNINK_00952
group_231		Crotonyl-CoA hydratase	4	4	1	30	2029				788	788	788	HEABOPLC_00206	MOMEBGPN_02343	NJDDJCLF_02246	MLGJNINK_00947
group_240		hypothetical protein	4	4	1	30	1734				680	680	680	HEABOPLC_00248	MOMEBGPN_02270	NJDDJCLF_03037	MLGJNINK_01354
group_241		hypothetical protein	4	4	1	30	1733				3089	3089	3089	HEABOPLC_00249	MOMEBGPN_02269	NJDDJCLF_03036	MLGJNINK_01355
group_244		hypothetical protein	4	4	1	30	1724				1547	1589	1568	HEABOPLC_00258	MOMEBGPN_02260	NJDDJCLF_03027	MLGJNINK_01364
group_245		hypothetical protein	4	4	1	30	1722				500	500	500	HEABOPLC_00260	MOMEBGPN_02258	NJDDJCLF_03025	MLGJNINK_01366
group_25		hypothetical protein	4	4	1	30	3637				2141	3032	2809	HEABOPLC_02254	MOMEBGPN_02672	NJDDJCLF_02829	MLGJNINK_00585
group_250		hypothetical protein	4	4	1	30	1674				281	281	281	HEABOPLC_00302	MOMEBGPN_02053	NJDDJCLF_03137	MLGJNINK_03318
group_254		hypothetical protein	4	4	1	30	1656				530	530	530	HEABOPLC_00320	MOMEBGPN_02036	NJDDJCLF_03120	MLGJNINK_03301
group_258		hypothetical protein	4	4	1	30	1639				203	1130	666	HEABOPLC_00335	MOMEBGPN_02021	NJDDJCLF_03104	MLGJNINK_03285
group_259		hypothetical protein	4	4	1	30	1638				266	407	371	HEABOPLC_00336	MOMEBGPN_02020	NJDDJCLF_03103	MLGJNINK_03284
group_26		hypothetical protein	4	4	1	30	3889				3170	3803	3328	HEABOPLC_02829	MOMEBGPN_00109	NJDDJCLF_00590	MLGJNINK_00062
group_270		hypothetical protein	4	4	1	30	1595				398	398	398	HEABOPLC_00379	MOMEBGPN_01652	NJDDJCLF_02892	MLGJNINK_03242
group_271		hypothetical protein	4	4	1	30	1593				404	404	404	HEABOPLC_00381	MOMEBGPN_01650	NJDDJCLF_02894	MLGJNINK_03240
group_272		hypothetical protein	4	4	1	30	1590				467	467	467	HEABOPLC_00384	MOMEBGPN_01647	NJDDJCLF_02897	MLGJNINK_03237
group_273		hypothetical protein	4	4	1	30	1587				1265	1265	1265	HEABOPLC_00387	MOMEBGPN_01644	NJDDJCLF_02900	MLGJNINK_03234
group_278		hypothetical protein	4	4	1	30	1569				434	434	434	HEABOPLC_00410	MOMEBGPN_01627	NJDDJCLF_02917	MLGJNINK_03217
group_280		hypothetical protein	4	4	1	30	1557				449	455	450	HEABOPLC_00422	MOMEBGPN_01778	NJDDJCLF_02929	MLGJNINK_03205
group_281		hypothetical protein	4	4	1	30	1555				590	590	590	HEABOPLC_00424	MOMEBGPN_01780	NJDDJCLF_02931	MLGJNINK_03203
group_282		hypothetical protein	4	4	1	30	1553				911	947	929	HEABOPLC_00426	MOMEBGPN_01782	NJDDJCLF_02933	MLGJNINK_03201
group_283		hypothetical protein	4	4	1	30	1552				959	959	959	HEABOPLC_00427	MOMEBGPN_01783	NJDDJCLF_02934	MLGJNINK_03200
group_287		hypothetical protein	4	4	1	30	1542				608	608	608	HEABOPLC_00437	MOMEBGPN_01793	NJDDJCLF_02944	MLGJNINK_03190
group_291		hypothetical protein	4	4	1	30	1512				956	956	956	HEABOPLC_00466	MOMEBGPN_01822	NJDDJCLF_02973	MLGJNINK_03161
group_294		Purine nucleoside phosphoramidase	4	4	1	30	1509				350	350	350	HEABOPLC_00469	MOMEBGPN_01825	NJDDJCLF_02976	MLGJNINK_03158
group_2943		hypothetical protein	4	4	1	30	4169				887	887	887	HEABOPLC_02571	MOMEBGPN_00735	NJDDJCLF_00328	MLGJNINK_02612
group_2945		hypothetical protein	4	4	1	30	1194				299	299	299	HEABOPLC_03165	MOMEBGPN_01489	NJDDJCLF_02295	MLGJNINK_03349
group_2947		hypothetical protein	4	4	1	30	3642				413	413	413	HEABOPLC_02258	MOMEBGPN_02676	NJDDJCLF_02825	MLGJNINK_00581
group_2949		hypothetical protein	4	4	1	30	4414				1301	1301	1301	HEABOPLC_02341	MOMEBGPN_02968	NJDDJCLF_00120	MLGJNINK_02183
group_2953		hypothetical protein	4	4	1	30	2399				875	875	875	HEABOPLC_00595	MOMEBGPN_01278	NJDDJCLF_02055	MLGJNINK_00326
group_2956		hypothetical protein	4	4	1	30	1116				476	476	476	HEABOPLC_03098	MOMEBGPN_02082	NJDDJCLF_02367	MLGJNINK_03421
group_2958		hypothetical protein	4	4	1	30	3590				179	179	179	HEABOPLC_02211	MOMEBGPN_02309	NJDDJCLF_02719	MLGJNINK_02918
group_2959		hypothetical protein	4	4	1	30	2230				359	359	359	HEABOPLC_01398	MOMEBGPN_01700	NJDDJCLF_03219	MLGJNINK_00811
group_296		hypothetical protein	4	4	1	30	1503				134	218	197	HEABOPLC_00476	MOMEBGPN_01832	NJDDJCLF_02175	MLGJNINK_02023
group_2967		hypothetical protein	4	4	1	30	2094				269	269	269	HEABOPLC_00133	MOMEBGPN_02015	NJDDJCLF_01412	MLGJNINK_01023
group_2968		hypothetical protein	4	4	1	30	2401				179	179	179	HEABOPLC_00597	MOMEBGPN_01280	NJDDJCLF_02053	MLGJNINK_00328
group_2970		hypothetical protein	4	4	1	30	1864				407	407	407	HEABOPLC_03346	MOMEBGPN_00851	NJDDJCLF_01168	MLGJNINK_01263
group_2975		hypothetical protein	4	4	1	30	4193				530	530	530	HEABOPLC_02547	MOMEBGPN_00758	NJDDJCLF_00305	MLGJNINK_02589
group_2977		hypothetical protein	4	4	1	30	2528				416	416	416	HEABOPLC_00721	MOMEBGPN_02874	NJDDJCLF_01932	MLGJNINK_02498
group_2978		hypothetical protein	4	4	1	30	502				428	428	428	HEABOPLC_01795	MOMEBGPN_02513	NJDDJCLF_01749	MLGJNINK_01844
group_2982		hypothetical protein	4	4	1	30	586				692	692	692	HEABOPLC_01689	MOMEBGPN_02934	NJDDJCLF_01820	MLGJNINK_01915
group_2984		hypothetical protein	4	4	1	30	3558				482	482	482	HEABOPLC_02181	MOMEBGPN_02152	NJDDJCLF_02750	MLGJNINK_02887
group_2985		hypothetical protein	4	4	1	30	2402				173	173	173	HEABOPLC_00598	MOMEBGPN_01281	NJDDJCLF_02052	MLGJNINK_00329
group_2988		hypothetical protein	4	4	1	30	1876				167	167	167	HEABOPLC_03356	MOMEBGPN_00841	NJDDJCLF_01158	MLGJNINK_01273
group_2992		hypothetical protein	4	4	1	30	4321				389	389	389	HEABOPLC_02412	MOMEBGPN_00951	NJDDJCLF_00185	MLGJNINK_02118
group_2998		hypothetical protein	4	4	1	30	3869				392	392	392	HEABOPLC_02850	MOMEBGPN_00094	NJDDJCLF_00611	MLGJNINK_00083
group_30		hypothetical protein	4	4	1	30	2130				1337	1472	1370	HEABOPLC_00163	MOMEBGPN_02567	NJDDJCLF_02203	MLGJNINK_00990
group_3002		hypothetical protein	4	4	1	30	3431				218	218	218	HEABOPLC_02061	MOMEBGPN_00431	NJDDJCLF_01634	MLGJNINK_02773
group_3007		hypothetical protein	4	4	1	30	2542				701	701	701	HEABOPLC_00734	MOMEBGPN_02844	NJDDJCLF_01133	MLGJNINK_02485
group_3012		hypothetical protein	4	4	1	30	1288				917	917	917	HEABOPLC_03281	MOMEBGPN_02862	NJDDJCLF_01229	MLGJNINK_01202
group_3013		putative protein	4	4	1	30	3303				485	485	485	HEABOPLC_01948	MOMEBGPN_00549	NJDDJCLF_01516	MLGJNINK_01700
group_3016		hypothetical protein	4	4	1	30	4138				296	296	296	HEABOPLC_02600	MOMEBGPN_00704	NJDDJCLF_00356	MLGJNINK_02640
group_3017		hypothetical protein	4	4	1	30	4182				302	302	302	HEABOPLC_02558	MOMEBGPN_00747	NJDDJCLF_00316	MLGJNINK_02600
group_3021		Aminoglycoside N(6')-acetyltransferase type 1	4	4	1	30	4132				464	464	464	HEABOPLC_02606	MOMEBGPN_00698	NJDDJCLF_00362	MLGJNINK_02646
group_3022		hypothetical protein	4	4	1	30	4139				203	203	203	HEABOPLC_02599	MOMEBGPN_00705	NJDDJCLF_00355	MLGJNINK_02639
group_3023		hypothetical protein	4	4	1	30	908				467	467	467	HEABOPLC_02901	MOMEBGPN_00043	NJDDJCLF_00660	MLGJNINK_01456
group_3027		hypothetical protein	4	4	1	30	2998				197	197	197	HEABOPLC_01214	MOMEBGPN_02738	NJDDJCLF_00794	MLGJNINK_00381
group_3029		hypothetical protein	4	4	1	30	1411				308	308	308	HEABOPLC_00090	MOMEBGPN_01972	NJDDJCLF_01374	MLGJNINK_01061
group_3037		hypothetical protein	4	4	1	30	3743				215	215	215	HEABOPLC_02304	MOMEBGPN_02626	NJDDJCLF_00065	MLGJNINK_02238
group_3038		hypothetical protein	4	4	1	30	3054				221	221	221	HEABOPLC_01156	MOMEBGPN_01424	NJDDJCLF_00850	MLGJNINK_00169
group_304		hypothetical protein	4	4	1	30	1477				647	647	647	HEABOPLC_00504	MOMEBGPN_02822	NJDDJCLF_02147	MLGJNINK_01556
group_3044		hypothetical protein	4	4	1	30	2962				437	437	437	HEABOPLC_01272	MOMEBGPN_01566	NJDDJCLF_00765	MLGJNINK_00410
group_3045		hypothetical protein	4	4	1	30	1296				377	377	377	HEABOPLC_03276	MOMEBGPN_02922	NJDDJCLF_01234	MLGJNINK_02026
group_3050		hypothetical protein	4	4	1	30	1114				485	485	485	HEABOPLC_03096	MOMEBGPN_02084	NJDDJCLF_02369	MLGJNINK_03423
group_3054		hypothetical protein	4	4	1	30	392				185	185	185	HEABOPLC_01901	MOMEBGPN_00596	NJDDJCLF_01472	MLGJNINK_01745
group_3057		hypothetical protein	4	4	1	30	3551				224	224	224	HEABOPLC_02174	MOMEBGPN_02145	NJDDJCLF_02757	MLGJNINK_02880
group_3058		hypothetical protein	4	4	1	30	4142				260	260	260	HEABOPLC_02596	MOMEBGPN_00708	NJDDJCLF_00352	MLGJNINK_02636
group_3060		hypothetical protein	4	4	1	30	4197				881	881	881	HEABOPLC_02543	MOMEBGPN_00762	NJDDJCLF_00301	MLGJNINK_02585
group_3061		hypothetical protein	4	4	1	30	2572				359	359	359	HEABOPLC_00762	MOMEBGPN_02701	NJDDJCLF_01104	MLGJNINK_02456
group_3062		hypothetical protein	4	4	1	30	987				1121	1121	1121	HEABOPLC_02974	MOMEBGPN_01026	NJDDJCLF_02674	MLGJNINK_00471
group_3064		Inorganic triphosphatase	4	4	1	30	1904				545	545	545	HEABOPLC_03382	MOMEBGPN_00815	NJDDJCLF_03350	MLGJNINK_01299
group_3065		hypothetical protein	4	4	1	30	3197				254	254	254	HEABOPLC_01308	MOMEBGPN_01598	NJDDJCLF_00735	MLGJNINK_00440
group_3067		hypothetical protein	4	4	1	30	2008				212	212	212	HEABOPLC_00227	MOMEBGPN_02322	NJDDJCLF_02266	MLGJNINK_00927
group_3069		hypothetical protein	4	4	1	30	1091				362	362	362	HEABOPLC_03076	MOMEBGPN_02104	NJDDJCLF_02391	MLGJNINK_03445
group_307		hypothetical protein	4	4	1	30	2323				1325	1325	1325	HEABOPLC_00521	MOMEBGPN_01205	NJDDJCLF_02130	MLGJNINK_00251
group_3070		hypothetical protein	4	4	1	30	1003				479	479	479	HEABOPLC_02990	MOMEBGPN_01042	NJDDJCLF_02658	MLGJNINK_00487
group_3072		hypothetical protein	4	4	1	30	1806				410	410	410	HEABOPLC_03291	MOMEBGPN_02852	NJDDJCLF_01220	MLGJNINK_01211
group_3073		hypothetical protein	4	4	1	30	1624				326	326	326	HEABOPLC_00351	MOMEBGPN_01679	NJDDJCLF_03089	MLGJNINK_03270
group_3074		hypothetical protein	4	4	1	30	3349				158	158	158	HEABOPLC_01993	MOMEBGPN_00503	NJDDJCLF_01558	MLGJNINK_01658
group_3076		hypothetical protein	4	4	1	30	2139				479	479	479	HEABOPLC_00171	MOMEBGPN_02559	NJDDJCLF_02212	MLGJNINK_00981
group_3082		hypothetical protein	4	4	1	30	1481				407	407	407	HEABOPLC_00498	MOMEBGPN_02817	NJDDJCLF_02152	MLGJNINK_01551
group_3085		hypothetical protein	4	4	1	30	4130				386	386	386	HEABOPLC_02608	MOMEBGPN_00696	NJDDJCLF_00364	MLGJNINK_02648
group_3087		hypothetical protein	4	4	1	30	2641				551	551	551	HEABOPLC_00833	MOMEBGPN_02198	NJDDJCLF_01033	MLGJNINK_02385
group_3089		hypothetical protein	4	4	1	30	2757				2354	2354	2354	HEABOPLC_00942	MOMEBGPN_01164	NJDDJCLF_00926	MLGJNINK_00245
group_3090		hypothetical protein	4	4	1	30	1379				242	242	242	HEABOPLC_03208	MOMEBGPN_02765	NJDDJCLF_01347	MLGJNINK_01088
group_3092		hypothetical protein	4	4	1	30	934				647	647	647	HEABOPLC_02927	MOMEBGPN_00017	NJDDJCLF_00686	MLGJNINK_01430
group_31		hypothetical protein	4	4	1	30	2135				359	359	359	HEABOPLC_00168	MOMEBGPN_02562	NJDDJCLF_02208	MLGJNINK_00985
group_3100		hypothetical protein	4	4	1	30	4059				269	269	269	HEABOPLC_02675	MOMEBGPN_00629	NJDDJCLF_00432	MLGJNINK_02716
group_3101		hypothetical protein	4	4	1	30	4207				716	716	716	HEABOPLC_02533	MOMEBGPN_02449	NJDDJCLF_00291	MLGJNINK_02575
group_3103		hypothetical protein	4	4	1	30	3963				410	410	410	HEABOPLC_02755	MOMEBGPN_00182	NJDDJCLF_00512	MLGJNINK_00862
group_3106		hypothetical protein	4	4	1	30	2762				479	479	479	HEABOPLC_00948	MOMEBGPN_01158	NJDDJCLF_00920	MLGJNINK_00239
group_3107		hypothetical protein	4	4	1	30	4320				776	776	776	HEABOPLC_02413	MOMEBGPN_00950	NJDDJCLF_00186	MLGJNINK_02117
group_311		Pyridoxal phosphate homeostasis protein	4	4	1	30	2340				680	680	680	HEABOPLC_00538	MOMEBGPN_01222	NJDDJCLF_02113	MLGJNINK_00268
group_3111		hypothetical protein	4	4	1	30	3506				689	689	689	HEABOPLC_02132	MOMEBGPN_01321	NJDDJCLF_02792	MLGJNINK_02845
group_3117		hypothetical protein	4	4	1	30	1147				275	275	275	HEABOPLC_03122	MOMEBGPN_01532	NJDDJCLF_02338	MLGJNINK_03392
group_3118		hypothetical protein	4	4	1	30	1991				236	236	236	HEABOPLC_03177	MOMEBGPN_01477	NJDDJCLF_02277	MLGJNINK_03331
group_3121		hypothetical protein	4	4	1	30	4396				389	389	389	HEABOPLC_02358	MOMEBGPN_00992	NJDDJCLF_00137	MLGJNINK_02166
group_3125		hypothetical protein	4	4	1	30	986				626	626	626	HEABOPLC_02973	MOMEBGPN_01025	NJDDJCLF_02675	MLGJNINK_00470
group_3126		hypothetical protein	4	4	1	30	4203				287	287	287	HEABOPLC_02537	MOMEBGPN_00768	NJDDJCLF_00295	MLGJNINK_02579
group_313		hypothetical protein	4	4	1	30	2342				461	473	467	HEABOPLC_00540	MOMEBGPN_01224	NJDDJCLF_02111	MLGJNINK_00270
group_3137		hypothetical protein	4	4	1	30	3025				164	164	164	HEABOPLC_01187	MOMEBGPN_01453	NJDDJCLF_00822	MLGJNINK_00141
group_3139		hypothetical protein	4	4	1	30	2769				443	443	443	HEABOPLC_00955	MOMEBGPN_01151	NJDDJCLF_00913	MLGJNINK_00232
group_3146		hypothetical protein	4	4	1	30	2413				596	596	596	HEABOPLC_00608	MOMEBGPN_01291	NJDDJCLF_02042	MLGJNINK_00339
group_3147		hypothetical protein	4	4	1	30	1001				674	674	674	HEABOPLC_02988	MOMEBGPN_01040	NJDDJCLF_02660	MLGJNINK_00485
group_3155		hypothetical protein	4	4	1	30	2568				491	491	491	HEABOPLC_00758	MOMEBGPN_02697	NJDDJCLF_01108	MLGJNINK_02460
group_3156		hypothetical protein	4	4	1	30	2030				260	260	260	HEABOPLC_00205	MOMEBGPN_02344	NJDDJCLF_02245	MLGJNINK_00948
group_3159		hypothetical protein	4	4	1	30	4084				224	224	224	HEABOPLC_02653	MOMEBGPN_00651	NJDDJCLF_00410	MLGJNINK_02694
group_3164		hypothetical protein	4	4	1	30	931				356	356	356	HEABOPLC_02923	MOMEBGPN_00021	NJDDJCLF_00682	MLGJNINK_01434
group_3168		hypothetical protein	4	4	1	30	3297				662	662	662	HEABOPLC_01942	MOMEBGPN_00555	NJDDJCLF_01510	MLGJNINK_01706
group_317		hypothetical protein	4	4	1	30	2360				227	227	227	HEABOPLC_00559	MOMEBGPN_01242	NJDDJCLF_02091	MLGJNINK_00290
group_3174		hypothetical protein	4	4	1	30	2646				338	338	338	HEABOPLC_00838	MOMEBGPN_02203	NJDDJCLF_01028	MLGJNINK_02380
group_3175		hypothetical protein	4	4	1	30	3730				140	140	140	HEABOPLC_02264	MOMEBGPN_02682	NJDDJCLF_00051	MLGJNINK_02252
group_318		hypothetical protein	4	4	1	30	2362				686	686	686	HEABOPLC_00561	MOMEBGPN_01244	NJDDJCLF_02089	MLGJNINK_00292
group_3185		hypothetical protein	4	4	1	30	2084				617	617	617	HEABOPLC_00124	MOMEBGPN_02006	NJDDJCLF_01403	MLGJNINK_01032
group_3188		hypothetical protein	4	4	1	30	3089				281	281	281	HEABOPLC_01123	MOMEBGPN_01391	NJDDJCLF_00884	MLGJNINK_00203
group_3189		hypothetical protein	4	4	1	30	2433				164	164	164	HEABOPLC_00628	MOMEBGPN_01896	NJDDJCLF_02025	MLGJNINK_00356
group_319		hypothetical protein	4	4	1	30	2367				401	401	401	HEABOPLC_00566	MOMEBGPN_01249	NJDDJCLF_02084	MLGJNINK_00297
group_3191		hypothetical protein	4	4	1	30	3379				314	314	314	HEABOPLC_02020	MOMEBGPN_00476	NJDDJCLF_01589	MLGJNINK_00917
group_3192		hypothetical protein	4	4	1	30	4122				491	491	491	HEABOPLC_02615	MOMEBGPN_00689	NJDDJCLF_00372	MLGJNINK_02656
group_3193		hypothetical protein	4	4	1	30	4263				980	980	980	HEABOPLC_02467	MOMEBGPN_00899	NJDDJCLF_00239	MLGJNINK_02063
group_3195		hypothetical protein	4	4	1	30	1530				353	353	353	HEABOPLC_00449	MOMEBGPN_01805	NJDDJCLF_02956	MLGJNINK_03178
group_3198		hypothetical protein	4	4	1	30	4108				374	374	374	HEABOPLC_02629	MOMEBGPN_00675	NJDDJCLF_00386	MLGJNINK_02670
group_3199		hypothetical protein	4	4	1	30	2518				215	215	215	HEABOPLC_00711	MOMEBGPN_02884	NJDDJCLF_01942	MLGJNINK_02508
group_32		hypothetical protein	4	4	1	30	2140				893	926	917	HEABOPLC_00172	MOMEBGPN_02558	NJDDJCLF_02213	MLGJNINK_00980
group_320		hypothetical protein	4	4	1	30	2369				842	860	851	HEABOPLC_00568	MOMEBGPN_01251	NJDDJCLF_02082	MLGJNINK_00299
group_3200		hypothetical protein	4	4	1	30	1865				443	443	443	HEABOPLC_03347	MOMEBGPN_00850	NJDDJCLF_01167	MLGJNINK_01264
group_3202		hypothetical protein	4	4	1	30	3537				278	278	278	HEABOPLC_02160	MOMEBGPN_02131	NJDDJCLF_02769	MLGJNINK_02868
group_3203		hypothetical protein	4	4	1	30	2527				182	182	182	HEABOPLC_00720	MOMEBGPN_02875	NJDDJCLF_01933	MLGJNINK_02499
group_3210		hypothetical protein	4	4	1	30	1412				341	341	341	HEABOPLC_00089	MOMEBGPN_01971	NJDDJCLF_01373	MLGJNINK_01062
group_3221		hypothetical protein	4	4	1	30	2758				350	350	350	HEABOPLC_00943	MOMEBGPN_01163	NJDDJCLF_00925	MLGJNINK_00244
group_3222		hypothetical protein	4	4	1	30	1550				1550	1550	1550	HEABOPLC_00429	MOMEBGPN_01785	NJDDJCLF_02936	MLGJNINK_03198
group_3224		hypothetical protein	4	4	1	30	2335				566	566	566	HEABOPLC_00533	MOMEBGPN_01217	NJDDJCLF_02118	MLGJNINK_00263
group_3225		Carnitine monooxygenase oxygenase subunit	4	4	1	30	3085				353	353	353	HEABOPLC_01127	MOMEBGPN_01395	NJDDJCLF_00880	MLGJNINK_00199
group_3226		hypothetical protein	4	4	1	30	2103				623	623	623	HEABOPLC_00142	MOMEBGPN_02589	NJDDJCLF_01421	MLGJNINK_01014
group_3230		hypothetical protein	4	4	1	30	2169				335	335	335	HEABOPLC_01451	MOMEBGPN_01753	NJDDJCLF_03160	MLGJNINK_00752
group_3231		hypothetical protein	4	4	1	30	2779				338	338	338	HEABOPLC_00965	MOMEBGPN_01141	NJDDJCLF_00903	MLGJNINK_00222
group_3234		hypothetical protein	4	4	1	30	4063				455	455	455	HEABOPLC_02671	MOMEBGPN_00633	NJDDJCLF_00428	MLGJNINK_02712
group_3237		hypothetical protein	4	4	1	30	3413				227	227	227	HEABOPLC_02043	MOMEBGPN_00449	NJDDJCLF_01619	MLGJNINK_00887
group_3239		Putative pterin-4-alpha-carbinolamine dehydratase	4	4	1	30	1165				344	344	344	HEABOPLC_03141	MOMEBGPN_01513	NJDDJCLF_02319	MLGJNINK_03373
group_3243		hypothetical protein	4	4	1	30	2222				1175	1175	1175	HEABOPLC_01405	MOMEBGPN_01707	NJDDJCLF_03211	MLGJNINK_00803
group_3252		hypothetical protein	4	4	1	30	4110				650	650	650	HEABOPLC_02627	MOMEBGPN_00677	NJDDJCLF_00384	MLGJNINK_02668
group_3253		hypothetical protein	4	4	1	30	3069				680	683	681	HEABOPLC_01143	MOMEBGPN_01411	NJDDJCLF_00864	MLGJNINK_00183
group_3258		hypothetical protein	4	4	1	30	584				1415	1415	1415	HEABOPLC_01691	MOMEBGPN_02936	NJDDJCLF_01818	MLGJNINK_01913
group_326		hypothetical protein	4	4	1	30	2393				536	536	536	HEABOPLC_00590	MOMEBGPN_01273	NJDDJCLF_02060	MLGJNINK_00321
group_327		hypothetical protein	4	4	1	30	2397				1205	1205	1205	HEABOPLC_00593	MOMEBGPN_01276	NJDDJCLF_02057	MLGJNINK_00324
group_3270		hypothetical protein	4	4	1	30	4085				1259	1259	1259	HEABOPLC_02652	MOMEBGPN_00652	NJDDJCLF_00409	MLGJNINK_02693
group_3271		Bacteriohemerythrin	4	4	1	30	2356				461	461	461	HEABOPLC_00554	MOMEBGPN_01238	NJDDJCLF_02096	MLGJNINK_00285
group_3278		hypothetical protein	4	4	1	30	543				623	629	626	HEABOPLC_01722	MOMEBGPN_02376	NJDDJCLF_01781	MLGJNINK_01876
group_328		hypothetical protein	4	4	1	30	2403				122	122	122	HEABOPLC_00599	MOMEBGPN_01282	NJDDJCLF_02051	MLGJNINK_00330
group_3281		hypothetical protein	4	4	1	30	2217				1157	1157	1157	HEABOPLC_01410	MOMEBGPN_01712	NJDDJCLF_03206	MLGJNINK_00798
group_3288		hypothetical protein	4	4	1	30	677				347	347	347	HEABOPLC_01638	MOMEBGPN_00263	NJDDJCLF_01909	MLGJNINK_02004
group_329		hypothetical protein	4	4	1	30	2404				593	593	593	HEABOPLC_00600	MOMEBGPN_01283	NJDDJCLF_02050	MLGJNINK_00331
group_3290		hypothetical protein	4	4	1	30	1128				551	551	551	HEABOPLC_03105	MOMEBGPN_02075	NJDDJCLF_02355	MLGJNINK_03409
group_33		hypothetical protein	4	4	1	30	2141				839	929	861	HEABOPLC_00173	MOMEBGPN_02557	NJDDJCLF_02214	MLGJNINK_00979
group_3300		hypothetical protein	4	4	1	30	1372				1103	1103	1103	HEABOPLC_03215	MOMEBGPN_02758	NJDDJCLF_01340	MLGJNINK_01095
group_3305		hypothetical protein	4	4	1	30	1903				2066	2066	2066	HEABOPLC_03381	MOMEBGPN_00816	NJDDJCLF_03351	MLGJNINK_01298
group_3306		hypothetical protein	4	4	1	30	3977				314	314	314	HEABOPLC_02741	MOMEBGPN_00196	NJDDJCLF_00498	MLGJNINK_00848
group_3317		hypothetical protein	4	4	1	30	3310				611	611	611	HEABOPLC_01955	MOMEBGPN_00541	NJDDJCLF_01523	MLGJNINK_01693
group_332		hypothetical protein	4	4	1	30	2425				410	410	410	HEABOPLC_00619	MOMEBGPN_01301	NJDDJCLF_02032	MLGJNINK_00349
group_3321		hypothetical protein	4	4	1	30	3499				968	968	968	HEABOPLC_02125	MOMEBGPN_01328	NJDDJCLF_01699	MLGJNINK_02838
group_3322		hypothetical protein	4	4	1	30	4415				1235	1235	1235	HEABOPLC_02340	MOMEBGPN_02967	NJDDJCLF_00119	MLGJNINK_02184
group_3326		hypothetical protein	4	4	1	30	3856				686	686	686	HEABOPLC_02863	MOMEBGPN_00081	NJDDJCLF_00624	MLGJNINK_00096
group_333		hypothetical protein	4	4	1	30	2427				158	158	158	HEABOPLC_00621	MOMEBGPN_01303	NJDDJCLF_02030	MLGJNINK_00351
group_3330		hypothetical protein	4	4	1	30	2408				674	674	674	HEABOPLC_00603	MOMEBGPN_01286	NJDDJCLF_02047	MLGJNINK_00334
group_3332		hypothetical protein	4	4	1	30	4053				593	593	593	HEABOPLC_02681	MOMEBGPN_00623	NJDDJCLF_00438	MLGJNINK_02722
group_3338		hypothetical protein	4	4	1	30	1418				1193	1193	1193	HEABOPLC_00083	MOMEBGPN_01965	NJDDJCLF_01367	MLGJNINK_01068
group_3339		hypothetical protein	4	4	1	30	3048				830	830	830	HEABOPLC_01163	MOMEBGPN_01430	NJDDJCLF_00844	MLGJNINK_00163
group_3346	rcsC_5	Sensor histidine kinase RcsC	4	4	1	30	2959				1859	1859	1859	HEABOPLC_01275	MOMEBGPN_01569	NJDDJCLF_00762	MLGJNINK_00413
group_3348		hypothetical protein	4	4	1	30	1410				650	650	650	HEABOPLC_00091	MOMEBGPN_01973	NJDDJCLF_01375	MLGJNINK_01060
group_3349		hypothetical protein	4	4	1	30	4308				854	854	854	HEABOPLC_02425	MOMEBGPN_00938	NJDDJCLF_00198	MLGJNINK_02105
group_336		hypothetical protein	4	4	1	30	2437				752	752	752	HEABOPLC_00632	MOMEBGPN_01892	NJDDJCLF_02021	MLGJNINK_00360
group_3363	btsR_2	Transcriptional regulatory protein BtsR	4	4	1	30	2204				770	770	770	HEABOPLC_01421	MOMEBGPN_01723	NJDDJCLF_03194	MLGJNINK_00786
group_3376		hypothetical protein	4	4	1	30	3426				938	938	938	HEABOPLC_02056	MOMEBGPN_00436	NJDDJCLF_01629	MLGJNINK_02768
group_3377		hypothetical protein	4	4	1	30	4081				1217	1217	1217	HEABOPLC_02656	MOMEBGPN_00648	NJDDJCLF_00413	MLGJNINK_02697
group_3379		hypothetical protein	4	4	1	30	4305				3164	3164	3164	HEABOPLC_02428	MOMEBGPN_00935	NJDDJCLF_00201	MLGJNINK_02101
group_338		hypothetical protein	4	4	1	30	2443				674	674	674	HEABOPLC_00638	MOMEBGPN_01886	NJDDJCLF_02015	MLGJNINK_01491
group_3383		hypothetical protein	4	4	1	30	4099				1145	1151	1148	HEABOPLC_02638	MOMEBGPN_00666	NJDDJCLF_00395	MLGJNINK_02679
group_3384		hypothetical protein	4	4	1	30	3852				1097	1097	1097	HEABOPLC_02867	MOMEBGPN_00077	NJDDJCLF_00628	MLGJNINK_00100
group_3388		hypothetical protein	4	4	1	30	2221				776	776	776	HEABOPLC_01406	MOMEBGPN_01708	NJDDJCLF_03210	MLGJNINK_00802
group_3389		hypothetical protein	4	4	1	30	498				395	395	395	HEABOPLC_01799	MOMEBGPN_02517	NJDDJCLF_01745	MLGJNINK_01840
group_339		hypothetical protein	4	4	1	30	2444				779	779	779	HEABOPLC_00639	MOMEBGPN_01885	NJDDJCLF_02014	MLGJNINK_01492
group_3390		hypothetical protein	4	4	1	30	1066				440	440	440	HEABOPLC_03053	MOMEBGPN_02976	NJDDJCLF_02596	MLGJNINK_00549
group_3391		hypothetical protein	4	4	1	30	1538				380	380	380	HEABOPLC_00441	MOMEBGPN_01797	NJDDJCLF_02948	MLGJNINK_03186
group_3396		hypothetical protein	4	4	1	30	2020				1136	1136	1136	HEABOPLC_00215	MOMEBGPN_02334	NJDDJCLF_02254	MLGJNINK_00939
group_34		hypothetical protein	4	4	1	30	2144				698	803	750	HEABOPLC_00176	MOMEBGPN_02555	NJDDJCLF_02216	MLGJNINK_00977
group_3401		hypothetical protein	4	4	1	30	988				410	410	410	HEABOPLC_02975	MOMEBGPN_01027	NJDDJCLF_02673	MLGJNINK_00472
group_3404		hypothetical protein	4	4	1	30	3394				674	674	674	HEABOPLC_02035	MOMEBGPN_00462	NJDDJCLF_01603	MLGJNINK_00903
group_3405		hypothetical protein	4	4	1	30	4328				926	926	926	HEABOPLC_02405	MOMEBGPN_00958	NJDDJCLF_00178	MLGJNINK_02125
group_3406		hypothetical protein	4	4	1	30	1055				326	326	326	HEABOPLC_03042	MOMEBGPN_01094	NJDDJCLF_02606	MLGJNINK_00539
group_341		hypothetical protein	4	4	1	30	2448				527	527	527	HEABOPLC_00642	MOMEBGPN_01882	NJDDJCLF_02009	MLGJNINK_01497
group_3410		hypothetical protein	4	4	1	30	2555				473	473	473	HEABOPLC_00747	MOMEBGPN_02831	NJDDJCLF_01120	MLGJNINK_02472
group_3412		hypothetical protein	4	4	1	30	1706				662	662	662	HEABOPLC_00275	MOMEBGPN_02243	NJDDJCLF_03010	MLGJNINK_01381
group_3416		hypothetical protein	4	4	1	30	4120				563	563	563	HEABOPLC_02617	MOMEBGPN_00687	NJDDJCLF_00374	MLGJNINK_02658
group_342		hypothetical protein	4	4	1	30	2460				221	221	221	HEABOPLC_00654	MOMEBGPN_01872	NJDDJCLF_01995	MLGJNINK_01511
group_3424		hypothetical protein	4	4	1	30	716				752	752	752	HEABOPLC_01589	MOMEBGPN_00312	NJDDJCLF_03306	MLGJNINK_01473
group_3430		hypothetical protein	4	4	1	30	2651				2321	2321	2321	HEABOPLC_00844	MOMEBGPN_02209	NJDDJCLF_01023	MLGJNINK_02375
group_3434		hypothetical protein	4	4	1	30	2383				1286	1289	1287	HEABOPLC_00580	MOMEBGPN_01263	NJDDJCLF_02069	MLGJNINK_00312
group_3437		hypothetical protein	4	4	1	30	3589				725	725	725	HEABOPLC_02210	MOMEBGPN_02310	NJDDJCLF_02720	MLGJNINK_02917
group_3438		Iron-sulfur cluster carrier protein	4	4	1	30	3302				632	632	632	HEABOPLC_01947	MOMEBGPN_00550	NJDDJCLF_01515	MLGJNINK_01701
group_3442		hypothetical protein	4	4	1	30	3298				704	704	704	HEABOPLC_01943	MOMEBGPN_00554	NJDDJCLF_01511	MLGJNINK_01705
group_3445	glk_1	Glucokinase	4	4	1	30	3459				1010	1010	1010	HEABOPLC_02088	MOMEBGPN_01365	NJDDJCLF_01661	MLGJNINK_02800
group_3451		hypothetical protein	4	4	1	30	477				1391	1391	1391	HEABOPLC_01819	MOMEBGPN_02532	NJDDJCLF_01725	MLGJNINK_01820
group_3454		hypothetical protein	4	4	1	30	1916				1634	1634	1634	HEABOPLC_03395	MOMEBGPN_00802	NJDDJCLF_03337	MLGJNINK_01312
group_346		hypothetical protein	4	4	1	30	2468				284	326	305	HEABOPLC_00660	MOMEBGPN_01866	NJDDJCLF_01991	MLGJNINK_01515
group_3461		hypothetical protein	4	4	1	30	3997				1472	1481	1476	HEABOPLC_02724	MOMEBGPN_00213	NJDDJCLF_00481	MLGJNINK_00831
group_3463		hypothetical protein	4	4	1	30	2211				404	404	404	HEABOPLC_01416	MOMEBGPN_01718	NJDDJCLF_03200	MLGJNINK_00792
group_3464		hypothetical protein	4	4	1	30	3027				1106	1106	1106	HEABOPLC_01184	MOMEBGPN_01450	NJDDJCLF_00824	MLGJNINK_00143
group_3470		hypothetical protein	4	4	1	30	429				665	671	668	HEABOPLC_01863	MOMEBGPN_01928	NJDDJCLF_01434	MLGJNINK_01783
group_3475		hypothetical protein	4	4	1	30	3487				1286	1286	1286	HEABOPLC_02114	MOMEBGPN_01339	NJDDJCLF_01688	MLGJNINK_02827
group_3478		hypothetical protein	4	4	1	30	796				941	941	941	HEABOPLC_01507	MOMEBGPN_00395	NJDDJCLF_03267	MLGJNINK_00669
group_3480		hypothetical protein	4	4	1	30	720				629	629	629	HEABOPLC_01585	MOMEBGPN_00316	NJDDJCLF_03302	MLGJNINK_01469
group_3481		hypothetical protein	4	4	1	30	1860				1235	1235	1235	HEABOPLC_03342	MOMEBGPN_00855	NJDDJCLF_01172	MLGJNINK_01259
group_3482		hypothetical protein	4	4	1	30	1957				1412	1412	1412	HEABOPLC_00051	MOMEBGPN_00793	NJDDJCLF_03328	MLGJNINK_01321
group_3483		hypothetical protein	4	4	1	30	1613				905	905	905	HEABOPLC_00363	MOMEBGPN_01668	NJDDJCLF_03078	MLGJNINK_03259
group_3488		hypothetical protein	4	4	1	30	932				1103	1103	1103	HEABOPLC_02925	MOMEBGPN_00019	NJDDJCLF_00684	MLGJNINK_01432
group_349		hypothetical protein	4	4	1	30	2478				530	530	530	HEABOPLC_00674	MOMEBGPN_01857	NJDDJCLF_01979	MLGJNINK_01527
group_3491		Putative esterase	4	4	1	30	3306				419	419	419	HEABOPLC_01951	MOMEBGPN_00545	NJDDJCLF_01519	MLGJNINK_01697
group_3493		hypothetical protein	4	4	1	30	2740				749	749	749	HEABOPLC_00927	MOMEBGPN_01180	NJDDJCLF_00941	MLGJNINK_01600
group_3500		hypothetical protein	4	4	1	30	1497				341	341	341	HEABOPLC_00483	MOMEBGPN_02802	NJDDJCLF_02167	MLGJNINK_01536
group_3510		hypothetical protein	4	4	1	30	2780				1049	1049	1049	HEABOPLC_00966	MOMEBGPN_01140	NJDDJCLF_00902	MLGJNINK_00221
group_352		Elongation factor G-like protein	4	4	1	30	2482				2060	2072	2066	HEABOPLC_00678	MOMEBGPN_01853	NJDDJCLF_01975	MLGJNINK_02541
group_3521		putative protein	4	4	1	30	995				1601	1601	1601	HEABOPLC_02982	MOMEBGPN_01034	NJDDJCLF_02666	MLGJNINK_00479
group_3522		hypothetical protein	4	4	1	30	1570				1505	1505	1505	HEABOPLC_00409	MOMEBGPN_01628	NJDDJCLF_02916	MLGJNINK_03218
group_3526		hypothetical protein	4	4	1	30	3321				875	875	875	HEABOPLC_01965	MOMEBGPN_00531	NJDDJCLF_01533	MLGJNINK_01683
group_353		hypothetical protein	4	4	1	30	2490				1238	1238	1238	HEABOPLC_00684	MOMEBGPN_01847	NJDDJCLF_01969	MLGJNINK_02535
group_3530		hypothetical protein	4	4	1	30	3432				725	725	725	HEABOPLC_02062	MOMEBGPN_00430	NJDDJCLF_01635	MLGJNINK_02774
group_3535		hypothetical protein	4	4	1	30	4303				1022	1022	1022	HEABOPLC_02430	MOMEBGPN_00933	NJDDJCLF_00203	MLGJNINK_02099
group_3537		hypothetical protein	4	4	1	30	3482				1121	1121	1121	HEABOPLC_02109	MOMEBGPN_01344	NJDDJCLF_01683	MLGJNINK_02822
group_3538		hypothetical protein	4	4	1	30	4439				479	479	479	HEABOPLC_02328	MOMEBGPN_02602	NJDDJCLF_00089	MLGJNINK_02214
group_3539		hypothetical protein	4	4	1	30	1612				911	911	911	HEABOPLC_00364	MOMEBGPN_01667	NJDDJCLF_03077	MLGJNINK_03258
group_3541		hypothetical protein	4	4	1	30	3972				1817	1817	1817	HEABOPLC_02746	MOMEBGPN_00191	NJDDJCLF_00503	MLGJNINK_00853
group_3543		hypothetical protein	4	4	1	30	3389				680	680	680	HEABOPLC_02030	MOMEBGPN_00467	NJDDJCLF_01598	MLGJNINK_00908
group_3544		putative protein	4	4	1	30	3448				1445	1445	1445	HEABOPLC_02078	MOMEBGPN_01376	NJDDJCLF_01651	MLGJNINK_02790
group_3552		hypothetical protein	4	4	1	30	1117				431	434	432	HEABOPLC_03099	MOMEBGPN_02081	NJDDJCLF_02366	MLGJNINK_03420
group_3555		hypothetical protein	4	4	1	30	4087				1958	1958	1958	HEABOPLC_02650	MOMEBGPN_00654	NJDDJCLF_00407	MLGJNINK_02691
group_3558		hypothetical protein	4	4	1	30	1622				329	329	329	HEABOPLC_00353	MOMEBGPN_01677	NJDDJCLF_03087	MLGJNINK_03268
group_3566		hypothetical protein	4	4	1	30	4167				1322	1322	1322	HEABOPLC_02573	MOMEBGPN_00733	NJDDJCLF_00330	MLGJNINK_02614
group_357		Non-reducing end alpha-L-arabinofuranosidase BoGH43A	4	4	1	30	2508				1763	1763	1763	HEABOPLC_00702	MOMEBGPN_02897	NJDDJCLF_01951	MLGJNINK_02517
group_3570		hypothetical protein	4	4	1	30	2566				323	323	323	HEABOPLC_00756	MOMEBGPN_02695	NJDDJCLF_01110	MLGJNINK_02462
group_3572	clsC_3	Cardiolipin synthase C	4	4	1	30	1626				1556	1556	1556	HEABOPLC_00349	MOMEBGPN_01681	NJDDJCLF_03091	MLGJNINK_03272
group_3578		hypothetical protein	4	4	1	30	2132				521	521	521	HEABOPLC_00165	MOMEBGPN_02565	NJDDJCLF_02205	MLGJNINK_00988
group_359		Sugar transporter SemiSWEET	4	4	1	30	2516				251	251	251	HEABOPLC_00709	MOMEBGPN_02886	NJDDJCLF_01944	MLGJNINK_02510
group_3592		hypothetical protein	4	4	1	30	2089				530	530	530	HEABOPLC_00128	MOMEBGPN_02010	NJDDJCLF_01407	MLGJNINK_01028
group_3596		hypothetical protein	4	4	1	30	1911				1295	1295	1295	HEABOPLC_03389	MOMEBGPN_00808	NJDDJCLF_03343	MLGJNINK_01306
group_3597		hypothetical protein	4	4	1	30	516				389	389	389	HEABOPLC_01783	MOMEBGPN_02501	NJDDJCLF_01760	MLGJNINK_01855
group_3602		hypothetical protein	4	4	1	30	2517				614	614	614	HEABOPLC_00710	MOMEBGPN_02885	NJDDJCLF_01943	MLGJNINK_02509
group_3606		hypothetical protein	4	4	1	30	2389				530	530	530	HEABOPLC_00586	MOMEBGPN_01269	NJDDJCLF_02064	MLGJNINK_00317
group_3608		hypothetical protein	4	4	1	30	1398				1880	1880	1880	HEABOPLC_00102	MOMEBGPN_01984	NJDDJCLF_01387	MLGJNINK_01048
group_361		hypothetical protein	4	4	1	30	2520				155	203	179	HEABOPLC_00713	MOMEBGPN_02882	NJDDJCLF_01940	MLGJNINK_02506
group_3610		hypothetical protein	4	4	1	30	2440				629	629	629	HEABOPLC_00635	MOMEBGPN_01889	NJDDJCLF_02018	MLGJNINK_00363
group_3613		hypothetical protein	4	4	1	30	3296				3764	3764	3764	HEABOPLC_01941	MOMEBGPN_00556	NJDDJCLF_01509	MLGJNINK_01707
group_3615		hypothetical protein	4	4	1	30	2024				2555	2555	2555	HEABOPLC_00210	MOMEBGPN_02339	NJDDJCLF_02250	MLGJNINK_00943
group_3617		Single-stranded DNA-binding protein	4	4	1	30	4088				512	512	512	HEABOPLC_02649	MOMEBGPN_00655	NJDDJCLF_00406	MLGJNINK_02690
group_362	dap_4	D-aminopeptidase	4	4	1	30	2524				1646	1646	1646	HEABOPLC_00717	MOMEBGPN_02878	NJDDJCLF_01936	MLGJNINK_02502
group_3625		hypothetical protein	4	4	1	30	4127				1700	1700	1700	HEABOPLC_02611	MOMEBGPN_00693	NJDDJCLF_00367	MLGJNINK_02651
group_3629		hypothetical protein	4	4	1	30	3055				2162	2162	2162	HEABOPLC_01155	MOMEBGPN_01423	NJDDJCLF_00851	MLGJNINK_00170
group_363		putative TonB-dependent receptor	4	4	1	30	2529				2165	2174	2171	HEABOPLC_00722	MOMEBGPN_02873	NJDDJCLF_01931	MLGJNINK_02497
group_3638		hypothetical protein	4	4	1	30	1698				614	614	614	HEABOPLC_00284	MOMEBGPN_02234	NJDDJCLF_03001	MLGJNINK_01390
group_3641		hypothetical protein	4	4	1	30	1628				1823	1823	1823	HEABOPLC_00347	MOMEBGPN_01683	NJDDJCLF_03093	MLGJNINK_03274
group_3642		hypothetical protein	4	4	1	30	4304				755	755	755	HEABOPLC_02429	MOMEBGPN_00934	NJDDJCLF_00202	MLGJNINK_02100
group_3643		hypothetical protein	4	4	1	30	795				344	344	344	HEABOPLC_01508	MOMEBGPN_00394	NJDDJCLF_03266	MLGJNINK_00670
group_365		hypothetical protein	4	4	1	30	2533				818	818	818	HEABOPLC_00726	MOMEBGPN_02869	NJDDJCLF_01927	MLGJNINK_02493
group_3652		hypothetical protein	4	4	1	30	1121				818	818	818	HEABOPLC_03103	MOMEBGPN_02077	NJDDJCLF_02362	MLGJNINK_03416
group_3654		hypothetical protein	4	4	1	30	751				764	764	764	HEABOPLC_01557	MOMEBGPN_00345	NJDDJCLF_03364	MLGJNINK_00712
group_3659		hypothetical protein	4	4	1	30	3903				863	863	863	HEABOPLC_02815	MOMEBGPN_00123	NJDDJCLF_00576	MLGJNINK_00048
group_3662		hypothetical protein	4	4	1	30	2442				1220	1220	1220	HEABOPLC_00637	MOMEBGPN_01887	NJDDJCLF_02016	MLGJNINK_01490
group_3665		hypothetical protein	4	4	1	30	3307				800	800	800	HEABOPLC_01952	MOMEBGPN_00544	NJDDJCLF_01520	MLGJNINK_01696
group_3676		NAD(P)H dehydrogenase (quinone)	4	4	1	30	2637				593	593	593	HEABOPLC_00829	MOMEBGPN_02194	NJDDJCLF_01037	MLGJNINK_02389
group_3678		hypothetical protein	4	4	1	30	3478				944	944	944	HEABOPLC_02105	MOMEBGPN_01348	NJDDJCLF_01679	MLGJNINK_02818
group_3682		hypothetical protein	4	4	1	30	2967				341	341	341	HEABOPLC_01267	MOMEBGPN_01561	NJDDJCLF_00770	MLGJNINK_00405
group_3683		hypothetical protein	4	4	1	30	1603				965	965	965	HEABOPLC_00372	MOMEBGPN_01659	NJDDJCLF_03068	MLGJNINK_03249
group_3684		hypothetical protein	4	4	1	30	2412				1196	1196	1196	HEABOPLC_00607	MOMEBGPN_01290	NJDDJCLF_02043	MLGJNINK_00338
group_3692		hypothetical protein	4	4	1	30	1309				443	443	443	HEABOPLC_03263	MOMEBGPN_02909	NJDDJCLF_01247	MLGJNINK_01188
group_3695	ccpA_1	Catabolite control protein A	4	4	1	30	3295				1007	1007	1007	HEABOPLC_01940	MOMEBGPN_00557	NJDDJCLF_01508	MLGJNINK_01708
group_3697		Tn3 family transposase TnXax1	4	4	1	30	3532				1181	1181	1181	HEABOPLC_02155	MOMEBGPN_02126	NJDDJCLF_02774	MLGJNINK_02863
group_3698		hypothetical protein	4	4	1	30	2535				635	635	635	HEABOPLC_00728	MOMEBGPN_02867	NJDDJCLF_01925	MLGJNINK_02491
group_3707		hypothetical protein	4	4	1	30	585				323	323	323	HEABOPLC_01690	MOMEBGPN_02935	NJDDJCLF_01819	MLGJNINK_01914
group_3708		hypothetical protein	4	4	1	30	2201				479	479	479	HEABOPLC_01424	MOMEBGPN_01726	NJDDJCLF_03191	MLGJNINK_00783
group_3710		hypothetical protein	4	4	1	30	4163				1985	1985	1985	HEABOPLC_02577	MOMEBGPN_00729	NJDDJCLF_00334	MLGJNINK_02618
group_3712		hypothetical protein	4	4	1	30	1812				686	686	686	HEABOPLC_03299	MOMEBGPN_02999	NJDDJCLF_01214	MLGJNINK_01217
group_3715		Peroxiredoxin	4	4	1	30	1065				479	479	479	HEABOPLC_03052	MOMEBGPN_02975	NJDDJCLF_02597	MLGJNINK_00548
group_3718		hypothetical protein	4	4	1	30	2337				716	716	716	HEABOPLC_00535	MOMEBGPN_01219	NJDDJCLF_02116	MLGJNINK_00265
group_3729		hypothetical protein	4	4	1	30	2134				461	461	461	HEABOPLC_00167	MOMEBGPN_02563	NJDDJCLF_02207	MLGJNINK_00986
group_373		hypothetical protein	4	4	1	30	2549				290	296	293	HEABOPLC_00741	MOMEBGPN_02837	NJDDJCLF_01126	MLGJNINK_02478
group_3734		hypothetical protein	4	4	1	30	3855				800	800	800	HEABOPLC_02864	MOMEBGPN_00080	NJDDJCLF_00625	MLGJNINK_00097
group_3742		hypothetical protein	4	4	1	30	3049				461	461	461	HEABOPLC_01162	MOMEBGPN_01429	NJDDJCLF_00845	MLGJNINK_00164
group_3747		hypothetical protein	4	4	1	30	3901				707	707	707	HEABOPLC_02817	MOMEBGPN_00121	NJDDJCLF_00578	MLGJNINK_00050
group_3749		hypothetical protein	4	4	1	30	2417				473	473	473	HEABOPLC_00612	MOMEBGPN_01295	NJDDJCLF_02038	MLGJNINK_00343
group_3751		hypothetical protein	4	4	1	30	1148				785	785	785	HEABOPLC_03123	MOMEBGPN_01531	NJDDJCLF_02337	MLGJNINK_03391
group_376		hypothetical protein	4	4	1	30	2563				1226	1226	1226	HEABOPLC_00753	MOMEBGPN_02692	NJDDJCLF_01114	MLGJNINK_02466
group_3760		hypothetical protein	4	4	1	30	2091				338	338	338	HEABOPLC_00130	MOMEBGPN_02012	NJDDJCLF_01409	MLGJNINK_01026
group_3762		hypothetical protein	4	4	1	30	1094				932	932	932	HEABOPLC_03079	MOMEBGPN_02101	NJDDJCLF_02388	MLGJNINK_03442
group_3764		hypothetical protein	4	4	1	30	4121				803	806	803	HEABOPLC_02616	MOMEBGPN_00688	NJDDJCLF_00373	MLGJNINK_02657
group_3769		hypothetical protein	4	4	1	30	2484				908	908	908	HEABOPLC_00679	MOMEBGPN_01852	NJDDJCLF_01974	MLGJNINK_02540
group_377		hypothetical protein	4	4	1	30	2565				287	371	329	HEABOPLC_00755	MOMEBGPN_02694	NJDDJCLF_01112	MLGJNINK_02464
group_3771		hypothetical protein	4	4	1	30	3334				554	554	554	HEABOPLC_01977	MOMEBGPN_00519	NJDDJCLF_01546	MLGJNINK_01670
group_3784		hypothetical protein	4	4	1	30	1144				974	980	977	HEABOPLC_03119	MOMEBGPN_01534	NJDDJCLF_02341	MLGJNINK_03395
group_3790		hypothetical protein	4	4	1	30	2409				368	368	368	HEABOPLC_00604	MOMEBGPN_01287	NJDDJCLF_02046	MLGJNINK_00335
group_3791		hypothetical protein	4	4	1	30	1609				356	356	356	HEABOPLC_00367	MOMEBGPN_01664	NJDDJCLF_03074	MLGJNINK_03255
group_3794		hypothetical protein	4	4	1	30	888				1508	1508	1508	HEABOPLC_02879	MOMEBGPN_00065	NJDDJCLF_00640	MLGJNINK_00112
group_3797		hypothetical protein	4	4	1	30	2343				419	419	419	HEABOPLC_00541	MOMEBGPN_01225	NJDDJCLF_02110	MLGJNINK_00271
group_3798		hypothetical protein	4	4	1	30	4310				812	812	812	HEABOPLC_02423	MOMEBGPN_00940	NJDDJCLF_00196	MLGJNINK_02107
group_38		hypothetical protein	4	4	1	30	1601				422	422	422	HEABOPLC_00374	MOMEBGPN_01657	NJDDJCLF_03066	MLGJNINK_03247
group_3801		hypothetical protein	4	4	1	30	2551				512	512	512	HEABOPLC_00743	MOMEBGPN_02835	NJDDJCLF_01124	MLGJNINK_02476
group_3803		hypothetical protein	4	4	1	30	399				3179	3179	3179	HEABOPLC_01893	MOMEBGPN_01957	NJDDJCLF_01464	MLGJNINK_01753
group_3804		hypothetical protein	4	4	1	30	2344				860	860	860	HEABOPLC_00542	MOMEBGPN_01226	NJDDJCLF_02109	MLGJNINK_00272
group_3805		hypothetical protein	4	4	1	30	570				893	893	893	HEABOPLC_01707	MOMEBGPN_02391	NJDDJCLF_01802	MLGJNINK_01897
group_3811		hypothetical protein	4	4	1	30	3051				470	470	470	HEABOPLC_01160	MOMEBGPN_01427	NJDDJCLF_00847	MLGJNINK_00166
group_3814		hypothetical protein	4	4	1	30	780				818	818	818	HEABOPLC_01523	MOMEBGPN_00379	NJDDJCLF_03252	MLGJNINK_00684
group_3815		hypothetical protein	4	4	1	30	3118				353	353	353	HEABOPLC_01381	MOMEBGPN_02411	NJDDJCLF_02887	MLGJNINK_00643
group_3821		hypothetical protein	4	4	1	30	1744				401	401	401	HEABOPLC_00238	MOMEBGPN_02280	NJDDJCLF_03047	MLGJNINK_01344
group_3829		hypothetical protein	4	4	1	30	1571				1541	1541	1541	HEABOPLC_00408	MOMEBGPN_01629	NJDDJCLF_02915	MLGJNINK_03219
group_3832		hypothetical protein	4	4	1	30	3450				830	830	830	HEABOPLC_02080	MOMEBGPN_01374	NJDDJCLF_01653	MLGJNINK_02792
group_3835		hypothetical protein	4	4	1	30	697				743	743	743	HEABOPLC_01607	MOMEBGPN_00294	NJDDJCLF_01921	MLGJNINK_02016
group_3839		hypothetical protein	4	4	1	30	3317				743	743	743	HEABOPLC_01961	MOMEBGPN_00535	NJDDJCLF_01529	MLGJNINK_01687
group_384		hypothetical protein	4	4	1	30	2642				434	434	434	HEABOPLC_00834	MOMEBGPN_02199	NJDDJCLF_01032	MLGJNINK_02384
group_3841		hypothetical protein	4	4	1	30	1723				446	446	446	HEABOPLC_00259	MOMEBGPN_02259	NJDDJCLF_03026	MLGJNINK_01365
group_3843		hypothetical protein	4	4	1	30	2385				848	848	848	HEABOPLC_00582	MOMEBGPN_01265	NJDDJCLF_02067	MLGJNINK_00314
group_3850		hypothetical protein	4	4	1	30	3917				1211	1211	1211	HEABOPLC_02801	MOMEBGPN_00136	NJDDJCLF_00561	MLGJNINK_00033
group_3855		hypothetical protein	4	4	1	30	1905				686	686	686	HEABOPLC_03383	MOMEBGPN_00814	NJDDJCLF_03349	MLGJNINK_01300
group_3856	ftsH_1	ATP-dependent zinc metalloprotease FtsH	4	4	1	30	3301				1484	1484	1484	HEABOPLC_01946	MOMEBGPN_00551	NJDDJCLF_01514	MLGJNINK_01702
group_3860		hypothetical protein	4	4	1	30	3580				755	755	755	HEABOPLC_02201	MOMEBGPN_02172	NJDDJCLF_02730	MLGJNINK_02907
group_3862		putative protein	4	4	1	30	3449				929	929	929	HEABOPLC_02079	MOMEBGPN_01375	NJDDJCLF_01652	MLGJNINK_02791
group_3863		hypothetical protein	4	4	1	30	580				1715	1715	1715	HEABOPLC_01694	MOMEBGPN_02939	NJDDJCLF_01815	MLGJNINK_01910
group_3868		hypothetical protein	4	4	1	30	3067				383	383	383	HEABOPLC_01145	MOMEBGPN_01413	NJDDJCLF_00862	MLGJNINK_00181
group_3870		hypothetical protein	4	4	1	30	3336				401	401	401	HEABOPLC_01979	MOMEBGPN_00517	NJDDJCLF_01548	MLGJNINK_01668
group_3876		hypothetical protein	4	4	1	30	2497				410	410	410	HEABOPLC_00691	MOMEBGPN_01840	NJDDJCLF_01962	MLGJNINK_02528
group_3879		hypothetical protein	4	4	1	30	2116				395	395	395	HEABOPLC_00152	MOMEBGPN_02579	NJDDJCLF_02191	MLGJNINK_01002
group_388		hypothetical protein	4	4	1	30	2655				590	590	590	HEABOPLC_00848	MOMEBGPN_02213	NJDDJCLF_01019	MLGJNINK_02371
group_3882		hypothetical protein	4	4	1	30	4181				371	371	371	HEABOPLC_02559	MOMEBGPN_00746	NJDDJCLF_00317	MLGJNINK_02601
group_3883		hypothetical protein	4	4	1	30	3425				479	479	479	HEABOPLC_02055	MOMEBGPN_00437	NJDDJCLF_01628	MLGJNINK_02767
group_3885		Cyclic di-GMP phosphodiesterase	4	4	1	30	789				1253	1253	1253	HEABOPLC_01514	MOMEBGPN_00388	NJDDJCLF_03261	MLGJNINK_00675
group_3889		hypothetical protein	4	4	1	30	1089				1004	1004	1004	HEABOPLC_03074	MOMEBGPN_02106	NJDDJCLF_02393	MLGJNINK_03447
group_389		hypothetical protein	4	4	1	30	2657				620	740	680	HEABOPLC_00850	MOMEBGPN_02215	NJDDJCLF_01017	MLGJNINK_02369
group_3891		hypothetical protein	4	4	1	30	3643				371	371	371	HEABOPLC_02259	MOMEBGPN_02677	NJDDJCLF_02824	MLGJNINK_00580
group_3893		L-Ala-D/L-Glu epimerase	4	4	1	30	3634				1097	1097	1097	HEABOPLC_02250	MOMEBGPN_02669	NJDDJCLF_02832	MLGJNINK_00588
group_3896		hypothetical protein	4	4	1	30	3380				1148	1148	1148	HEABOPLC_02021	MOMEBGPN_00475	NJDDJCLF_01590	MLGJNINK_00916
group_3898		hypothetical protein	4	4	1	30	3593				1550	1550	1550	HEABOPLC_02214	MOMEBGPN_02306	NJDDJCLF_02716	MLGJNINK_02921
group_3903		hypothetical protein	4	4	1	30	1614				365	365	365	HEABOPLC_00362	MOMEBGPN_01669	NJDDJCLF_03079	MLGJNINK_03260
group_3904		hypothetical protein	4	4	1	30	900				548	548	548	HEABOPLC_02893	MOMEBGPN_00051	NJDDJCLF_00652	MLGJNINK_00124
group_3905		hypothetical protein	4	4	1	30	2522				1235	1235	1235	HEABOPLC_00715	MOMEBGPN_02880	NJDDJCLF_01938	MLGJNINK_02504
group_3906		hypothetical protein	4	4	1	30	2965				890	890	890	HEABOPLC_01269	MOMEBGPN_01563	NJDDJCLF_00768	MLGJNINK_00407
group_3908		hypothetical protein	4	4	1	30	996				3599	3599	3599	HEABOPLC_02983	MOMEBGPN_01035	NJDDJCLF_02665	MLGJNINK_00480
group_3913		hypothetical protein	4	4	1	30	717				1019	1019	1019	HEABOPLC_01588	MOMEBGPN_00313	NJDDJCLF_03305	MLGJNINK_01472
group_3914		hypothetical protein	4	4	1	30	2506				656	656	656	HEABOPLC_00700	MOMEBGPN_02895	NJDDJCLF_01953	MLGJNINK_02519
group_3919		hypothetical protein	4	4	1	30	3023				1418	1421	1419	HEABOPLC_01190	MOMEBGPN_01455	NJDDJCLF_00819	MLGJNINK_00138
group_3922		hypothetical protein	4	4	1	30	1623				1694	1694	1694	HEABOPLC_00352	MOMEBGPN_01678	NJDDJCLF_03088	MLGJNINK_03269
group_3929		hypothetical protein	4	4	1	30	3473				797	797	797	HEABOPLC_02100	MOMEBGPN_01353	NJDDJCLF_01674	MLGJNINK_02813
group_393		hypothetical protein	4	4	1	30	2665				1409	1409	1409	HEABOPLC_00858	MOMEBGPN_02223	NJDDJCLF_01009	MLGJNINK_02361
group_3931		hypothetical protein	4	4	1	30	614				1199	1199	1199	HEABOPLC_01664	MOMEBGPN_02792	NJDDJCLF_01845	MLGJNINK_01940
group_3935		hypothetical protein	4	4	1	30	746				2351	2351	2351	HEABOPLC_01562	MOMEBGPN_00340	NJDDJCLF_03369	MLGJNINK_00717
group_3937		hypothetical protein	4	4	1	30	2406				815	824	819	HEABOPLC_00601	MOMEBGPN_01284	NJDDJCLF_02049	MLGJNINK_00332
group_394		hypothetical protein	4	4	1	30	2666				2837	2837	2837	HEABOPLC_00859	MOMEBGPN_02224	NJDDJCLF_01008	MLGJNINK_02360
group_3941		hypothetical protein	4	4	1	30	787				1265	1265	1265	HEABOPLC_01516	MOMEBGPN_00386	NJDDJCLF_03259	MLGJNINK_00677
group_3944		hypothetical protein	4	4	1	30	2961				731	731	731	HEABOPLC_01273	MOMEBGPN_01567	NJDDJCLF_00764	MLGJNINK_00411
group_3945		hypothetical protein	4	4	1	30	3300				1160	1166	1163	HEABOPLC_01945	MOMEBGPN_00552	NJDDJCLF_01513	MLGJNINK_01703
group_3947		putative glycosyltransferase	4	4	1	30	4165				1031	1031	1031	HEABOPLC_02575	MOMEBGPN_00731	NJDDJCLF_00332	MLGJNINK_02616
group_3949		hypothetical protein	4	4	1	30	2325				404	404	404	HEABOPLC_00523	MOMEBGPN_01207	NJDDJCLF_02128	MLGJNINK_00253
group_395		hypothetical protein	4	4	1	30	2669				839	839	839	HEABOPLC_00862	MOMEBGPN_02227	NJDDJCLF_01005	MLGJNINK_02357
group_3951		hypothetical protein	4	4	1	30	1378				1145	1145	1145	HEABOPLC_03209	MOMEBGPN_02764	NJDDJCLF_01346	MLGJNINK_01089
group_3954		hypothetical protein	4	4	1	30	542				428	428	428	HEABOPLC_01723	MOMEBGPN_02375	NJDDJCLF_01780	MLGJNINK_01875
group_3955		hypothetical protein	4	4	1	30	4079				605	605	605	HEABOPLC_02658	MOMEBGPN_00646	NJDDJCLF_00415	MLGJNINK_02699
group_3958		hypothetical protein	4	4	1	30	2400				275	275	275	HEABOPLC_00596	MOMEBGPN_01279	NJDDJCLF_02054	MLGJNINK_00327
group_3963		hypothetical protein	4	4	1	30	1397				1202	1208	1203	HEABOPLC_00103	MOMEBGPN_01985	NJDDJCLF_01388	MLGJNINK_01047
group_3965		hypothetical protein	4	4	1	30	4104				293	293	293	HEABOPLC_02633	MOMEBGPN_00671	NJDDJCLF_00390	MLGJNINK_02674
group_3967		hypothetical protein	4	4	1	30	610				578	578	578	HEABOPLC_01667	MOMEBGPN_02789	NJDDJCLF_01842	MLGJNINK_01937
group_3968		hypothetical protein	4	4	1	30	3338				2858	2858	2858	HEABOPLC_01981	MOMEBGPN_00515	NJDDJCLF_01550	MLGJNINK_01666
group_3970		hypothetical protein	4	4	1	30	913				404	404	404	HEABOPLC_02906	MOMEBGPN_00038	NJDDJCLF_00665	MLGJNINK_01451
group_3976		Putative multidrug export ATP-binding/permease protein	4	4	1	30	1901				1778	1778	1778	HEABOPLC_03379	MOMEBGPN_00818	NJDDJCLF_03353	MLGJNINK_01296
group_3979		hypothetical protein	4	4	1	30	594				263	263	263	HEABOPLC_01681	MOMEBGPN_02926	NJDDJCLF_01828	MLGJNINK_01923
group_3980		hypothetical protein	4	4	1	30	620				524	524	524	HEABOPLC_01659	MOMEBGPN_02797	NJDDJCLF_01850	MLGJNINK_01945
group_3981		hypothetical protein	4	4	1	30	4061				1289	1289	1289	HEABOPLC_02673	MOMEBGPN_00631	NJDDJCLF_00430	MLGJNINK_02714
group_3985		hypothetical protein	4	4	1	30	1422				494	494	494	HEABOPLC_00079	MOMEBGPN_01961	NJDDJCLF_01363	MLGJNINK_01072
group_399		hypothetical protein	4	4	1	30	2684				1691	1700	1695	HEABOPLC_00875	MOMEBGPN_02947	NJDDJCLF_00992	MLGJNINK_02344
group_3990		PKHD-type hydroxylase	4	4	1	30	2165				671	671	671	HEABOPLC_01456	MOMEBGPN_01758	NJDDJCLF_03156	MLGJNINK_00748
group_3991		hypothetical protein	4	4	1	30	3422				1151	1151	1151	HEABOPLC_02052	MOMEBGPN_00440	NJDDJCLF_01625	MLGJNINK_00881
group_3996		hypothetical protein	4	4	1	30	704				239	239	239	HEABOPLC_01601	MOMEBGPN_00300	NJDDJCLF_03318	MLGJNINK_01485
group_3997		hypothetical protein	4	4	1	30	3124				203	203	203	HEABOPLC_01377	MOMEBGPN_02415	NJDDJCLF_02882	MLGJNINK_00638
group_40		hypothetical protein	4	4	1	30	1598				1199	1199	1199	HEABOPLC_00377	MOMEBGPN_01654	NJDDJCLF_02890	MLGJNINK_03244
group_400		hypothetical protein	4	4	1	30	2688				782	899	840	HEABOPLC_00879	MOMEBGPN_02951	NJDDJCLF_00988	MLGJNINK_02340
group_4001		hypothetical protein	4	4	1	30	685				251	251	251	HEABOPLC_01631	MOMEBGPN_00270	NJDDJCLF_01916	MLGJNINK_02011
group_4005		hypothetical protein	4	4	1	30	1120				227	227	227	HEABOPLC_03102	MOMEBGPN_02078	NJDDJCLF_02363	MLGJNINK_03417
group_4006		hypothetical protein	4	4	1	30	2133				221	221	221	HEABOPLC_00166	MOMEBGPN_02564	NJDDJCLF_02206	MLGJNINK_00987
group_4011		hypothetical protein	4	4	1	30	1415				2057	2078	2066	HEABOPLC_00086	MOMEBGPN_01968	NJDDJCLF_01370	MLGJNINK_01065
group_4012		hypothetical protein	4	4	1	30	4398				734	740	735	HEABOPLC_02356	MOMEBGPN_00994	NJDDJCLF_00135	MLGJNINK_02168
group_4016		hypothetical protein	4	4	1	30	1184				2654	2654	2654	HEABOPLC_03156	MOMEBGPN_01498	NJDDJCLF_02304	MLGJNINK_03358
group_4022		hypothetical protein	4	4	1	30	3495				1046	1046	1046	HEABOPLC_02121	MOMEBGPN_01332	NJDDJCLF_01695	MLGJNINK_02834
group_4029		hypothetical protein	4	4	1	30	409				551	551	551	HEABOPLC_01883	MOMEBGPN_01948	NJDDJCLF_01454	MLGJNINK_01763
group_403		hypothetical protein	4	4	1	30	2698				650	650	650	HEABOPLC_00887	MOMEBGPN_02957	NJDDJCLF_00980	MLGJNINK_02332
group_4032		hypothetical protein	4	4	1	30	781				803	803	803	HEABOPLC_01522	MOMEBGPN_00380	NJDDJCLF_03253	MLGJNINK_00683
group_4033		hypothetical protein	4	4	1	30	2687				452	452	452	HEABOPLC_00878	MOMEBGPN_02950	NJDDJCLF_00989	MLGJNINK_02341
group_4038		hypothetical protein	4	4	1	30	596				965	968	966	HEABOPLC_01679	MOMEBGPN_02924	NJDDJCLF_01830	MLGJNINK_01925
group_4043		hypothetical protein	4	4	1	30	343				608	608	608	HEABOPLC_01773	MOMEBGPN_02490	NJDDJCLF_03401	MLGJNINK_03139
group_4047		putative FAD-linked oxidoreductase	4	4	1	30	1054				1388	1409	1398	HEABOPLC_03041	MOMEBGPN_01093	NJDDJCLF_02607	MLGJNINK_00538
group_405		hypothetical protein	4	4	1	30	2707				614	617	615	HEABOPLC_00895	MOMEBGPN_02653	NJDDJCLF_00972	MLGJNINK_02324
group_4054		hypothetical protein	4	4	1	30	424				281	281	281	HEABOPLC_01868	MOMEBGPN_01933	NJDDJCLF_01439	MLGJNINK_01778
group_4055		hypothetical protein	4	4	1	30	3562				1415	1415	1415	HEABOPLC_02185	MOMEBGPN_02156	NJDDJCLF_02746	MLGJNINK_02891
group_4059		hypothetical protein	4	4	1	30	2656				791	791	791	HEABOPLC_00849	MOMEBGPN_02214	NJDDJCLF_01018	MLGJNINK_02370
group_4060		hypothetical protein	4	4	1	30	1185				602	602	602	HEABOPLC_03157	MOMEBGPN_01497	NJDDJCLF_02303	MLGJNINK_03357
group_4063		D-mannonate dehydratase	4	4	1	30	3610				1256	1256	1256	HEABOPLC_02230	MOMEBGPN_02290	NJDDJCLF_02700	MLGJNINK_02937
group_4065		hypothetical protein	4	4	1	30	2087				458	458	458	HEABOPLC_00126	MOMEBGPN_02008	NJDDJCLF_01405	MLGJNINK_01030
group_4068		hypothetical protein	4	4	1	30	1544				578	578	578	HEABOPLC_00435	MOMEBGPN_01791	NJDDJCLF_02942	MLGJNINK_03192
group_4071		hypothetical protein	4	4	1	30	999				1868	1868	1868	HEABOPLC_02986	MOMEBGPN_01038	NJDDJCLF_02662	MLGJNINK_00483
group_4073		hypothetical protein	4	4	1	30	2746				2108	2108	2108	HEABOPLC_00933	MOMEBGPN_01174	NJDDJCLF_00935	MLGJNINK_01606
group_4076		hypothetical protein	4	4	1	30	1976				422	428	425	HEABOPLC_00070	MOMEBGPN_00775	NJDDJCLF_03053	MLGJNINK_01338
group_4077		hypothetical protein	4	4	1	30	937				209	209	209	HEABOPLC_02930	MOMEBGPN_00014	NJDDJCLF_00689	MLGJNINK_01427
group_408		hypothetical protein	4	4	1	30	2714				1598	1598	1598	HEABOPLC_00902	MOMEBGPN_02646	NJDDJCLF_00965	MLGJNINK_02317
group_4080		hypothetical protein	4	4	1	30	1375				599	599	599	HEABOPLC_03212	MOMEBGPN_02761	NJDDJCLF_01343	MLGJNINK_01092
group_4082		hypothetical protein	4	4	1	30	880				479	479	479	HEABOPLC_02871	MOMEBGPN_00073	NJDDJCLF_00632	MLGJNINK_00104
group_4083		hypothetical protein	4	4	1	30	3325				1262	1262	1262	HEABOPLC_01969	MOMEBGPN_00527	NJDDJCLF_01537	MLGJNINK_01679
group_4084		hypothetical protein	4	4	1	30	3026				680	680	680	HEABOPLC_01186	MOMEBGPN_01452	NJDDJCLF_00823	MLGJNINK_00142
group_4096		hypothetical protein	4	4	1	30	3555				1307	1307	1307	HEABOPLC_02178	MOMEBGPN_02149	NJDDJCLF_02753	MLGJNINK_02884
group_4097		hypothetical protein	4	4	1	30	3875				275	275	275	HEABOPLC_02844	MOMEBGPN_00100	NJDDJCLF_00605	MLGJNINK_00077
group_4099		hypothetical protein	4	4	1	30	1618				863	863	863	HEABOPLC_00357	MOMEBGPN_01673	NJDDJCLF_03083	MLGJNINK_03264
group_41		hypothetical protein	4	4	1	30	1592				419	419	419	HEABOPLC_00382	MOMEBGPN_01649	NJDDJCLF_02895	MLGJNINK_03239
group_410		hypothetical protein	4	4	1	30	2724				665	665	665	HEABOPLC_00911	MOMEBGPN_02635	NJDDJCLF_00956	MLGJNINK_01629
group_4101		hypothetical protein	4	4	1	30	3277				617	617	617	HEABOPLC_01920	MOMEBGPN_00576	NJDDJCLF_01491	MLGJNINK_01726
group_4103		hypothetical protein	4	4	1	30	1534				881	881	881	HEABOPLC_00445	MOMEBGPN_01801	NJDDJCLF_02952	MLGJNINK_03182
group_4106		hypothetical protein	4	4	1	30	4326				1118	1118	1118	HEABOPLC_02407	MOMEBGPN_00956	NJDDJCLF_00180	MLGJNINK_02123
group_4109		26 kDa periplasmic immunogenic protein	4	4	1	30	2505				716	716	716	HEABOPLC_00699	MOMEBGPN_02894	NJDDJCLF_01954	MLGJNINK_02520
group_4110		hypothetical protein	4	4	1	30	4231				944	944	944	HEABOPLC_02509	MOMEBGPN_02473	NJDDJCLF_00267	MLGJNINK_02551
group_4111		hypothetical protein	4	4	1	30	2203				1262	1262	1262	HEABOPLC_01422	MOMEBGPN_01724	NJDDJCLF_03193	MLGJNINK_00785
group_4115		Zinc-type alcohol dehydrogenase-like protein	4	4	1	30	2553				1019	1019	1019	HEABOPLC_00745	MOMEBGPN_02833	NJDDJCLF_01122	MLGJNINK_02474
group_4121		Putative cytokinin riboside 5'-monophosphate phosphoribohydrolase	4	4	1	30	1074				593	593	593	HEABOPLC_03060	MOMEBGPN_02120	NJDDJCLF_02407	MLGJNINK_03461
group_4127		hypothetical protein	4	4	1	30	1610				293	293	293	HEABOPLC_00366	MOMEBGPN_01665	NJDDJCLF_03075	MLGJNINK_03256
group_4130		hypothetical protein	4	4	1	30	4013				263	263	263	HEABOPLC_02709	MOMEBGPN_00228	NJDDJCLF_00467	MLGJNINK_02751
group_4135		hypothetical protein	4	4	1	30	2960				590	590	590	HEABOPLC_01274	MOMEBGPN_01568	NJDDJCLF_00763	MLGJNINK_00412
group_4137		hypothetical protein	4	4	1	30	3038				2081	2081	2081	HEABOPLC_01173	MOMEBGPN_01440	NJDDJCLF_00834	MLGJNINK_00153
group_4138		hypothetical protein	4	4	1	30	3355				605	605	605	HEABOPLC_01999	MOMEBGPN_00497	NJDDJCLF_01564	MLGJNINK_01652
group_4139		hypothetical protein	4	4	1	30	715				3017	3017	3017	HEABOPLC_01590	MOMEBGPN_00311	NJDDJCLF_03307	MLGJNINK_01474
group_414		hypothetical protein	4	4	1	30	2763				380	380	380	HEABOPLC_00949	MOMEBGPN_01157	NJDDJCLF_00919	MLGJNINK_00238
group_4141		hypothetical protein	4	4	1	30	1589				533	533	533	HEABOPLC_00385	MOMEBGPN_01646	NJDDJCLF_02898	MLGJNINK_03236
group_415		hypothetical protein	4	4	1	30	2764				1364	1364	1364	HEABOPLC_00950	MOMEBGPN_01156	NJDDJCLF_00918	MLGJNINK_00237
group_4156		hypothetical protein	4	4	1	30	3557				578	578	578	HEABOPLC_02180	MOMEBGPN_02151	NJDDJCLF_02751	MLGJNINK_02886
group_4160		hypothetical protein	4	4	1	30	1648				836	836	836	HEABOPLC_00327	MOMEBGPN_02029	NJDDJCLF_03113	MLGJNINK_03294
group_4167		hypothetical protein	4	4	1	30	744				932	932	932	HEABOPLC_01564	MOMEBGPN_00338	NJDDJCLF_03371	MLGJNINK_00719
group_4173		hypothetical protein	4	4	1	30	476				410	410	410	HEABOPLC_01820	MOMEBGPN_02531	NJDDJCLF_01724	MLGJNINK_01819
group_4177		hypothetical protein	4	4	1	30	2391				569	569	569	HEABOPLC_00588	MOMEBGPN_01271	NJDDJCLF_02062	MLGJNINK_00319
group_4179		hypothetical protein	4	4	1	30	1092				248	248	248	HEABOPLC_03077	MOMEBGPN_02103	NJDDJCLF_02390	MLGJNINK_03444
group_4181		hypothetical protein	4	4	1	30	1608				1817	1817	1817	HEABOPLC_00368	MOMEBGPN_01663	NJDDJCLF_03073	MLGJNINK_03254
group_4184		hypothetical protein	4	4	1	30	2695				773	773	773	HEABOPLC_00884	MOMEBGPN_02960	NJDDJCLF_00983	MLGJNINK_02335
group_4187		hypothetical protein	4	4	1	30	2966				413	413	413	HEABOPLC_01268	MOMEBGPN_01562	NJDDJCLF_00769	MLGJNINK_00406
group_419		hypothetical protein	4	4	1	30	2789				788	788	788	HEABOPLC_00974	MOMEBGPN_01128	NJDDJCLF_00895	MLGJNINK_00214
group_4194		hypothetical protein	4	4	1	30	1391				1127	1127	1127	HEABOPLC_03198	MOMEBGPN_02775	NJDDJCLF_01357	MLGJNINK_01078
group_4195	btuB_4	Vitamin B12 transporter BtuB	4	4	1	30	958				2345	2345	2345	HEABOPLC_02948	MOMEBGPN_01008	NJDDJCLF_03418	MLGJNINK_01574
group_42		hypothetical protein	4	4	1	30	1588				362	362	362	HEABOPLC_00386	MOMEBGPN_01645	NJDDJCLF_02899	MLGJNINK_03235
group_4207		hypothetical protein	4	4	1	30	1416				2789	2789	2789	HEABOPLC_00085	MOMEBGPN_01967	NJDDJCLF_01369	MLGJNINK_01066
group_4208		Azurin	4	4	1	30	3203				455	455	455	HEABOPLC_01314	MOMEBGPN_01604	NJDDJCLF_00729	MLGJNINK_00446
group_4212		hypothetical protein	4	4	1	30	1615				932	932	932	HEABOPLC_00361	MOMEBGPN_01670	NJDDJCLF_03080	MLGJNINK_03261
group_4213		hypothetical protein	4	4	1	30	754				3290	3290	3290	HEABOPLC_01554	MOMEBGPN_00348	NJDDJCLF_03361	MLGJNINK_00709
group_4214		hypothetical protein	4	4	1	30	696				266	266	266	HEABOPLC_01608	MOMEBGPN_00293	NJDDJCLF_01920	MLGJNINK_02015
group_4218	bepA_3	Beta-barrel assembly-enhancing protease	4	4	1	30	1890				890	893	891	HEABOPLC_03368	MOMEBGPN_00829	NJDDJCLF_01146	MLGJNINK_01285
group_4225		hypothetical protein	4	4	1	30	752				1205	1205	1205	HEABOPLC_01556	MOMEBGPN_00346	NJDDJCLF_03363	MLGJNINK_00711
group_4229		hypothetical protein	4	4	1	30	2686				1025	1025	1025	HEABOPLC_00877	MOMEBGPN_02949	NJDDJCLF_00990	MLGJNINK_02342
group_4230		hypothetical protein	4	4	1	30	4246				995	995	995	HEABOPLC_02495	MOMEBGPN_03007	NJDDJCLF_00251	MLGJNINK_02051
group_4237	hutI_6	Imidazolonepropionase	4	4	1	30	2515				1322	1322	1322	HEABOPLC_00708	MOMEBGPN_02887	NJDDJCLF_01945	MLGJNINK_02511
group_4242		hypothetical protein	4	4	1	30	4330				590	590	590	HEABOPLC_02403	MOMEBGPN_00960	NJDDJCLF_00176	MLGJNINK_02127
group_4244		hypothetical protein	4	4	1	30	3202				605	605	605	HEABOPLC_01313	MOMEBGPN_01603	NJDDJCLF_00730	MLGJNINK_00445
group_4245	tadA_1	tRNA-specific adenosine deaminase	4	4	1	30	4205				560	560	560	HEABOPLC_02535	MOMEBGPN_00770	NJDDJCLF_00293	MLGJNINK_02577
group_4246		hypothetical protein	4	4	1	30	713				479	479	479	HEABOPLC_01592	MOMEBGPN_00309	NJDDJCLF_03309	MLGJNINK_01476
group_4247		hypothetical protein	4	4	1	30	2205				362	362	362	HEABOPLC_01420	MOMEBGPN_01722	NJDDJCLF_03195	MLGJNINK_00787
group_4249		hypothetical protein	4	4	1	30	447				584	584	584	HEABOPLC_01846	MOMEBGPN_01910	NJDDJCLF_01705	MLGJNINK_01800
group_4252		hypothetical protein	4	4	1	30	4062				341	341	341	HEABOPLC_02672	MOMEBGPN_00632	NJDDJCLF_00429	MLGJNINK_02713
group_4253		hypothetical protein	4	4	1	30	2377				773	773	773	HEABOPLC_00574	MOMEBGPN_01257	NJDDJCLF_02075	MLGJNINK_00306
group_4254		hypothetical protein	4	4	1	30	3615				818	818	818	HEABOPLC_02234	MOMEBGPN_02286	NJDDJCLF_02696	MLGJNINK_02941
group_4256		hypothetical protein	4	4	1	30	2708				4253	4259	4256	HEABOPLC_00896	MOMEBGPN_02652	NJDDJCLF_00971	MLGJNINK_02323
group_4257		hypothetical protein	4	4	1	30	2569				563	563	563	HEABOPLC_00759	MOMEBGPN_02698	NJDDJCLF_01107	MLGJNINK_02459
group_426		hypothetical protein	4	4	1	30	3077				551	551	551	HEABOPLC_01135	MOMEBGPN_01403	NJDDJCLF_00872	MLGJNINK_00191
group_4262		hypothetical protein	4	4	1	30	1602				1076	1076	1076	HEABOPLC_00373	MOMEBGPN_01658	NJDDJCLF_03067	MLGJNINK_03248
group_4263		hypothetical protein	4	4	1	30	1302				323	323	323	HEABOPLC_03270	MOMEBGPN_02916	NJDDJCLF_01240	MLGJNINK_01195
group_4264		hypothetical protein	4	4	1	30	2711				347	347	347	HEABOPLC_00899	MOMEBGPN_02649	NJDDJCLF_00968	MLGJNINK_02320
group_4266		putative oxidoreductase	4	4	1	30	1058				770	770	770	HEABOPLC_03045	MOMEBGPN_01097	NJDDJCLF_02603	MLGJNINK_00542
group_4267		hypothetical protein	4	4	1	30	4301				701	701	701	HEABOPLC_02432	MOMEBGPN_00931	NJDDJCLF_00205	MLGJNINK_02097
group_4268		RutC family protein	4	4	1	30	2704				380	380	380	HEABOPLC_00892	MOMEBGPN_02656	NJDDJCLF_00975	MLGJNINK_02327
group_4271		hypothetical protein	4	4	1	30	1709				509	509	509	HEABOPLC_00272	MOMEBGPN_02246	NJDDJCLF_03013	MLGJNINK_01378
group_4274		hypothetical protein	4	4	1	30	1616				1244	1244	1244	HEABOPLC_00360	MOMEBGPN_01671	NJDDJCLF_03081	MLGJNINK_03262
group_4278		hypothetical protein	4	4	1	30	3299				914	914	914	HEABOPLC_01944	MOMEBGPN_00553	NJDDJCLF_01512	MLGJNINK_01704
group_4279		hypothetical protein	4	4	1	30	945				503	503	503	HEABOPLC_02938	MOMEBGPN_00006	NJDDJCLF_00697	MLGJNINK_01419
group_428		hypothetical protein	4	4	1	30	3056				545	656	600	HEABOPLC_01154	MOMEBGPN_01422	NJDDJCLF_00852	MLGJNINK_00171
group_4285		hypothetical protein	4	4	1	30	2167				485	485	485	HEABOPLC_01454	MOMEBGPN_01756	NJDDJCLF_03158	MLGJNINK_00750
group_4286		hypothetical protein	4	4	1	30	2457				602	602	602	HEABOPLC_00652	MOMEBGPN_01874	NJDDJCLF_01997	MLGJNINK_01509
group_4289		hypothetical protein	4	4	1	30	3337				737	737	737	HEABOPLC_01980	MOMEBGPN_00516	NJDDJCLF_01549	MLGJNINK_01667
group_429		5-formyltetrahydrofolate cyclo-ligase	4	4	1	30	3052				602	602	602	HEABOPLC_01159	MOMEBGPN_01426	NJDDJCLF_00848	MLGJNINK_00167
group_4292		hypothetical protein	4	4	1	30	803				779	779	779	HEABOPLC_01500	MOMEBGPN_00402	NJDDJCLF_03274	MLGJNINK_00662
group_4293		hypothetical protein	4	4	1	30	911				302	302	302	HEABOPLC_02904	MOMEBGPN_00040	NJDDJCLF_00663	MLGJNINK_01453
group_4295		hypothetical protein	4	4	1	30	3326				989	989	989	HEABOPLC_01970	MOMEBGPN_00526	NJDDJCLF_01538	MLGJNINK_01678
group_4296		hypothetical protein	4	4	1	30	3453				1184	1184	1184	HEABOPLC_02083	MOMEBGPN_01371	NJDDJCLF_01656	MLGJNINK_02795
group_4297		hypothetical protein	4	4	1	30	2652				2198	2201	2198	HEABOPLC_00845	MOMEBGPN_02210	NJDDJCLF_01022	MLGJNINK_02374
group_4298		hypothetical protein	4	4	1	30	2576				1136	1136	1136	HEABOPLC_00766	MOMEBGPN_02705	NJDDJCLF_01100	MLGJNINK_02452
group_4300		hypothetical protein	4	4	1	30	2944				167	167	167	HEABOPLC_01288	MOMEBGPN_01584	NJDDJCLF_00749	MLGJNINK_00426
group_4303		hypothetical protein	4	4	1	30	2322				761	761	761	HEABOPLC_00520	MOMEBGPN_01204	NJDDJCLF_02131	MLGJNINK_00250
group_4305		hypothetical protein	4	4	1	30	3748				383	383	383	HEABOPLC_02309	MOMEBGPN_02621	NJDDJCLF_00070	MLGJNINK_02233
group_4307		hypothetical protein	4	4	1	30	2739				665	665	665	HEABOPLC_00926	MOMEBGPN_01181	NJDDJCLF_00942	MLGJNINK_01599
group_4311		hypothetical protein	4	4	1	30	1646				725	725	725	HEABOPLC_00329	MOMEBGPN_02027	NJDDJCLF_03111	MLGJNINK_03292
group_4314		Putative phospholipase A1	4	4	1	30	1113				1175	1193	1184	HEABOPLC_03095	MOMEBGPN_02085	NJDDJCLF_02370	MLGJNINK_03424
group_4316		hypothetical protein	4	4	1	30	2410				1160	1160	1160	HEABOPLC_00605	MOMEBGPN_01288	NJDDJCLF_02045	MLGJNINK_00336
group_4317		hypothetical protein	4	4	1	30	3857				317	317	317	HEABOPLC_02862	MOMEBGPN_00082	NJDDJCLF_00623	MLGJNINK_00095
group_4320		hypothetical protein	4	4	1	30	1713				176	176	176	HEABOPLC_00268	MOMEBGPN_02250	NJDDJCLF_03017	MLGJNINK_01374
group_4322		hypothetical protein	4	4	1	30	2432				164	164	164	HEABOPLC_00627	MOMEBGPN_01897	NJDDJCLF_02026	MLGJNINK_00355
group_4324		hypothetical protein	4	4	1	30	4295				479	479	479	HEABOPLC_02437	MOMEBGPN_00926	NJDDJCLF_00210	MLGJNINK_02092
group_4325		hypothetical protein	4	4	1	30	1691				1532	1532	1532	HEABOPLC_00291	MOMEBGPN_02064	NJDDJCLF_02994	MLGJNINK_01397
group_4326		hypothetical protein	4	4	1	30	1729				1601	1631	1623	HEABOPLC_00253	MOMEBGPN_02265	NJDDJCLF_03032	MLGJNINK_01359
group_433		hypothetical protein	4	4	1	30	3042				869	869	869	HEABOPLC_01169	MOMEBGPN_01436	NJDDJCLF_00838	MLGJNINK_00157
group_4330		hypothetical protein	4	4	1	30	1310				353	353	353	HEABOPLC_03262	MOMEBGPN_02908	NJDDJCLF_01248	MLGJNINK_01187
group_4331		Non-reducing end alpha-L-arabinofuranosidase BoGH43A	4	4	1	30	3611				1748	1763	1755	HEABOPLC_02231	MOMEBGPN_02289	NJDDJCLF_02699	MLGJNINK_02938
group_4333		hypothetical protein	4	4	1	30	3086				1859	1859	1859	HEABOPLC_01126	MOMEBGPN_01394	NJDDJCLF_00881	MLGJNINK_00200
group_4335		hypothetical protein	4	4	1	30	1307				590	590	590	HEABOPLC_03265	MOMEBGPN_02911	NJDDJCLF_01245	MLGJNINK_01190
group_4336		hypothetical protein	4	4	1	30	517				1085	1085	1085	HEABOPLC_01782	MOMEBGPN_02500	NJDDJCLF_01761	MLGJNINK_01856
group_4339		hypothetical protein	4	4	1	30	889				353	353	353	HEABOPLC_02880	MOMEBGPN_00064	NJDDJCLF_00641	MLGJNINK_00113
group_4345		hypothetical protein	4	4	1	30	4416				566	566	566	HEABOPLC_02339	MOMEBGPN_02966	NJDDJCLF_00118	MLGJNINK_02185
group_4346		hypothetical protein	4	4	1	30	4400				392	392	392	HEABOPLC_02354	MOMEBGPN_00996	NJDDJCLF_00133	MLGJNINK_02170
group_4347		hypothetical protein	4	4	1	30	3501				2129	2129	2129	HEABOPLC_02127	MOMEBGPN_01326	NJDDJCLF_02797	MLGJNINK_02840
group_4348		hypothetical protein	4	4	1	30	2436				644	644	644	HEABOPLC_00631	MOMEBGPN_01893	NJDDJCLF_02022	MLGJNINK_00359
group_435		hypothetical protein	4	4	1	30	3040				410	410	410	HEABOPLC_01171	MOMEBGPN_01438	NJDDJCLF_00836	MLGJNINK_00155
group_4351		hypothetical protein	4	4	1	30	2737				494	494	494	HEABOPLC_00924	MOMEBGPN_01183	NJDDJCLF_00944	MLGJNINK_01618
group_4354		hypothetical protein	4	4	1	30	728				305	305	305	HEABOPLC_01577	MOMEBGPN_00324	NJDDJCLF_03294	MLGJNINK_01461
group_4359		hypothetical protein	4	4	1	30	3598				632	632	632	HEABOPLC_02218	MOMEBGPN_02302	NJDDJCLF_02712	MLGJNINK_02925
group_4360		hypothetical protein	4	4	1	30	3324				1235	1235	1235	HEABOPLC_01968	MOMEBGPN_00528	NJDDJCLF_01536	MLGJNINK_01680
group_4363		hypothetical protein	4	4	1	30	2390				506	506	506	HEABOPLC_00587	MOMEBGPN_01270	NJDDJCLF_02063	MLGJNINK_00318
group_4364		hypothetical protein	4	4	1	30	2107				920	920	920	HEABOPLC_00147	MOMEBGPN_02584	NJDDJCLF_02184	MLGJNINK_01009
group_4366		hypothetical protein	4	4	1	30	2493				179	179	179	HEABOPLC_00687	MOMEBGPN_01844	NJDDJCLF_01966	MLGJNINK_02532
group_4367		hypothetical protein	4	4	1	30	1543				890	890	890	HEABOPLC_00436	MOMEBGPN_01792	NJDDJCLF_02943	MLGJNINK_03191
group_437		hypothetical protein	4	4	1	30	3032				788	788	788	HEABOPLC_01179	MOMEBGPN_01445	NJDDJCLF_00829	MLGJNINK_00148
group_4374		hypothetical protein	4	4	1	30	3163				851	851	851	HEABOPLC_01343	MOMEBGPN_02983	NJDDJCLF_02848	MLGJNINK_00604
group_4376		Extracellular xylan exo-alpha-(1->2)-glucuronosidase	4	4	1	30	3608				2210	2210	2210	HEABOPLC_02228	MOMEBGPN_02292	NJDDJCLF_02702	MLGJNINK_02935
group_4379		hypothetical protein	4	4	1	30	959				1157	1169	1161	HEABOPLC_02949	MOMEBGPN_01009	NJDDJCLF_03417	MLGJNINK_01575
group_438		putative protein	4	4	1	30	3031				443	443	443	HEABOPLC_01180	MOMEBGPN_01446	NJDDJCLF_00828	MLGJNINK_00147
group_4383		hypothetical protein	4	4	1	30	3475				719	719	719	HEABOPLC_02102	MOMEBGPN_01351	NJDDJCLF_01676	MLGJNINK_02815
group_4388		hypothetical protein	4	4	1	30	3037				599	599	599	HEABOPLC_01174	MOMEBGPN_01441	NJDDJCLF_00833	MLGJNINK_00152
group_439		hypothetical protein	4	4	1	30	3021				1031	1031	1031	HEABOPLC_01192	MOMEBGPN_01457	NJDDJCLF_00817	MLGJNINK_00136
group_4396		hypothetical protein	4	4	1	30	3524				743	743	743	HEABOPLC_02148	MOMEBGPN_01306	NJDDJCLF_02781	MLGJNINK_02856
group_4397		hypothetical protein	4	4	1	30	3536				950	950	950	HEABOPLC_02159	MOMEBGPN_02130	NJDDJCLF_02770	MLGJNINK_02867
group_4399		hypothetical protein	4	4	1	30	1815				512	512	512	HEABOPLC_03302	MOMEBGPN_00896	NJDDJCLF_01211	MLGJNINK_01220
group_44		hypothetical protein	4	4	1	30	1514				1865	1865	1865	HEABOPLC_00464	MOMEBGPN_01820	NJDDJCLF_02971	MLGJNINK_03163
group_440		hypothetical protein	4	4	1	30	3015				290	290	290	HEABOPLC_01197	MOMEBGPN_01462	NJDDJCLF_00812	MLGJNINK_00131
group_4403		hypothetical protein	4	4	1	30	2155				173	173	173	HEABOPLC_01466	MOMEBGPN_01769	NJDDJCLF_03146	MLGJNINK_00738
group_4405		hypothetical protein	4	4	1	30	775				1112	1112	1112	HEABOPLC_01531	MOMEBGPN_00371	NJDDJCLF_03247	MLGJNINK_00689
group_4406		hypothetical protein	4	4	1	30	1287				482	482	482	HEABOPLC_03282	MOMEBGPN_02861	NJDDJCLF_01228	MLGJNINK_01203
group_4409		hypothetical protein	4	4	1	30	3344				758	761	759	HEABOPLC_01988	MOMEBGPN_00508	NJDDJCLF_01553	MLGJNINK_01663
group_4411		hypothetical protein	4	4	1	30	1690				800	806	803	HEABOPLC_00292	MOMEBGPN_02063	NJDDJCLF_02993	MLGJNINK_01398
group_4412		Retaining alpha-galactosidase	4	4	1	30	3080				2024	2036	2030	HEABOPLC_01132	MOMEBGPN_01400	NJDDJCLF_00875	MLGJNINK_00194
group_4415		hypothetical protein	4	4	1	30	414				1139	1139	1139	HEABOPLC_01878	MOMEBGPN_01943	NJDDJCLF_01449	MLGJNINK_01768
group_4418		hypothetical protein	4	4	1	30	935				476	476	476	HEABOPLC_02928	MOMEBGPN_00016	NJDDJCLF_00687	MLGJNINK_01429
group_442		hypothetical protein	4	4	1	30	3012				185	191	188	HEABOPLC_01200	MOMEBGPN_01465	NJDDJCLF_00809	MLGJNINK_00366
group_4420		hypothetical protein	4	4	1	30	4152				3008	3008	3008	HEABOPLC_02586	MOMEBGPN_00718	NJDDJCLF_00342	MLGJNINK_02626
group_4426		hypothetical protein	4	4	1	30	3742				152	152	152	HEABOPLC_02303	MOMEBGPN_02627	NJDDJCLF_00064	MLGJNINK_02239
group_4429		hypothetical protein	4	4	1	30	701				1157	1157	1157	HEABOPLC_01604	MOMEBGPN_00297	NJDDJCLF_03321	MLGJNINK_01488
group_4430		hypothetical protein	4	4	1	30	4189				470	470	470	HEABOPLC_02551	MOMEBGPN_00754	NJDDJCLF_00309	MLGJNINK_02593
group_4434		hypothetical protein	4	4	1	30	2021				191	191	191	HEABOPLC_00214	MOMEBGPN_02335	NJDDJCLF_02253	MLGJNINK_00940
group_4435		Serine O-succinyltransferase	4	4	1	30	1707				1139	1139	1139	HEABOPLC_00274	MOMEBGPN_02244	NJDDJCLF_03011	MLGJNINK_01380
group_4436		2-hydroxy-1,4-benzoquinone reductase	4	4	1	30	1131				554	554	554	HEABOPLC_03108	MOMEBGPN_02072	NJDDJCLF_02352	MLGJNINK_03406
group_4437		hypothetical protein	4	4	1	30	1531				1055	1055	1055	HEABOPLC_00448	MOMEBGPN_01804	NJDDJCLF_02955	MLGJNINK_03179
group_4440		hypothetical protein	4	4	1	30	2368				1241	1241	1241	HEABOPLC_00567	MOMEBGPN_01250	NJDDJCLF_02083	MLGJNINK_00298
group_4442		hypothetical protein	4	4	1	30	4233				353	353	353	HEABOPLC_02507	MOMEBGPN_02475	NJDDJCLF_00265	MLGJNINK_02549
group_4443		hypothetical protein	4	4	1	30	994				1481	1511	1503	HEABOPLC_02981	MOMEBGPN_01033	NJDDJCLF_02667	MLGJNINK_00478
group_4445		hypothetical protein	4	4	1	30	676				1814	1814	1814	HEABOPLC_01640	MOMEBGPN_00262	NJDDJCLF_01907	MLGJNINK_02002
group_4447		hypothetical protein	4	4	1	30	1742				176	176	176	HEABOPLC_00240	MOMEBGPN_02278	NJDDJCLF_03045	MLGJNINK_01346
group_4448		hypothetical protein	4	4	1	30	2712				575	575	575	HEABOPLC_00900	MOMEBGPN_02648	NJDDJCLF_00967	MLGJNINK_02319
group_4449	glmS_1	Glutamine--fructose-6-phosphate aminotransferase [isomerizing]	4	4	1	30	4411				1832	1832	1832	HEABOPLC_02344	MOMEBGPN_02971	NJDDJCLF_00124	MLGJNINK_02179
group_445		hypothetical protein	4	4	1	30	3000				1313	1313	1313	HEABOPLC_01212	MOMEBGPN_02736	NJDDJCLF_00796	MLGJNINK_00379
group_4450		hypothetical protein	4	4	1	30	2638				338	338	338	HEABOPLC_00830	MOMEBGPN_02195	NJDDJCLF_01036	MLGJNINK_02388
group_4451		hypothetical protein	4	4	1	30	3398				701	701	701	HEABOPLC_02039	MOMEBGPN_00458	NJDDJCLF_01607	MLGJNINK_00899
group_4452		hypothetical protein	4	4	1	30	3304				581	581	581	HEABOPLC_01949	MOMEBGPN_00548	NJDDJCLF_01517	MLGJNINK_01699
group_4454		L-methionine sulfoximine/L-methionine sulfone acetyltransferase	4	4	1	30	1859				524	533	528	HEABOPLC_03341	MOMEBGPN_00856	NJDDJCLF_01173	MLGJNINK_01258
group_4459		hypothetical protein	4	4	1	30	3924				605	605	605	HEABOPLC_02794	MOMEBGPN_00143	NJDDJCLF_00554	MLGJNINK_00026
group_446		hypothetical protein	4	4	1	30	2994				1004	1004	1004	HEABOPLC_01218	MOMEBGPN_02742	NJDDJCLF_00791	MLGJNINK_00384
group_4461		hypothetical protein	4	4	1	30	3948				458	458	458	HEABOPLC_02770	MOMEBGPN_00167	NJDDJCLF_00527	MLGJNINK_00877
group_4462		hypothetical protein	4	4	1	30	1195				305	305	305	HEABOPLC_03166	MOMEBGPN_01488	NJDDJCLF_02294	MLGJNINK_03348
group_4463		hypothetical protein	4	4	1	30	4162				674	674	674	HEABOPLC_02578	MOMEBGPN_00728	NJDDJCLF_00335	MLGJNINK_02619
group_4464		hypothetical protein	4	4	1	30	3081				1415	1415	1415	HEABOPLC_01131	MOMEBGPN_01399	NJDDJCLF_00876	MLGJNINK_00195
group_4465		hypothetical protein	4	4	1	30	2774				191	191	191	HEABOPLC_00960	MOMEBGPN_01146	NJDDJCLF_00908	MLGJNINK_00227
group_4468		hypothetical protein	4	4	1	30	984				656	659	657	HEABOPLC_02971	MOMEBGPN_01023	NJDDJCLF_02677	MLGJNINK_01597
group_4470		Formylglycine-generating enzyme	4	4	1	30	3201				779	779	779	HEABOPLC_01312	MOMEBGPN_01602	NJDDJCLF_00731	MLGJNINK_00444
group_4471		hypothetical protein	4	4	1	30	2644				527	527	527	HEABOPLC_00836	MOMEBGPN_02201	NJDDJCLF_01030	MLGJNINK_02382
group_4476		hypothetical protein	4	4	1	30	619				1529	1529	1529	HEABOPLC_01660	MOMEBGPN_02796	NJDDJCLF_01849	MLGJNINK_01944
group_4477		hypothetical protein	4	4	1	30	3157				1364	1367	1365	HEABOPLC_01349	MOMEBGPN_02444	NJDDJCLF_02854	MLGJNINK_00610
group_4478		hypothetical protein	4	4	1	30	2431				743	743	743	HEABOPLC_00626	MOMEBGPN_01899	NJDDJCLF_02027	MLGJNINK_00354
group_4480		hypothetical protein	4	4	1	30	4134				809	809	809	HEABOPLC_02604	MOMEBGPN_00700	NJDDJCLF_00360	MLGJNINK_02644
group_4481		hypothetical protein	4	4	1	30	2557				566	572	567	HEABOPLC_00749	MOMEBGPN_02688	NJDDJCLF_01118	MLGJNINK_02470
group_4483		hypothetical protein	4	4	1	30	3754				629	629	629	HEABOPLC_02315	MOMEBGPN_02615	NJDDJCLF_00076	MLGJNINK_02227
group_4484		hypothetical protein	4	4	1	30	1186				686	686	686	HEABOPLC_03158	MOMEBGPN_01496	NJDDJCLF_02302	MLGJNINK_03356
group_4485		hypothetical protein	4	4	1	30	3466				1274	1277	1275	HEABOPLC_02094	MOMEBGPN_01359	NJDDJCLF_01667	MLGJNINK_02806
group_4486		hypothetical protein	4	4	1	30	1708				1064	1064	1064	HEABOPLC_00273	MOMEBGPN_02245	NJDDJCLF_03012	MLGJNINK_01379
group_4487		hypothetical protein	4	4	1	30	3378				2510	2513	2512	HEABOPLC_02019	MOMEBGPN_00477	NJDDJCLF_01588	MLGJNINK_00918
group_4488		hypothetical protein	4	4	1	30	2649				488	488	488	HEABOPLC_00841	MOMEBGPN_02206	NJDDJCLF_01025	MLGJNINK_02377
group_4489		hypothetical protein	4	4	1	30	4090				806	806	806	HEABOPLC_02647	MOMEBGPN_00657	NJDDJCLF_00404	MLGJNINK_02688
group_4492		hypothetical protein	4	4	1	30	1689				1100	1100	1100	HEABOPLC_00293	MOMEBGPN_02062	NJDDJCLF_02992	MLGJNINK_01399
group_4493		hypothetical protein	4	4	1	30	1873				845	845	845	HEABOPLC_03354	MOMEBGPN_00843	NJDDJCLF_01160	MLGJNINK_01271
group_4496		putative protein	4	4	1	30	3981				359	359	359	HEABOPLC_02737	MOMEBGPN_00200	NJDDJCLF_00494	MLGJNINK_00844
group_45		hypothetical protein	4	4	1	30	1499				371	371	371	HEABOPLC_00480	MOMEBGPN_01836	NJDDJCLF_02169	MLGJNINK_01534
group_453	rcsC_4	Sensor histidine kinase RcsC	4	4	1	30	2958				2624	2627	2625	HEABOPLC_01276	MOMEBGPN_01570	NJDDJCLF_00761	MLGJNINK_00414
group_459		hypothetical protein	4	4	1	30	3198				1232	1232	1232	HEABOPLC_01309	MOMEBGPN_01599	NJDDJCLF_00734	MLGJNINK_00441
group_461		hypothetical protein	4	4	1	30	3205				845	845	845	HEABOPLC_01316	MOMEBGPN_01606	NJDDJCLF_00726	MLGJNINK_00449
group_464		hypothetical protein	4	4	1	30	3217				197	245	221	HEABOPLC_01326	MOMEBGPN_01618	NJDDJCLF_00716	MLGJNINK_00459
group_465		Blue-light-activated protein	4	4	1	30	3221				1115	1115	1115	HEABOPLC_01330	MOMEBGPN_01622	NJDDJCLF_00712	MLGJNINK_00463
group_472		hypothetical protein	4	4	1	30	3232				1454	1454	1454	HEABOPLC_01341	MOMEBGPN_02985	NJDDJCLF_02846	MLGJNINK_00602
group_473		hypothetical protein	4	4	1	30	3161				332	647	489	HEABOPLC_01345	MOMEBGPN_02448	NJDDJCLF_02850	MLGJNINK_00606
group_475		hypothetical protein	4	4	1	30	3155				341	341	341	HEABOPLC_01350	MOMEBGPN_02443	NJDDJCLF_02856	MLGJNINK_00612
group_477		hypothetical protein	4	4	1	30	3153				377	377	377	HEABOPLC_01352	MOMEBGPN_02441	NJDDJCLF_02858	MLGJNINK_00614
group_480		hypothetical protein	4	4	1	30	3148				560	902	731	HEABOPLC_01357	MOMEBGPN_02436	NJDDJCLF_02862	MLGJNINK_00618
group_482		hypothetical protein	4	4	1	30	3140				392	392	392	HEABOPLC_01365	MOMEBGPN_02427	NJDDJCLF_02870	MLGJNINK_00626
group_488		hypothetical protein	4	4	1	30	3106				785	797	791	HEABOPLC_01394	MOMEBGPN_01696	NJDDJCLF_03223	MLGJNINK_00815
group_493		hypothetical protein	4	4	1	30	2212				551	551	551	HEABOPLC_01415	MOMEBGPN_01717	NJDDJCLF_03201	MLGJNINK_00793
group_495		hypothetical protein	4	4	1	30	2206				470	743	606	HEABOPLC_01419	MOMEBGPN_01721	NJDDJCLF_03196	MLGJNINK_00788
group_496		hypothetical protein	4	4	1	30	2202				299	299	299	HEABOPLC_01423	MOMEBGPN_01725	NJDDJCLF_03192	MLGJNINK_00784
group_497		hypothetical protein	4	4	1	30	2198				242	314	278	HEABOPLC_01427	MOMEBGPN_01729	NJDDJCLF_03188	MLGJNINK_00780
group_50		hypothetical protein	4	4	1	30	1489				485	488	486	HEABOPLC_00490	MOMEBGPN_02809	NJDDJCLF_02160	MLGJNINK_01543
group_501		hypothetical protein	4	4	1	30	2188				647	2474	1560	HEABOPLC_01437	MOMEBGPN_01739	NJDDJCLF_03178	MLGJNINK_00770
group_502		hypothetical protein	4	4	1	30	2180				284	284	284	HEABOPLC_01442	MOMEBGPN_01744	NJDDJCLF_03169	MLGJNINK_00761
group_503		hypothetical protein	4	4	1	30	2177				206	218	212	HEABOPLC_01444	MOMEBGPN_01746	NJDDJCLF_03167	MLGJNINK_00759
group_505		hypothetical protein	4	4	1	30	2173				656	656	656	HEABOPLC_01447	MOMEBGPN_01749	NJDDJCLF_03164	MLGJNINK_00756
group_506		hypothetical protein	4	4	1	30	2170				932	932	932	HEABOPLC_01450	MOMEBGPN_01752	NJDDJCLF_03161	MLGJNINK_00753
group_512		hypothetical protein	4	4	1	30	827				1808	1991	1945	HEABOPLC_01477	MOMEBGPN_00425	NJDDJCLF_03425	MLGJNINK_01615
group_515		hypothetical protein	4	4	1	30	824				389	389	389	HEABOPLC_01480	MOMEBGPN_00422	NJDDJCLF_03423	MLGJNINK_01613
group_516		hypothetical protein	4	4	1	30	822				1133	1133	1133	HEABOPLC_01482	MOMEBGPN_00420	NJDDJCLF_03421	MLGJNINK_01611
group_520		hypothetical protein	4	4	1	30	810				1271	1271	1271	HEABOPLC_01493	MOMEBGPN_00409	NJDDJCLF_03281	MLGJNINK_00655
group_522		hypothetical protein	4	4	1	30	806				653	653	653	HEABOPLC_01497	MOMEBGPN_00405	NJDDJCLF_03277	MLGJNINK_00659
group_523		hypothetical protein	4	4	1	30	801				539	539	539	HEABOPLC_01502	MOMEBGPN_00400	NJDDJCLF_03272	MLGJNINK_00664
group_525		hypothetical protein	4	4	1	30	798				392	392	392	HEABOPLC_01505	MOMEBGPN_00397	NJDDJCLF_03269	MLGJNINK_00667
group_527		hypothetical protein	4	4	1	30	783				788	788	788	HEABOPLC_01520	MOMEBGPN_00382	NJDDJCLF_03255	MLGJNINK_00681
group_529		hypothetical protein	4	4	1	30	778				248	248	248	HEABOPLC_01528	MOMEBGPN_00374	NJDDJCLF_03250	MLGJNINK_00686
group_531		hypothetical protein	4	4	1	30	769				626	683	654	HEABOPLC_01538	MOMEBGPN_00364	NJDDJCLF_03241	MLGJNINK_00695
group_532		hypothetical protein	4	4	1	30	758				134	134	134	HEABOPLC_01549	MOMEBGPN_00353	NJDDJCLF_03358	MLGJNINK_00706
group_537		hypothetical protein	4	4	1	30	747				440	440	440	HEABOPLC_01561	MOMEBGPN_00341	NJDDJCLF_03368	MLGJNINK_00716
group_538		hypothetical protein	4	4	1	30	743				293	293	293	HEABOPLC_01565	MOMEBGPN_00337	NJDDJCLF_03372	MLGJNINK_00720
group_539		hypothetical protein	4	4	1	30	742				734	761	747	HEABOPLC_01566	MOMEBGPN_00336	NJDDJCLF_03373	MLGJNINK_00721
group_541		hypothetical protein	4	4	1	30	739				1031	1031	1031	HEABOPLC_01569	MOMEBGPN_00333	NJDDJCLF_03376	MLGJNINK_00724
group_542		hypothetical protein	4	4	1	30	737				1091	1091	1091	HEABOPLC_01571	MOMEBGPN_00331	NJDDJCLF_03378	MLGJNINK_00726
group_543		hypothetical protein	4	4	1	30	727				446	446	446	HEABOPLC_01578	MOMEBGPN_00323	NJDDJCLF_03295	MLGJNINK_01462
group_544		hypothetical protein	4	4	1	30	725				1289	1289	1289	HEABOPLC_01580	MOMEBGPN_00321	NJDDJCLF_03297	MLGJNINK_01464
group_545		hypothetical protein	4	4	1	30	724				941	941	941	HEABOPLC_01581	MOMEBGPN_00320	NJDDJCLF_03298	MLGJNINK_01465
group_549		hypothetical protein	4	4	1	30	707				473	473	473	HEABOPLC_01598	MOMEBGPN_00303	NJDDJCLF_03315	MLGJNINK_01482
group_550		hypothetical protein	4	4	1	30	703				1298	1373	1335	HEABOPLC_01602	MOMEBGPN_00299	NJDDJCLF_03319	MLGJNINK_01486
group_551		hypothetical protein	4	4	1	30	698				1010	1010	1010	HEABOPLC_01606	MOMEBGPN_00295	NJDDJCLF_01922	MLGJNINK_02017
group_556		hypothetical protein	4	4	1	30	672				1388	1388	1388	HEABOPLC_01644	MOMEBGPN_00258	NJDDJCLF_01903	MLGJNINK_01998
group_557		Gluconokinase	4	4	1	30	671				506	506	506	HEABOPLC_01645	MOMEBGPN_00257	NJDDJCLF_01902	MLGJNINK_01997
group_558		Cellobionic acid phosphorylase	4	4	1	30	670				2372	2372	2372	HEABOPLC_01646	MOMEBGPN_00256	NJDDJCLF_01901	MLGJNINK_01996
group_561		hypothetical protein	4	4	1	30	618				1031	1031	1031	HEABOPLC_01661	MOMEBGPN_02795	NJDDJCLF_01848	MLGJNINK_01943
group_565		hypothetical protein	4	4	1	30	604				809	812	810	HEABOPLC_01672	MOMEBGPN_02784	NJDDJCLF_01837	MLGJNINK_01932
group_566		hypothetical protein	4	4	1	30	603				818	824	821	HEABOPLC_01673	MOMEBGPN_02783	NJDDJCLF_01836	MLGJNINK_01931
group_568		hypothetical protein	4	4	1	30	600				536	536	536	HEABOPLC_01676	MOMEBGPN_02780	NJDDJCLF_01833	MLGJNINK_01928
group_572		hypothetical protein	4	4	1	30	589				788	788	788	HEABOPLC_01686	MOMEBGPN_02931	NJDDJCLF_01823	MLGJNINK_01918
group_573	menH_3	2-succinyl-6-hydroxy-2,4-cyclohexadiene-1-carboxylate synthase	4	4	1	30	577				851	851	851	HEABOPLC_01701	MOMEBGPN_02397	NJDDJCLF_01808	MLGJNINK_01903
group_574		hypothetical protein	4	4	1	30	575				890	890	890	HEABOPLC_01703	MOMEBGPN_02395	NJDDJCLF_01806	MLGJNINK_01901
group_576		hypothetical protein	4	4	1	30	567				680	680	680	HEABOPLC_01710	MOMEBGPN_02388	NJDDJCLF_01799	MLGJNINK_01894
group_578		hypothetical protein	4	4	1	30	537				728	728	728	HEABOPLC_01728	MOMEBGPN_02370	NJDDJCLF_01775	MLGJNINK_01870
group_579		hypothetical protein	4	4	1	30	536				554	554	554	HEABOPLC_01729	MOMEBGPN_02369	NJDDJCLF_01774	MLGJNINK_01869
group_58		hypothetical protein	4	4	1	30	2476				3203	3257	3237	HEABOPLC_00671	MOMEBGPN_01860	NJDDJCLF_01981	MLGJNINK_01525
group_585		hypothetical protein	4	4	1	30	344				407	407	407	HEABOPLC_01774	MOMEBGPN_02491	NJDDJCLF_03402	MLGJNINK_03138
group_588		hypothetical protein	4	4	1	30	518				332	332	332	HEABOPLC_01781	MOMEBGPN_02499	NJDDJCLF_01762	MLGJNINK_01857
group_591		hypothetical protein	4	4	1	30	505				761	761	761	HEABOPLC_01792	MOMEBGPN_02510	NJDDJCLF_01752	MLGJNINK_01847
group_592		hypothetical protein	4	4	1	30	500				2168	2171	2169	HEABOPLC_01797	MOMEBGPN_02515	NJDDJCLF_01747	MLGJNINK_01842
group_593		hypothetical protein	4	4	1	30	496				1847	1892	1858	HEABOPLC_01801	MOMEBGPN_02519	NJDDJCLF_01743	MLGJNINK_01838
group_598		hypothetical protein	4	4	1	30	482				317	320	318	HEABOPLC_01816	MOMEBGPN_02535	NJDDJCLF_01728	MLGJNINK_01823
group_60		hypothetical protein	4	4	1	30	2501				743	752	747	HEABOPLC_00695	MOMEBGPN_02890	NJDDJCLF_01958	MLGJNINK_02524
group_600	icd_2	Isocitrate dehydrogenase [NADP]	4	4	1	30	473				2228	2366	2297	HEABOPLC_01823	MOMEBGPN_02528	NJDDJCLF_01721	MLGJNINK_01816
group_606		hypothetical protein	4	4	1	30	432				803	809	806	HEABOPLC_01860	MOMEBGPN_01925	NJDDJCLF_01431	MLGJNINK_01786
group_607		hypothetical protein	4	4	1	30	421				494	494	494	HEABOPLC_01871	MOMEBGPN_01936	NJDDJCLF_01442	MLGJNINK_01775
group_610		Solute-binding protein	4	4	1	30	408				623	1022	822	HEABOPLC_01884	MOMEBGPN_01949	NJDDJCLF_01455	MLGJNINK_01762
group_611		hypothetical protein	4	4	1	30	406				1019	1019	1019	HEABOPLC_01886	MOMEBGPN_01951	NJDDJCLF_01457	MLGJNINK_01760
group_612		hypothetical protein	4	4	1	30	403				905	1091	998	HEABOPLC_01889	MOMEBGPN_01954	NJDDJCLF_01460	MLGJNINK_01757
group_613		hypothetical protein	4	4	1	30	401				3878	3878	3878	HEABOPLC_01891	MOMEBGPN_01955	NJDDJCLF_01462	MLGJNINK_01755
group_614		hypothetical protein	4	4	1	30	400				1073	1127	1086	HEABOPLC_01892	MOMEBGPN_01956	NJDDJCLF_01463	MLGJNINK_01754
group_616		hypothetical protein	4	4	1	30	395				1118	1265	1191	HEABOPLC_01898	MOMEBGPN_00599	NJDDJCLF_01469	MLGJNINK_01748
group_619		hypothetical protein	4	4	1	30	3270				299	299	299	HEABOPLC_01914	MOMEBGPN_00582	NJDDJCLF_01485	MLGJNINK_01732
group_621		hypothetical protein	4	4	1	30	3272				857	857	857	HEABOPLC_01916	MOMEBGPN_00580	NJDDJCLF_01487	MLGJNINK_01730
group_622		hypothetical protein	4	4	1	30	3273				665	665	665	HEABOPLC_01917	MOMEBGPN_00579	NJDDJCLF_01488	MLGJNINK_01729
group_624		hypothetical protein	4	4	1	30	3280				224	224	224	HEABOPLC_01924	MOMEBGPN_00573	NJDDJCLF_01494	MLGJNINK_01723
group_626		putative acyl-CoA thioester hydrolase	4	4	1	30	3282				401	416	408	HEABOPLC_01927	MOMEBGPN_00570	NJDDJCLF_01496	MLGJNINK_01721
group_629		hypothetical protein	4	4	1	30	3291				1736	1739	1737	HEABOPLC_01936	MOMEBGPN_00561	NJDDJCLF_01504	MLGJNINK_01712
group_63		hypothetical protein	4	4	1	30	2564				269	3038	1653	HEABOPLC_00754	MOMEBGPN_02693	NJDDJCLF_01113	MLGJNINK_02465
group_630		hypothetical protein	4	4	1	30	3292				518	518	518	HEABOPLC_01937	MOMEBGPN_00560	NJDDJCLF_01505	MLGJNINK_01711
group_631		hypothetical protein	4	4	1	30	3311				869	869	869	HEABOPLC_01956	MOMEBGPN_00540	NJDDJCLF_01524	MLGJNINK_01692
group_632		hypothetical protein	4	4	1	30	3322				101	101	101	HEABOPLC_01966	MOMEBGPN_00530	NJDDJCLF_01534	MLGJNINK_01682
group_633		hypothetical protein	4	4	1	30	3329				428	437	432	HEABOPLC_01973	MOMEBGPN_00523	NJDDJCLF_01541	MLGJNINK_01675
group_634		hypothetical protein	4	4	1	30	3339				317	380	348	HEABOPLC_01982	MOMEBGPN_00514	NJDDJCLF_01551	MLGJNINK_01665
group_635		hypothetical protein	4	4	1	30	3346				428	428	428	HEABOPLC_01990	MOMEBGPN_00506	NJDDJCLF_01555	MLGJNINK_01661
group_639		hypothetical protein	4	4	1	30	3352				2801	2804	2802	HEABOPLC_01996	MOMEBGPN_00500	NJDDJCLF_01561	MLGJNINK_01655
group_64		hypothetical protein	4	4	1	30	2648				389	389	389	HEABOPLC_00840	MOMEBGPN_02205	NJDDJCLF_01026	MLGJNINK_02378
group_642		Immunogenic protein MPT70	4	4	1	30	3367				539	548	545	HEABOPLC_02003	MOMEBGPN_00493	NJDDJCLF_01568	MLGJNINK_01648
group_643		hypothetical protein	4	4	1	30	3369				380	383	380	HEABOPLC_02005	MOMEBGPN_00491	NJDDJCLF_01578	MLGJNINK_01638
group_644		hypothetical protein	4	4	1	30	3377				1040	1040	1040	HEABOPLC_02018	MOMEBGPN_00478	NJDDJCLF_01587	MLGJNINK_00919
group_646		hypothetical protein	4	4	1	30	3386				305	428	397	HEABOPLC_02026	MOMEBGPN_00470	NJDDJCLF_01595	MLGJNINK_00911
group_649		hypothetical protein	4	4	1	30	3393				575	632	603	HEABOPLC_02034	MOMEBGPN_00463	NJDDJCLF_01602	MLGJNINK_00904
group_653		hypothetical protein	4	4	1	30	3428				134	134	134	HEABOPLC_02058	MOMEBGPN_00434	NJDDJCLF_01631	MLGJNINK_02770
group_654		hypothetical protein	4	4	1	30	3437				275	305	290	HEABOPLC_02067	MOMEBGPN_01387	NJDDJCLF_01640	MLGJNINK_02779
group_656		hypothetical protein	4	4	1	30	3440				911	959	935	HEABOPLC_02070	MOMEBGPN_01384	NJDDJCLF_01643	MLGJNINK_02782
group_657		hypothetical protein	4	4	1	30	3441				530	530	530	HEABOPLC_02071	MOMEBGPN_01383	NJDDJCLF_01644	MLGJNINK_02783
group_659		hypothetical protein	4	4	1	30	3454				389	389	389	HEABOPLC_02084	MOMEBGPN_01370	NJDDJCLF_01657	MLGJNINK_02796
group_66		hypothetical protein	4	4	1	30	2713				299	803	677	HEABOPLC_00901	MOMEBGPN_02647	NJDDJCLF_00966	MLGJNINK_02318
group_660		hypothetical protein	4	4	1	30	3455				1811	1811	1811	HEABOPLC_02085	MOMEBGPN_01369	NJDDJCLF_01658	MLGJNINK_02797
group_661		hypothetical protein	4	4	1	30	3457				2366	2366	2366	HEABOPLC_02086	MOMEBGPN_01368	NJDDJCLF_01659	MLGJNINK_02798
group_663		hypothetical protein	4	4	1	30	3469				425	425	425	HEABOPLC_02096	MOMEBGPN_01357	NJDDJCLF_01670	MLGJNINK_02809
group_665		hypothetical protein	4	4	1	30	3479				677	677	677	HEABOPLC_02106	MOMEBGPN_01347	NJDDJCLF_01680	MLGJNINK_02819
group_666		hypothetical protein	4	4	1	30	3481				1121	1121	1121	HEABOPLC_02108	MOMEBGPN_01345	NJDDJCLF_01682	MLGJNINK_02821
group_670		hypothetical protein	4	4	1	30	3498				809	809	809	HEABOPLC_02124	MOMEBGPN_01329	NJDDJCLF_01698	MLGJNINK_02837
group_671		hypothetical protein	4	4	1	30	3504				236	236	236	HEABOPLC_02130	MOMEBGPN_01323	NJDDJCLF_02794	MLGJNINK_02843
group_677		hypothetical protein	4	4	1	30	3546				404	410	407	HEABOPLC_02169	MOMEBGPN_02140	NJDDJCLF_02762	MLGJNINK_02875
group_678		hypothetical protein	4	4	1	30	3547				713	713	713	HEABOPLC_02170	MOMEBGPN_02141	NJDDJCLF_02761	MLGJNINK_02876
group_679		hypothetical protein	4	4	1	30	3548				764	800	782	HEABOPLC_02171	MOMEBGPN_02142	NJDDJCLF_02760	MLGJNINK_02877
group_683		hypothetical protein	4	4	1	30	3560				569	569	569	HEABOPLC_02183	MOMEBGPN_02154	NJDDJCLF_02748	MLGJNINK_02889
group_684		hypothetical protein	4	4	1	30	3564				845	845	845	HEABOPLC_02187	MOMEBGPN_02158	NJDDJCLF_02744	MLGJNINK_02893
group_685		hypothetical protein	4	4	1	30	3565				368	368	368	HEABOPLC_02188	MOMEBGPN_02159	NJDDJCLF_02743	MLGJNINK_02894
group_689		hypothetical protein	4	4	1	30	3579				722	728	725	HEABOPLC_02200	MOMEBGPN_02171	NJDDJCLF_02731	MLGJNINK_02906
group_69		Trehalase	4	4	1	30	2718				1268	1787	1657	HEABOPLC_00905	MOMEBGPN_02642	NJDDJCLF_00962	MLGJNINK_02314
group_691		hypothetical protein	4	4	1	30	3592				554	554	554	HEABOPLC_02213	MOMEBGPN_02307	NJDDJCLF_02717	MLGJNINK_02920
group_692		hypothetical protein	4	4	1	30	3594				296	296	296	HEABOPLC_02215	MOMEBGPN_02305	NJDDJCLF_02715	MLGJNINK_02922
group_696		hypothetical protein	4	4	1	30	3609				2036	2036	2036	HEABOPLC_02229	MOMEBGPN_02291	NJDDJCLF_02701	MLGJNINK_02936
group_700		Putative beta-xylosidase	4	4	1	30	3627				2192	2192	2192	HEABOPLC_02244	MOMEBGPN_02663	NJDDJCLF_02838	MLGJNINK_00594
group_701		hypothetical protein	4	4	1	30	3628				311	311	311	HEABOPLC_02245	MOMEBGPN_02664	NJDDJCLF_02837	MLGJNINK_00593
group_702		hypothetical protein	4	4	1	30	3629				497	497	497	HEABOPLC_02246	MOMEBGPN_02665	NJDDJCLF_02836	MLGJNINK_00592
group_703		hypothetical protein	4	4	1	30	3636				1475	1574	1524	HEABOPLC_02252	MOMEBGPN_02671	NJDDJCLF_02830	MLGJNINK_00586
group_707		hypothetical protein	4	4	1	30	3719				743	743	743	HEABOPLC_02263	MOMEBGPN_02681	NJDDJCLF_00050	MLGJNINK_02253
group_71		hypothetical protein	4	4	1	30	2790				557	557	557	HEABOPLC_00975	MOMEBGPN_01127	NJDDJCLF_00894	MLGJNINK_00213
group_715		hypothetical protein	4	4	1	30	3740				674	746	710	HEABOPLC_02300	MOMEBGPN_02630	NJDDJCLF_00061	MLGJNINK_02242
group_716		hypothetical protein	4	4	1	30	3745				1361	1361	1361	HEABOPLC_02306	MOMEBGPN_02624	NJDDJCLF_00067	MLGJNINK_02236
group_717		hypothetical protein	4	4	1	30	3746				362	362	362	HEABOPLC_02307	MOMEBGPN_02623	NJDDJCLF_00068	MLGJNINK_02235
group_722		hypothetical protein	4	4	1	30	3758				644	644	644	HEABOPLC_02319	MOMEBGPN_02611	NJDDJCLF_00080	MLGJNINK_02223
group_725		hypothetical protein	4	4	1	30	3764				443	443	443	HEABOPLC_02325	MOMEBGPN_02605	NJDDJCLF_00086	MLGJNINK_02217
group_726		hypothetical protein	4	4	1	30	4440				881	881	881	HEABOPLC_02327	MOMEBGPN_02603	NJDDJCLF_00088	MLGJNINK_02215
group_73		hypothetical protein	4	4	1	30	3030				590	593	591	HEABOPLC_01181	MOMEBGPN_01447	NJDDJCLF_00827	MLGJNINK_00146
group_730		hypothetical protein	4	4	1	30	4408				1736	1739	1737	HEABOPLC_02345	MOMEBGPN_01004	NJDDJCLF_00125	MLGJNINK_02178
group_732		hypothetical protein	4	4	1	30	4402				287	287	287	HEABOPLC_02351	MOMEBGPN_00998	NJDDJCLF_00131	MLGJNINK_02172
group_735		hypothetical protein	4	4	1	30	4393				998	1145	1071	HEABOPLC_02361	MOMEBGPN_00989	NJDDJCLF_00140	MLGJNINK_02163
group_736		hypothetical protein	4	4	1	30	4390				392	392	392	HEABOPLC_02364	MOMEBGPN_00986	NJDDJCLF_00143	MLGJNINK_02160
group_737		hypothetical protein	4	4	1	30	4389				881	881	881	HEABOPLC_02365	MOMEBGPN_00985	NJDDJCLF_00144	MLGJNINK_02159
group_741		Electron transfer flavoprotein-ubiquinone oxidoreductase	4	4	1	30	4331				1640	1640	1640	HEABOPLC_02402	MOMEBGPN_00961	NJDDJCLF_00175	MLGJNINK_02128
group_742		hypothetical protein	4	4	1	30	4329				650	653	651	HEABOPLC_02404	MOMEBGPN_00959	NJDDJCLF_00177	MLGJNINK_02126
group_744		hypothetical protein	4	4	1	30	4325				1247	1247	1247	HEABOPLC_02408	MOMEBGPN_00955	NJDDJCLF_00181	MLGJNINK_02122
group_746		hypothetical protein	4	4	1	30	4322				275	275	275	HEABOPLC_02411	MOMEBGPN_00952	NJDDJCLF_00184	MLGJNINK_02119
group_748		hypothetical protein	4	4	1	30	4312				413	413	413	HEABOPLC_02421	MOMEBGPN_00942	NJDDJCLF_00194	MLGJNINK_02109
group_751		NAD(P)H-dependent FMN reductase	4	4	1	30	4306				551	551	551	HEABOPLC_02427	MOMEBGPN_00936	NJDDJCLF_00200	MLGJNINK_02103
group_759	pal_2	Peptidoglycan-associated lipoprotein	4	4	1	30	4244				509	512	510	HEABOPLC_02497	MOMEBGPN_03005	NJDDJCLF_00253	MLGJNINK_02049
group_765		hypothetical protein	4	4	1	30	4225				677	710	693	HEABOPLC_02515	MOMEBGPN_02467	NJDDJCLF_00273	MLGJNINK_02557
group_766		hypothetical protein	4	4	1	30	4219			Hypothetical protein with no hits to refseq/uniprot/clusters/cdd/tigrfams/pfam overlapping another protein with hits	857	911	870	HEABOPLC_02521	MOMEBGPN_02461	NJDDJCLF_00279	MLGJNINK_02563
group_767		Histone deacetylase-like amidohydrolase	4	4	1	30	4215				911	947	929	HEABOPLC_02525	MOMEBGPN_02457	NJDDJCLF_00283	MLGJNINK_02567
group_768		hypothetical protein	4	4	1	30	4213				590	590	590	HEABOPLC_02527	MOMEBGPN_02455	NJDDJCLF_00285	MLGJNINK_02569
group_769		hypothetical protein	4	4	1	30	4210				377	542	459	HEABOPLC_02530	MOMEBGPN_02452	NJDDJCLF_00288	MLGJNINK_02572
group_770	vgb_4	Virginiamycin B lyase	4	4	1	30	4208				890	890	890	HEABOPLC_02532	MOMEBGPN_02450	NJDDJCLF_00290	MLGJNINK_02574
group_771		hypothetical protein	4	4	1	30	4201				644	644	644	HEABOPLC_02539	MOMEBGPN_00766	NJDDJCLF_00297	MLGJNINK_02581
group_773	rcsC_6	Sensor histidine kinase RcsC	4	4	1	30	4191				6515	6518	6516	HEABOPLC_02549	MOMEBGPN_00756	NJDDJCLF_00307	MLGJNINK_02591
group_776		hypothetical protein	4	4	1	30	4183				323	323	323	HEABOPLC_02557	MOMEBGPN_00748	NJDDJCLF_00315	MLGJNINK_02599
group_779	mdtA_8	Multidrug resistance protein MdtA	4	4	1	30	4174				1532	1544	1535	HEABOPLC_02565	MOMEBGPN_00740	NJDDJCLF_00323	MLGJNINK_02607
group_782		hypothetical protein	4	4	1	30	4150				227	227	227	HEABOPLC_02588	MOMEBGPN_00716	NJDDJCLF_00344	MLGJNINK_02628
group_783		hypothetical protein	4	4	1	30	4149				434	434	434	HEABOPLC_02589	MOMEBGPN_00715	NJDDJCLF_00345	MLGJNINK_02629
group_786	yceI_3	Protein YceI	4	4	1	30	4146				728	728	728	HEABOPLC_02592	MOMEBGPN_00712	NJDDJCLF_00348	MLGJNINK_02632
group_788		hypothetical protein	4	4	1	30	4144				827	944	914	HEABOPLC_02594	MOMEBGPN_00710	NJDDJCLF_00350	MLGJNINK_02634
group_789		hypothetical protein	4	4	1	30	4135				455	455	455	HEABOPLC_02603	MOMEBGPN_00701	NJDDJCLF_00359	MLGJNINK_02643
group_793		hypothetical protein	4	4	1	30	4097				188	188	188	HEABOPLC_02640	MOMEBGPN_00664	NJDDJCLF_00397	MLGJNINK_02681
group_794		hypothetical protein	4	4	1	30	4093				497	497	497	HEABOPLC_02644	MOMEBGPN_00660	NJDDJCLF_00401	MLGJNINK_02685
group_798		hypothetical protein	4	4	1	30	4075				1019	1019	1019	HEABOPLC_02662	MOMEBGPN_00642	NJDDJCLF_00419	MLGJNINK_02703
group_815		hypothetical protein	4	4	1	30	3965				746	746	746	HEABOPLC_02753	MOMEBGPN_00184	NJDDJCLF_00510	MLGJNINK_00860
group_824		hypothetical protein	4	4	1	30	3934				560	581	570	HEABOPLC_02785	MOMEBGPN_00152	NJDDJCLF_00544	MLGJNINK_00016
group_825		hypothetical protein	4	4	1	30	3931				824	824	824	HEABOPLC_02788	MOMEBGPN_00149	NJDDJCLF_00547	MLGJNINK_00019
group_829		hypothetical protein	4	4	1	30	3920				404	404	404	HEABOPLC_02798	MOMEBGPN_00139	NJDDJCLF_00558	MLGJNINK_00030
group_837		hypothetical protein	4	4	1	30	3874				935	935	935	HEABOPLC_02845	MOMEBGPN_00099	NJDDJCLF_00606	MLGJNINK_00078
group_84		hypothetical protein	4	4	1	30	3194				212	626	470	HEABOPLC_01299	MOMEBGPN_01595	NJDDJCLF_00738	MLGJNINK_00437
group_843		hypothetical protein	4	4	1	30	3851				1169	1169	1169	HEABOPLC_02868	MOMEBGPN_00076	NJDDJCLF_00629	MLGJNINK_00101
group_845		hypothetical protein	4	4	1	30	879				521	521	521	HEABOPLC_02870	MOMEBGPN_00074	NJDDJCLF_00631	MLGJNINK_00103
group_846		hypothetical protein	4	4	1	30	881				773	776	774	HEABOPLC_02872	MOMEBGPN_00072	NJDDJCLF_00633	MLGJNINK_00105
group_847		hypothetical protein	4	4	1	30	882				524	524	524	HEABOPLC_02873	MOMEBGPN_00071	NJDDJCLF_00634	MLGJNINK_00106
group_85		hypothetical protein	4	4	1	30	3196				263	275	269	HEABOPLC_01307	MOMEBGPN_01597	NJDDJCLF_00736	MLGJNINK_00439
group_852		hypothetical protein	4	4	1	30	909				599	599	599	HEABOPLC_02902	MOMEBGPN_00042	NJDDJCLF_00661	MLGJNINK_01455
group_853		hypothetical protein	4	4	1	30	910				521	521	521	HEABOPLC_02903	MOMEBGPN_00041	NJDDJCLF_00662	MLGJNINK_01454
group_854		hypothetical protein	4	4	1	30	912				575	575	575	HEABOPLC_02905	MOMEBGPN_00039	NJDDJCLF_00664	MLGJNINK_01452
group_855		hypothetical protein	4	4	1	30	914				809	809	809	HEABOPLC_02907	MOMEBGPN_00037	NJDDJCLF_00666	MLGJNINK_01450
group_856		hypothetical protein	4	4	1	30	915				1076	1124	1100	HEABOPLC_02908	MOMEBGPN_00036	NJDDJCLF_00667	MLGJNINK_01449
group_859		hypothetical protein	4	4	1	30	920				1487	1487	1487	HEABOPLC_02913	MOMEBGPN_00031	NJDDJCLF_00672	MLGJNINK_01444
group_86		hypothetical protein	4	4	1	30	3210				2861	2864	2861	HEABOPLC_01321	MOMEBGPN_01611	NJDDJCLF_00721	MLGJNINK_00454
group_860	blc_1	Outer membrane lipoprotein Blc	4	4	1	30	936				545	545	545	HEABOPLC_02929	MOMEBGPN_00015	NJDDJCLF_00688	MLGJNINK_01428
group_866		Xyloglucan-specific endo-beta-1,4-glucanase BoGH9A	4	4	1	30	953				1736	1736	1736	HEABOPLC_02943	MOMEBGPN_00001	NJDDJCLF_00702	MLGJNINK_01414
group_871		Ribonuclease	4	4	1	30	993				1385	1385	1385	HEABOPLC_02980	MOMEBGPN_01032	NJDDJCLF_02668	MLGJNINK_00477
group_872		queuosine precursor transporter	4	4	1	30	1000				818	818	818	HEABOPLC_02987	MOMEBGPN_01039	NJDDJCLF_02661	MLGJNINK_00484
group_873		hypothetical protein	4	4	1	30	1002				1388	1388	1388	HEABOPLC_02989	MOMEBGPN_01041	NJDDJCLF_02659	MLGJNINK_00486
group_876		hypothetical protein	4	4	1	30	1035				1856	1856	1856	HEABOPLC_03022	MOMEBGPN_01074	NJDDJCLF_02626	MLGJNINK_00519
group_88		hypothetical protein	4	4	1	30	3160				155	434	364	HEABOPLC_01346	MOMEBGPN_02447	NJDDJCLF_02851	MLGJNINK_00607
group_881		hypothetical protein	4	4	1	30	1052				551	563	557	HEABOPLC_03039	MOMEBGPN_01091	NJDDJCLF_02609	MLGJNINK_00536
group_882		hypothetical protein	4	4	1	30	1056				1850	1850	1850	HEABOPLC_03043	MOMEBGPN_01095	NJDDJCLF_02605	MLGJNINK_00540
group_886		hypothetical protein	4	4	1	30	1080				899	899	899	HEABOPLC_03065	MOMEBGPN_02115	NJDDJCLF_02402	MLGJNINK_03456
group_887		putative protein	4	4	1	30	1082				398	398	398	HEABOPLC_03067	MOMEBGPN_02113	NJDDJCLF_02400	MLGJNINK_03454
group_888		Metallo-beta-lactamase L1 type 3	4	4	1	30	1083				905	911	908	HEABOPLC_03068	MOMEBGPN_02112	NJDDJCLF_02399	MLGJNINK_03453
group_889		hypothetical protein	4	4	1	30	1087				722	722	722	HEABOPLC_03071	MOMEBGPN_02109	NJDDJCLF_02396	MLGJNINK_03450
group_89		hypothetical protein	4	4	1	30	3158				899	899	899	HEABOPLC_01348	MOMEBGPN_02445	NJDDJCLF_02853	MLGJNINK_00609
group_898		hypothetical protein	4	4	1	30	1154				578	578	578	HEABOPLC_03129	MOMEBGPN_01525	NJDDJCLF_02331	MLGJNINK_03385
group_899		hypothetical protein	4	4	1	30	1155				641	641	641	HEABOPLC_03130	MOMEBGPN_01524	NJDDJCLF_02330	MLGJNINK_03384
group_90		hypothetical protein	4	4	1	30	3146				674	674	674	HEABOPLC_01359	MOMEBGPN_02433	NJDDJCLF_02864	MLGJNINK_00620
group_901		hypothetical protein	4	4	1	30	1159				881	1004	942	HEABOPLC_03135	MOMEBGPN_01519	NJDDJCLF_02325	MLGJNINK_03379
group_902		hypothetical protein	4	4	1	30	1164				428	440	434	HEABOPLC_03140	MOMEBGPN_01514	NJDDJCLF_02320	MLGJNINK_03374
group_903		hypothetical protein	4	4	1	30	1167				1646	1646	1646	HEABOPLC_03143	MOMEBGPN_01511	NJDDJCLF_02317	MLGJNINK_03371
group_909		hypothetical protein	4	4	1	30	1198				1796	1796	1796	HEABOPLC_03169	MOMEBGPN_01485	NJDDJCLF_02291	MLGJNINK_03345
group_920		hypothetical protein	4	4	1	30	1303				671	671	671	HEABOPLC_03269	MOMEBGPN_02915	NJDDJCLF_01241	MLGJNINK_01194
group_922		hypothetical protein	4	4	1	30	1284				563	632	597	HEABOPLC_03285	MOMEBGPN_02858	NJDDJCLF_01225	MLGJNINK_01206
group_924		hypothetical protein	4	4	1	30	1805				428	428	428	HEABOPLC_03290	MOMEBGPN_02853	NJDDJCLF_01221	MLGJNINK_01210
group_925		hypothetical protein	4	4	1	30	1809				185	407	296	HEABOPLC_03294	MOMEBGPN_03004	NJDDJCLF_01217	MLGJNINK_01214
group_926		hypothetical protein	4	4	1	30	1821				458	458	458	HEABOPLC_03307	MOMEBGPN_00891	NJDDJCLF_01207	MLGJNINK_01224
group_93		hypothetical protein	4	4	1	30	3137				431	443	437	HEABOPLC_01368	MOMEBGPN_02424	NJDDJCLF_02873	MLGJNINK_00629
group_930		hypothetical protein	4	4	1	30	1843				629	629	629	HEABOPLC_03326	MOMEBGPN_00871	NJDDJCLF_01188	MLGJNINK_01243
group_934		hypothetical protein	4	4	1	30	1874				284	284	284	HEABOPLC_03355	MOMEBGPN_00842	NJDDJCLF_01159	MLGJNINK_01272
group_936		hypothetical protein	4	4	1	30	1881				863	875	868	HEABOPLC_03361	MOMEBGPN_00836	NJDDJCLF_01153	MLGJNINK_01278
group_937		hypothetical protein	4	4	1	30	1883				506	506	506	HEABOPLC_03363	MOMEBGPN_00834	NJDDJCLF_01151	MLGJNINK_01280
group_938		hypothetical protein	4	4	1	30	1889				518	518	518	HEABOPLC_03367	MOMEBGPN_00830	NJDDJCLF_01147	MLGJNINK_01284
group_939		hypothetical protein	4	4	1	30	1894			Hypothetical protein with no hits to refseq/uniprot/clusters/cdd/tigrfams/pfam overlapping another protein with hits	713	713	713	HEABOPLC_03373	MOMEBGPN_00824	NJDDJCLF_01141	MLGJNINK_01290
group_94		hypothetical protein	4	4	1	30	3131				335	542	490	HEABOPLC_01374	MOMEBGPN_02418	NJDDJCLF_02879	MLGJNINK_00635
group_941		S-methyl-5'-thioinosine phosphorylase	4	4	1	30	1908				740	740	740	HEABOPLC_03386	MOMEBGPN_00811	NJDDJCLF_03346	MLGJNINK_01303
group_946		hypothetical protein	4	4	1	30	745				650	653	652	HEABOPLC_01563	MOMEBGPN_00339	NJDDJCLF_03370	MLGJNINK_00718
group_95		hypothetical protein	4	4	1	30	3115				371	374	372	HEABOPLC_01386	MOMEBGPN_02406	NJDDJCLF_03232	MLGJNINK_00824
group_950		hypothetical protein	4	4	1	30	3358				773	779	777	HEABOPLC_02002	MOMEBGPN_00494	NJDDJCLF_01567	MLGJNINK_01649
group_959		hypothetical protein	4	4	1	30	2228				449	455	453	HEABOPLC_01400	MOMEBGPN_01702	NJDDJCLF_03217	MLGJNINK_00809
group_96		hypothetical protein	4	4	1	30	2233				551	647	603	HEABOPLC_01395	MOMEBGPN_01697	NJDDJCLF_03222	MLGJNINK_00814
group_961		hypothetical protein	4	4	1	30	442				236	1010	811	HEABOPLC_01851	MOMEBGPN_01916	NJDDJCLF_01700	MLGJNINK_01795
group_965		hypothetical protein	4	4	1	30	2047				932	938	936	HEABOPLC_00190	MOMEBGPN_02358	NJDDJCLF_02230	MLGJNINK_00963
group_966		hypothetical protein	4	4	1	30	545				746	752	749	HEABOPLC_01720	MOMEBGPN_02378	NJDDJCLF_01783	MLGJNINK_01878
group_969	dap_4	D-aminopeptidase	4	4	1	30	499				1313	1316	1315	HEABOPLC_01798	MOMEBGPN_02516	NJDDJCLF_01746	MLGJNINK_01841
group_97		hypothetical protein	4	4	1	30	2229				551	563	557	HEABOPLC_01399	MOMEBGPN_01701	NJDDJCLF_03218	MLGJNINK_00810
group_970		hypothetical protein	4	4	1	30	466				857	878	864	HEABOPLC_01828	MOMEBGPN_02523	NJDDJCLF_01716	MLGJNINK_01811
group_974		hypothetical protein	4	4	1	30	2127				287	290	287	HEABOPLC_00160	MOMEBGPN_02571	NJDDJCLF_02199	MLGJNINK_00994
group_979		hypothetical protein	4	4	1	30	3717				449	470	461	HEABOPLC_02261	MOMEBGPN_02679	NJDDJCLF_00048	MLGJNINK_02255
group_980		hypothetical protein	4	4	1	30	2992				2240	2243	2240	HEABOPLC_01220	MOMEBGPN_02744	NJDDJCLF_00789	MLGJNINK_00386
group_982		hypothetical protein	4	4	1	30	2502				3929	3971	3941	HEABOPLC_00696	MOMEBGPN_02891	NJDDJCLF_01957	MLGJNINK_02523
grpE		Protein GrpE	4	4	1	30	2016				515	515	515	HEABOPLC_00219	MOMEBGPN_02330	NJDDJCLF_02258	MLGJNINK_00935
grxC		Glutaredoxin 3	4	4	1	30	2326				299	299	299	HEABOPLC_00524	MOMEBGPN_01208	NJDDJCLF_02127	MLGJNINK_00254
grxD		Glutaredoxin 4	4	4	1	30	4055				320	320	320	HEABOPLC_02679	MOMEBGPN_00625	NJDDJCLF_00436	MLGJNINK_02720
gshB		Glutathione synthetase	4	4	1	30	4196				968	968	968	HEABOPLC_02544	MOMEBGPN_00761	NJDDJCLF_00302	MLGJNINK_02586
gst		Glutathione S-transferase GST-4.5	4	4	1	30	2556				611	611	611	HEABOPLC_00748	MOMEBGPN_02687	NJDDJCLF_01119	MLGJNINK_02471
gstB		Glutathione S-transferase GST-6.0	4	4	1	30	1111				635	635	635	HEABOPLC_03093	MOMEBGPN_02087	NJDDJCLF_02372	MLGJNINK_03426
gstB_1		hypothetical protein	4	4	1	30	3921				644	656	647	HEABOPLC_02797	MOMEBGPN_00140	NJDDJCLF_00557	MLGJNINK_00029
gtaB		UTP--glucose-1-phosphate uridylyltransferase	4	4	1	30	1847				902	902	902	HEABOPLC_03329	MOMEBGPN_00868	NJDDJCLF_01185	MLGJNINK_01246
guaB		Inosine-5'-monophosphate dehydrogenase	4	4	1	30	1825				1460	1460	1460	HEABOPLC_03311	MOMEBGPN_00887	NJDDJCLF_01203	MLGJNINK_01228
gucD		Alpha-ketoglutaric semialdehyde dehydrogenase	4	4	1	30	1676				1532	1532	1532	HEABOPLC_00299	MOMEBGPN_02056	NJDDJCLF_03139	MLGJNINK_03320
gyrA		DNA gyrase subunit A	4	4	1	30	1143				2600	2600	2600	HEABOPLC_03118	MOMEBGPN_01535	NJDDJCLF_02342	MLGJNINK_03396
gyrB		DNA gyrase subunit B	4	4	1	30	433				2465	2465	2465	HEABOPLC_01859	MOMEBGPN_01924	NJDDJCLF_01430	MLGJNINK_01787
hag		Flagellin	4	4	1	30	1396				824	824	824	HEABOPLC_00105	MOMEBGPN_01986	NJDDJCLF_01389	MLGJNINK_01046
hcaB		3-phenylpropionate-dihydrodiol/cinnamic acid-dihydrodiol dehydrogenase	4	4	1	30	3039				821	821	821	HEABOPLC_01172	MOMEBGPN_01439	NJDDJCLF_00835	MLGJNINK_00154
hda		DnaA regulatory inactivator Hda	4	4	1	30	3850				713	713	713	HEABOPLC_02869	MOMEBGPN_00075	NJDDJCLF_00630	MLGJNINK_00102
hemA		Glutamyl-tRNA reductase	4	4	1	30	2626				1304	1304	1304	HEABOPLC_00821	MOMEBGPN_02186	NJDDJCLF_01045	MLGJNINK_02397
hemB		Delta-aminolevulinic acid dehydratase	4	4	1	30	712				989	989	989	HEABOPLC_01593	MOMEBGPN_00308	NJDDJCLF_03310	MLGJNINK_01477
hemC		Porphobilinogen deaminase	4	4	1	30	3497				908	914	911	HEABOPLC_02123	MOMEBGPN_01330	NJDDJCLF_01697	MLGJNINK_02836
hemD		Uroporphyrinogen-III synthase	4	4	1	30	3327				629	629	629	HEABOPLC_01971	MOMEBGPN_00525	NJDDJCLF_01539	MLGJNINK_01677
hemE		Uroporphyrinogen decarboxylase	4	4	1	30	4143				1073	1073	1073	HEABOPLC_02595	MOMEBGPN_00709	NJDDJCLF_00351	MLGJNINK_02635
hemF		Oxygen-dependent coproporphyrinogen-III oxidase	4	4	1	30	732				917	917	917	HEABOPLC_01574	MOMEBGPN_00326	NJDDJCLF_03383	MLGJNINK_00731
hemH		Ferrochelatase	4	4	1	30	576				962	962	962	HEABOPLC_01702	MOMEBGPN_02396	NJDDJCLF_01807	MLGJNINK_01902
hemJ		hypothetical protein	4	4	1	30	4128				455	455	455	HEABOPLC_02610	MOMEBGPN_00694	NJDDJCLF_00366	MLGJNINK_02650
hemL		Glutamate-1-semialdehyde 2,1-aminomutase	4	4	1	30	3045				1292	1292	1292	HEABOPLC_01166	MOMEBGPN_01433	NJDDJCLF_00841	MLGJNINK_00160
hemN		Oxygen-independent coproporphyrinogen III oxidase	4	4	1	30	3185				1400	1400	1400	HEABOPLC_01297	MOMEBGPN_01593	NJDDJCLF_00740	MLGJNINK_00435
hemW		Heme chaperone HemW	4	4	1	30	2756				1157	1157	1157	HEABOPLC_00941	MOMEBGPN_01165	NJDDJCLF_00927	MLGJNINK_00246
hexR		HTH-type transcriptional regulator HexR	4	4	1	30	813				866	872	870	HEABOPLC_01490	MOMEBGPN_00412	NJDDJCLF_03284	MLGJNINK_00652
hflC		Modulator of FtsH protease HflC	4	4	1	30	4098				863	863	863	HEABOPLC_02639	MOMEBGPN_00665	NJDDJCLF_00396	MLGJNINK_02680
hflD		High frequency lysogenization protein HflD	4	4	1	30	1419				614	623	616	HEABOPLC_00082	MOMEBGPN_01964	NJDDJCLF_01366	MLGJNINK_01069
hflX		GTPase HflX	4	4	1	30	4100				1313	1313	1313	HEABOPLC_02637	MOMEBGPN_00667	NJDDJCLF_00394	MLGJNINK_02678
hfq		RNA-binding protein Hfq	4	4	1	30	4101				275	275	275	HEABOPLC_02636	MOMEBGPN_00668	NJDDJCLF_00393	MLGJNINK_02677
hisA		1-(5-phosphoribosyl)-5-[(5-phosphoribosylamino)methylideneamino] imidazole-4-carboxamide isomerase	4	4	1	30	1042				752	752	752	HEABOPLC_03029	MOMEBGPN_01081	NJDDJCLF_02619	MLGJNINK_00526
hisB		Histidine biosynthesis bifunctional protein HisB	4	4	1	30	1040				1091	1091	1091	HEABOPLC_03027	MOMEBGPN_01079	NJDDJCLF_02621	MLGJNINK_00524
hisC		Histidinol-phosphate aminotransferase	4	4	1	30	1039				1100	1100	1100	HEABOPLC_03026	MOMEBGPN_01078	NJDDJCLF_02622	MLGJNINK_00523
hisD		Histidinol dehydrogenase	4	4	1	30	1038				1331	1331	1331	HEABOPLC_03025	MOMEBGPN_01077	NJDDJCLF_02623	MLGJNINK_00522
hisF		Imidazole glycerol phosphate synthase subunit HisF	4	4	1	30	1043				773	773	773	HEABOPLC_03030	MOMEBGPN_01082	NJDDJCLF_02618	MLGJNINK_00527
hisG		ATP phosphoribosyltransferase	4	4	1	30	1037				911	911	911	HEABOPLC_03024	MOMEBGPN_01076	NJDDJCLF_02624	MLGJNINK_00521
hisH		Imidazole glycerol phosphate synthase subunit HisH	4	4	1	30	1041				614	614	614	HEABOPLC_03028	MOMEBGPN_01080	NJDDJCLF_02620	MLGJNINK_00525
hisI		Histidine biosynthesis bifunctional protein HisIE	4	4	1	30	1044				698	698	698	HEABOPLC_03031	MOMEBGPN_01083	NJDDJCLF_02617	MLGJNINK_00528
hisS		Histidine--tRNA ligase	4	4	1	30	1033				1424	1424	1424	HEABOPLC_03020	MOMEBGPN_01072	NJDDJCLF_02628	MLGJNINK_00517
hlyU		Transcriptional activator HlyU	4	4	1	30	3119				347	347	347	HEABOPLC_01380	MOMEBGPN_02412	NJDDJCLF_02886	MLGJNINK_00642
hmgA		Homogentisate 1,2-dioxygenase	4	4	1	30	3757				1301	1373	1337	HEABOPLC_02318	MOMEBGPN_02612	NJDDJCLF_00079	MLGJNINK_02224
holA		DNA polymerase III subunit delta	4	4	1	30	2511				1043	1043	1043	HEABOPLC_00705	MOMEBGPN_02900	NJDDJCLF_01948	MLGJNINK_02514
holB		DNA polymerase III subunit delta'	4	4	1	30	1529				956	956	956	HEABOPLC_00450	MOMEBGPN_01806	NJDDJCLF_02957	MLGJNINK_03177
holC		DNA polymerase III subunit chi	4	4	1	30	4316				422	422	422	HEABOPLC_02417	MOMEBGPN_00946	NJDDJCLF_00190	MLGJNINK_02113
hpd		4-hydroxyphenylpyruvate dioxygenase	4	4	1	30	3756				1124	1124	1124	HEABOPLC_02317	MOMEBGPN_02613	NJDDJCLF_00078	MLGJNINK_02225
hpf		Ribosome hibernation promoting factor	4	4	1	30	3866				317	317	317	HEABOPLC_02853	MOMEBGPN_00091	NJDDJCLF_00614	MLGJNINK_00086
hppA		K(+)-insensitive pyrophosphate-energized proton pump	4	4	1	30	3029				2027	2027	2027	HEABOPLC_01182	MOMEBGPN_01448	NJDDJCLF_00826	MLGJNINK_00145
hprK		HPr kinase/phosphorylase	4	4	1	30	3867				953	953	953	HEABOPLC_02852	MOMEBGPN_00092	NJDDJCLF_00613	MLGJNINK_00085
hrcA		Heat-inducible transcription repressor HrcA	4	4	1	30	2015				1067	1067	1067	HEABOPLC_00220	MOMEBGPN_02329	NJDDJCLF_02259	MLGJNINK_00934
hrp1		Hypoxic response protein 1	4	4	1	30	2185				413	413	413	HEABOPLC_01440	MOMEBGPN_01742	NJDDJCLF_03171	MLGJNINK_00763
hsdM		hypothetical protein	4	4	1	30	2470				1586	1586	1586	HEABOPLC_00661	MOMEBGPN_01865	NJDDJCLF_01990	MLGJNINK_01516
hslO		33 kDa chaperonin	4	4	1	30	4168				896	896	896	HEABOPLC_02572	MOMEBGPN_00734	NJDDJCLF_00329	MLGJNINK_02613
hslR		Heat shock protein 15	4	4	1	30	3925				404	404	404	HEABOPLC_02793	MOMEBGPN_00144	NJDDJCLF_00553	MLGJNINK_00025
hslU		ATP-dependent protease ATPase subunit HslU	4	4	1	30	3516				1379	1379	1379	HEABOPLC_02136	MOMEBGPN_01317	NJDDJCLF_02788	MLGJNINK_02849
hslV		ATP-dependent protease subunit HslV	4	4	1	30	3509				551	632	571	HEABOPLC_02135	MOMEBGPN_01318	NJDDJCLF_02789	MLGJNINK_02848
htpX_1		Protease HtpX	4	4	1	30	2766				1901	1901	1901	HEABOPLC_00952	MOMEBGPN_01154	NJDDJCLF_00916	MLGJNINK_00235
htpX_3		Protease HtpX	4	4	1	30	2105				2132	2162	2144	HEABOPLC_00144	MOMEBGPN_02587	NJDDJCLF_02181	MLGJNINK_01012
hupB		DNA-binding protein HU-beta	4	4	1	30	2317				272	272	272	HEABOPLC_00510	MOMEBGPN_02828	NJDDJCLF_02141	MLGJNINK_01562
hutF		8-oxoguanine deaminase	4	4	1	30	2525				1349	1349	1349	HEABOPLC_00718	MOMEBGPN_02877	NJDDJCLF_01935	MLGJNINK_02501
hutH		Histidine ammonia-lyase	4	4	1	30	1034				1904	1904	1904	HEABOPLC_03021	MOMEBGPN_01073	NJDDJCLF_02627	MLGJNINK_00518
hutI_1		Imidazolonepropionase	4	4	1	30	799				1334	1355	1340	HEABOPLC_01504	MOMEBGPN_00398	NJDDJCLF_03270	MLGJNINK_00666
hutI_2		Imidazolonepropionase	4	4	1	30	800				1448	1448	1448	HEABOPLC_01503	MOMEBGPN_00399	NJDDJCLF_03271	MLGJNINK_00665
hutI_3		Imidazolonepropionase	4	4	1	30	2567				1448	1448	1448	HEABOPLC_00757	MOMEBGPN_02696	NJDDJCLF_01109	MLGJNINK_02461
hutI_5		Imidazolonepropionase	4	4	1	30	2526				1229	1229	1229	HEABOPLC_00719	MOMEBGPN_02876	NJDDJCLF_01934	MLGJNINK_02500
hutI_6		putative protein	4	4	1	30	788				1337	1337	1337	HEABOPLC_01515	MOMEBGPN_00387	NJDDJCLF_03260	MLGJNINK_00676
hutU		Urocanate hydratase	4	4	1	30	1591				1679	1679	1679	HEABOPLC_00383	MOMEBGPN_01648	NJDDJCLF_02896	MLGJNINK_03238
hvrA		Trans-acting regulatory protein HvrA	4	4	1	30	4324				434	434	434	HEABOPLC_02409	MOMEBGPN_00954	NJDDJCLF_00182	MLGJNINK_02121
icd_2		Isocitrate dehydrogenase [NADP]	4	4	1	30	2324				1004	1004	1004	HEABOPLC_00522	MOMEBGPN_01206	NJDDJCLF_02129	MLGJNINK_00252
icl		Isocitrate lyase	4	4	1	30	3376				1292	1292	1292	HEABOPLC_02017	MOMEBGPN_00479	NJDDJCLF_01585	MLGJNINK_00921
ihfA		Integration host factor subunit alpha	4	4	1	30	930				305	305	305	HEABOPLC_02922	MOMEBGPN_00022	NJDDJCLF_00681	MLGJNINK_01435
ihfB		Integration host factor subunit beta	4	4	1	30	1852				314	314	314	HEABOPLC_03334	MOMEBGPN_00863	NJDDJCLF_01180	MLGJNINK_01251
ileS		Isoleucine--tRNA ligase	4	4	1	30	3939				2846	2846	2846	HEABOPLC_02779	MOMEBGPN_00158	NJDDJCLF_00538	MLGJNINK_00010
ilvC		Ketol-acid reductoisomerase (NADP(+))	4	4	1	30	3017				1028	1028	1028	HEABOPLC_01195	MOMEBGPN_01460	NJDDJCLF_00814	MLGJNINK_00133
ilvD		Dihydroxy-acid dehydratase	4	4	1	30	3018				1841	1841	1841	HEABOPLC_01194	MOMEBGPN_01459	NJDDJCLF_00815	MLGJNINK_00134
ilvE_1		Branched-chain-amino-acid aminotransferase	4	4	1	30	2793				911	911	911	HEABOPLC_00978	MOMEBGPN_01124	NJDDJCLF_00891	MLGJNINK_00210
ilvE_2		Branched-chain-amino-acid aminotransferase	4	4	1	30	2430				962	962	962	HEABOPLC_00625	MOMEBGPN_01900	NJDDJCLF_02028	MLGJNINK_00353
ilvG		Acetolactate synthase isozyme 2 large subunit	4	4	1	30	3016				1745	1745	1745	HEABOPLC_01196	MOMEBGPN_01461	NJDDJCLF_00813	MLGJNINK_00132
IMPDH		Inosine-5'-monophosphate dehydrogenase	4	4	1	30	4164				428	428	428	HEABOPLC_02576	MOMEBGPN_00730	NJDDJCLF_00333	MLGJNINK_02617
imuB		Protein ImuB	4	4	1	30	2439				1460	1460	1460	HEABOPLC_00634	MOMEBGPN_01890	NJDDJCLF_02019	MLGJNINK_00362
infA		Translation initiation factor IF-1	4	4	1	30	1983				218	218	218	HEABOPLC_03196	MOMEBGPN_02777	NJDDJCLF_01359	MLGJNINK_01076
infB		Translation initiation factor IF-2	4	4	1	30	1027				2627	2627	2627	HEABOPLC_03014	MOMEBGPN_01066	NJDDJCLF_02634	MLGJNINK_00511
infC		Translation initiation factor IF-3	4	4	1	30	925				467	467	467	HEABOPLC_02917	MOMEBGPN_00027	NJDDJCLF_00676	MLGJNINK_01440
iolS		Aldo-keto reductase IolS	4	4	1	30	1823				986	986	986	HEABOPLC_03309	MOMEBGPN_00889	NJDDJCLF_01205	MLGJNINK_01226
ispA		Farnesyl diphosphate synthase	4	4	1	30	2496				875	875	875	HEABOPLC_00690	MOMEBGPN_01841	NJDDJCLF_01963	MLGJNINK_02529
ispB		Octaprenyl diphosphate synthase	4	4	1	30	4089				998	1007	1000	HEABOPLC_02648	MOMEBGPN_00656	NJDDJCLF_00405	MLGJNINK_02689
ispD		2-C-methyl-D-erythritol 4-phosphate cytidylyltransferase	4	4	1	30	4009				689	695	692	HEABOPLC_02713	MOMEBGPN_00224	NJDDJCLF_00471	MLGJNINK_02755
ispE		4-diphosphocytidyl-2-C-methyl-D-erythritol kinase	4	4	1	30	2623				866	866	866	HEABOPLC_00818	MOMEBGPN_02183	NJDDJCLF_01048	MLGJNINK_02400
ispG		4-hydroxy-3-methylbut-2-en-1-yl diphosphate synthase (flavodoxin)	4	4	1	30	1895				1190	1268	1229	HEABOPLC_03374	MOMEBGPN_00823	NJDDJCLF_01140	MLGJNINK_01291
ispH		4-hydroxy-3-methylbut-2-enyl diphosphate reductase	4	4	1	30	3937				950	950	950	HEABOPLC_02781	MOMEBGPN_00156	NJDDJCLF_00540	MLGJNINK_00012
ispU		Ditrans,polycis-undecaprenyl-diphosphate synthase ((2E,6E)-farnesyl-diphosphate specific)	4	4	1	30	4000				755	755	755	HEABOPLC_02721	MOMEBGPN_00216	NJDDJCLF_00478	MLGJNINK_00828
katE		Catalase C	4	4	1	30	2434				2150	2162	2153	HEABOPLC_00629	MOMEBGPN_01895	NJDDJCLF_02024	MLGJNINK_00357
katG2		Catalase-peroxidase 2	4	4	1	30	3923				2237	2240	2238	HEABOPLC_02795	MOMEBGPN_00142	NJDDJCLF_00555	MLGJNINK_00027
kbl		2-amino-3-ketobutyrate coenzyme A ligase	4	4	1	30	2548				1196	1196	1196	HEABOPLC_00740	MOMEBGPN_02838	NJDDJCLF_01127	MLGJNINK_02479
kdgK		2-dehydro-3-deoxygluconokinase	4	4	1	30	398				1016	1016	1016	HEABOPLC_01895	MOMEBGPN_00602	NJDDJCLF_01465	MLGJNINK_01752
kdkA		3-deoxy-D-manno-octulosonic acid kinase	4	4	1	30	1484				749	749	749	HEABOPLC_00495	MOMEBGPN_02814	NJDDJCLF_02155	MLGJNINK_01548
kdsA		2-dehydro-3-deoxyphosphooctonate aldolase	4	4	1	30	534				851	860	857	HEABOPLC_01737	MOMEBGPN_02367	NJDDJCLF_01772	MLGJNINK_01867
kdsB		3-deoxy-manno-octulosonate cytidylyltransferase	4	4	1	30	1959				779	779	779	HEABOPLC_00053	MOMEBGPN_00791	NJDDJCLF_03326	MLGJNINK_01323
kdsC		3-deoxy-D-manno-octulosonate 8-phosphate phosphatase KdsC	4	4	1	30	3861				569	569	569	HEABOPLC_02858	MOMEBGPN_00086	NJDDJCLF_00619	MLGJNINK_00091
kdsD		Arabinose 5-phosphate isomerase KdsD	4	4	1	30	3860				1019	1019	1019	HEABOPLC_02859	MOMEBGPN_00085	NJDDJCLF_00620	MLGJNINK_00092
kduD		2-dehydro-3-deoxy-D-gluconate 5-dehydrogenase	4	4	1	30	413				758	758	758	HEABOPLC_01879	MOMEBGPN_01944	NJDDJCLF_01450	MLGJNINK_01767
kduI		4-deoxy-L-threo-5-hexosulose-uronate ketol-isomerase	4	4	1	30	412				848	848	848	HEABOPLC_01880	MOMEBGPN_01945	NJDDJCLF_01451	MLGJNINK_01766
kefC_1		Glutathione-regulated potassium-efflux system protein KefC	4	4	1	30	755				791	1838	1314	HEABOPLC_01553	MOMEBGPN_00349	NJDDJCLF_03360	MLGJNINK_00708
kmo_1		hypothetical protein	4	4	1	30	2117				998	1109	1081	HEABOPLC_00153	MOMEBGPN_02578	NJDDJCLF_02192	MLGJNINK_01001
kmo_2		Kynurenine 3-monooxygenase	4	4	1	30	1188				1457	1457	1457	HEABOPLC_03160	MOMEBGPN_01494	NJDDJCLF_02300	MLGJNINK_03354
kmo_3		Kynurenine 3-monooxygenase	4	4	1	30	3150				1259	1259	1259	HEABOPLC_01355	MOMEBGPN_02438	NJDDJCLF_02861	MLGJNINK_00617
ku		Non-homologous end joining protein Ku	4	4	1	30	393				938	938	938	HEABOPLC_01900	MOMEBGPN_00597	NJDDJCLF_01471	MLGJNINK_01746
kup		Low affinity potassium transport system protein kup	4	4	1	30	4221				1925	1925	1925	HEABOPLC_02519	MOMEBGPN_02463	NJDDJCLF_00277	MLGJNINK_02561
kynA		Tryptophan 2,3-dioxygenase	4	4	1	30	3752				863	938	900	HEABOPLC_02313	MOMEBGPN_02617	NJDDJCLF_00074	MLGJNINK_02229
kynU		Kynureninase	4	4	1	30	1189				1274	1274	1274	HEABOPLC_03161	MOMEBGPN_01493	NJDDJCLF_02299	MLGJNINK_03353
lacF		Lactose transport system permease protein LacF	4	4	1	30	1731				878	878	878	HEABOPLC_00251	MOMEBGPN_02267	NJDDJCLF_03034	MLGJNINK_01357
lacZ_3		Putative beta-glucuronidase	4	4	1	30	3535				1892	1976	1935	HEABOPLC_02158	MOMEBGPN_02129	NJDDJCLF_02771	MLGJNINK_02866
lagD		Lactococcin-G-processing and transport ATP-binding protein LagD	4	4	1	30	820				2150	2150	2150	HEABOPLC_01484	MOMEBGPN_00418	NJDDJCLF_03289	MLGJNINK_00647
lapA		Lipopolysaccharide assembly protein A	4	4	1	30	1851				287	287	287	HEABOPLC_03333	MOMEBGPN_00864	NJDDJCLF_01181	MLGJNINK_01250
lapB_1		Lipopolysaccharide assembly protein B	4	4	1	30	1850				1178	1178	1178	HEABOPLC_03332	MOMEBGPN_00865	NJDDJCLF_01182	MLGJNINK_01249
lctD		putative FAD-linked oxidoreductase	4	4	1	30	4283				1385	1385	1385	HEABOPLC_02447	MOMEBGPN_00918	NJDDJCLF_00219	MLGJNINK_02083
ldh		Leucine dehydrogenase	4	4	1	30	2045				1100	1100	1100	HEABOPLC_00192	MOMEBGPN_02356	NJDDJCLF_02232	MLGJNINK_00961
lemA		Protein LemA	4	4	1	30	2767				602	602	602	HEABOPLC_00953	MOMEBGPN_01153	NJDDJCLF_00915	MLGJNINK_00234
lepA		Elongation factor 4	4	4	1	30	1536				1793	1793	1793	HEABOPLC_00443	MOMEBGPN_01799	NJDDJCLF_02950	MLGJNINK_03184
lepB		Signal peptidase I	4	4	1	30	1537				800	800	800	HEABOPLC_00442	MOMEBGPN_01798	NJDDJCLF_02949	MLGJNINK_03185
leuA		2-isopropylmalate synthase	4	4	1	30	3013				1520	1574	1560	HEABOPLC_01199	MOMEBGPN_01464	NJDDJCLF_00810	MLGJNINK_00365
leuB		3-isopropylmalate dehydrogenase	4	4	1	30	3011				1058	1094	1067	HEABOPLC_01201	MOMEBGPN_01466	NJDDJCLF_00808	MLGJNINK_00367
leuC		3-isopropylmalate dehydratase large subunit	4	4	1	30	3009				1427	1427	1427	HEABOPLC_01203	MOMEBGPN_01468	NJDDJCLF_00805	MLGJNINK_00370
leuS		Leucine--tRNA ligase	4	4	1	30	2514				2219	2651	2543	HEABOPLC_00707	MOMEBGPN_02902	NJDDJCLF_01946	MLGJNINK_02512
lexA_1		LexA repressor	4	4	1	30	3911				653	653	653	HEABOPLC_02806	MOMEBGPN_00131	NJDDJCLF_00567	MLGJNINK_00039
lexA_2		LexA repressor	4	4	1	30	2441				593	665	639	HEABOPLC_00636	MOMEBGPN_01888	NJDDJCLF_02017	MLGJNINK_00364
lgt		Phosphatidylglycerol--prolipoprotein diacylglyceryl transferase	4	4	1	30	2736				896	896	896	HEABOPLC_00923	MOMEBGPN_01184	NJDDJCLF_00945	MLGJNINK_01619
ligA_1		DNA ligase	4	4	1	30	3873				851	851	851	HEABOPLC_02846	MOMEBGPN_00098	NJDDJCLF_00607	MLGJNINK_00079
ligA_2		DNA ligase	4	4	1	30	1139				2345	2345	2345	HEABOPLC_03114	MOMEBGPN_01539	NJDDJCLF_02346	MLGJNINK_03400
lipA		Lipoyl synthase	4	4	1	30	3539				1028	1028	1028	HEABOPLC_02162	MOMEBGPN_02133	NJDDJCLF_02767	MLGJNINK_02870
lipB		Octanoyltransferase	4	4	1	30	3538				710	710	710	HEABOPLC_02161	MOMEBGPN_02132	NJDDJCLF_02768	MLGJNINK_02869
liuE		3-hydroxy-3-isohexenylglutaryl-CoA/hydroxy-methylglutaryl-CoA lyase	4	4	1	30	2025				914	914	914	HEABOPLC_00209	MOMEBGPN_02340	NJDDJCLF_02249	MLGJNINK_00944
lnrK_1		Transcriptional regulatory protein LnrK	4	4	1	30	2411				641	641	641	HEABOPLC_00606	MOMEBGPN_01289	NJDDJCLF_02044	MLGJNINK_00337
lnrK_2		Transcriptional regulatory protein LnrK	4	4	1	30	2449				455	455	455	HEABOPLC_00643	MOMEBGPN_01881	NJDDJCLF_02008	MLGJNINK_01498
lnrK_3		Transcriptional regulatory protein LnrK	4	4	1	30	396				644	644	644	HEABOPLC_01897	MOMEBGPN_00600	NJDDJCLF_01468	MLGJNINK_01749
lolA		Outer-membrane lipoprotein carrier protein	4	4	1	30	1388				641	647	644	HEABOPLC_03201	MOMEBGPN_02772	NJDDJCLF_01354	MLGJNINK_01081
lolB		Outer-membrane lipoprotein LolB	4	4	1	30	2624				626	626	626	HEABOPLC_00819	MOMEBGPN_02184	NJDDJCLF_01047	MLGJNINK_02399
lolC		Lipoprotein-releasing system transmembrane protein LolC	4	4	1	30	1969				1241	1241	1241	HEABOPLC_00062	MOMEBGPN_00782	NJDDJCLF_03059	MLGJNINK_01332
lolD_1		Lipoprotein-releasing system ATP-binding protein LolD	4	4	1	30	4179				689	779	711	HEABOPLC_02561	MOMEBGPN_00744	NJDDJCLF_00319	MLGJNINK_02603
lolD_2		Lipoprotein-releasing system ATP-binding protein LolD	4	4	1	30	1968				746	746	746	HEABOPLC_00061	MOMEBGPN_00783	NJDDJCLF_03060	MLGJNINK_01331
lon		Lon protease	4	4	1	30	2318				2468	2471	2468	HEABOPLC_00511	MOMEBGPN_02829	NJDDJCLF_02140	MLGJNINK_01563
lpd		Dihydrolipoyl dehydrogenase	4	4	1	30	1076				1439	1454	1446	HEABOPLC_03062	MOMEBGPN_02118	NJDDJCLF_02405	MLGJNINK_03459
lplT		Lysophospholipid transporter LplT	4	4	1	30	2968				1910	1910	1910	HEABOPLC_01266	MOMEBGPN_01560	NJDDJCLF_00771	MLGJNINK_00404
lpoA		Penicillin-binding protein activator LpoA	4	4	1	30	4281				1769	1769	1769	HEABOPLC_02449	MOMEBGPN_00916	NJDDJCLF_00221	MLGJNINK_02081
lpp		Major outer membrane lipoprotein Lpp	4	4	1	30	3068				266	266	266	HEABOPLC_01144	MOMEBGPN_01412	NJDDJCLF_00863	MLGJNINK_00182
lpsL		UDP-glucose 4-epimerase	4	4	1	30	679				968	968	968	HEABOPLC_01636	MOMEBGPN_00265	NJDDJCLF_01911	MLGJNINK_02006
lptB		Lipopolysaccharide export system ATP-binding protein LptB	4	4	1	30	3864				719	719	719	HEABOPLC_02855	MOMEBGPN_00089	NJDDJCLF_00616	MLGJNINK_00088
lptD		LPS-assembly protein LptD	4	4	1	30	4216				2303	2303	2303	HEABOPLC_02524	MOMEBGPN_02458	NJDDJCLF_00282	MLGJNINK_02566
lptF		Lipopolysaccharide export system permease protein LptF	4	4	1	30	4314				1085	1085	1085	HEABOPLC_02419	MOMEBGPN_00944	NJDDJCLF_00192	MLGJNINK_02111
lptG		Lipopolysaccharide export system permease protein LptG	4	4	1	30	4313				1109	1109	1109	HEABOPLC_02420	MOMEBGPN_00943	NJDDJCLF_00193	MLGJNINK_02110
lpxA		Acyl-[acyl-carrier-protein]--UDP-N-acetylglucosamine O-acyltransferase	4	4	1	30	4116				788	788	788	HEABOPLC_02621	MOMEBGPN_00683	NJDDJCLF_00378	MLGJNINK_02662
lpxB		Lipid-A-disaccharide synthase	4	4	1	30	4117				1220	1220	1220	HEABOPLC_02620	MOMEBGPN_00684	NJDDJCLF_00377	MLGJNINK_02661
lpxC		UDP-3-O-acyl-N-acetylglucosamine deacetylase	4	4	1	30	4264				911	911	911	HEABOPLC_02466	MOMEBGPN_00900	NJDDJCLF_00238	MLGJNINK_02064
lpxD		UDP-3-O-acylglucosamine N-acyltransferase	4	4	1	30	4114				1025	1025	1025	HEABOPLC_02623	MOMEBGPN_00681	NJDDJCLF_00380	MLGJNINK_02664
lpxH_1		UDP-2,3-diacylglucosamine hydrolase	4	4	1	30	2781				818	818	818	HEABOPLC_00967	MOMEBGPN_01139	NJDDJCLF_00901	MLGJNINK_00220
lpxH_2		UDP-2,3-diacylglucosamine hydrolase	4	4	1	30	2532				737	737	737	HEABOPLC_00725	MOMEBGPN_02870	NJDDJCLF_01928	MLGJNINK_02494
lpxK		Tetraacyldisaccharide 4'-kinase	4	4	1	30	1960				1004	1004	1004	HEABOPLC_00054	MOMEBGPN_00790	NJDDJCLF_03325	MLGJNINK_01324
lpxL		Lipid A biosynthesis lauroyltransferase	4	4	1	30	3001				923	923	923	HEABOPLC_01211	MOMEBGPN_02735	NJDDJCLF_00797	MLGJNINK_00378
lpxP		Lipid A biosynthesis palmitoleoyltransferase	4	4	1	30	621				926	926	926	HEABOPLC_01658	MOMEBGPN_02798	NJDDJCLF_01851	MLGJNINK_01946
lrp_1		Leucine-responsive regulatory protein	4	4	1	30	963				431	431	431	HEABOPLC_02953	MOMEBGPN_01013	NJDDJCLF_03413	MLGJNINK_01579
lrp_2		Leucine-responsive regulatory protein	4	4	1	30	3541				524	524	524	HEABOPLC_02164	MOMEBGPN_02135	NJDDJCLF_02765	MLGJNINK_02872
lspA		Lipoprotein signal peptidase	4	4	1	30	3938				521	521	521	HEABOPLC_02780	MOMEBGPN_00157	NJDDJCLF_00539	MLGJNINK_00011
lysA		Diaminopimelate decarboxylase	4	4	1	30	4094				2639	2639	2639	HEABOPLC_02643	MOMEBGPN_00661	NJDDJCLF_00400	MLGJNINK_02684
lysN		2-aminoadipate transaminase	4	4	1	30	2022				1199	1199	1199	HEABOPLC_00213	MOMEBGPN_02336	NJDDJCLF_02252	MLGJNINK_00941
lysS		Lysine--tRNA ligase	4	4	1	30	1169				1526	1526	1526	HEABOPLC_03145	MOMEBGPN_01509	NJDDJCLF_02315	MLGJNINK_03369
macB_1		Macrolide export ATP-binding/permease protein MacB	4	4	1	30	4172				1232	1232	1232	HEABOPLC_02567	MOMEBGPN_00738	NJDDJCLF_00325	MLGJNINK_02609
macB_2		Macrolide export ATP-binding/permease protein MacB	4	4	1	30	2216				1310	1310	1310	HEABOPLC_01411	MOMEBGPN_01713	NJDDJCLF_03205	MLGJNINK_00797
maeB		NADP-dependent malic enzyme	4	4	1	30	818				2294	2294	2294	HEABOPLC_01487	MOMEBGPN_00415	NJDDJCLF_03287	MLGJNINK_00649
malL		Oligo-1,6-glucosidase 1	4	4	1	30	916				1613	1613	1613	HEABOPLC_02909	MOMEBGPN_00035	NJDDJCLF_00668	MLGJNINK_01448
map		Methionine aminopeptidase	4	4	1	30	3987				800	800	800	HEABOPLC_02734	MOMEBGPN_00203	NJDDJCLF_00491	MLGJNINK_00841
mapB		Methionine aminopeptidase 2	4	4	1	30	2163				746	746	746	HEABOPLC_01459	MOMEBGPN_01761	NJDDJCLF_03154	MLGJNINK_00746
mazG		Nucleoside triphosphate pyrophosphohydrolase	4	4	1	30	4184				821	821	821	HEABOPLC_02556	MOMEBGPN_00749	NJDDJCLF_00314	MLGJNINK_02598
mdh		Malate dehydrogenase	4	4	1	30	2571				986	986	986	HEABOPLC_00761	MOMEBGPN_02700	NJDDJCLF_01105	MLGJNINK_02457
mdoD		Glucans biosynthesis protein D	4	4	1	30	608				1589	1589	1589	HEABOPLC_01669	MOMEBGPN_02787	NJDDJCLF_01840	MLGJNINK_01935
mdtA_1		Multidrug resistance protein MdtA	4	4	1	30	4412				1274	1274	1274	HEABOPLC_02343	MOMEBGPN_02970	NJDDJCLF_00123	MLGJNINK_02180
mdtA_2		Multidrug resistance protein MdtA	4	4	1	30	2358				1199	1199	1199	HEABOPLC_00556	MOMEBGPN_01240	NJDDJCLF_02094	MLGJNINK_00287
mdtA_3		Multidrug resistance protein MdtA	4	4	1	30	3006				1127	1136	1131	HEABOPLC_01206	MOMEBGPN_02730	NJDDJCLF_00802	MLGJNINK_00373
mdtA_4		Multidrug resistance protein MdtA	4	4	1	30	3075				1085	1085	1085	HEABOPLC_01137	MOMEBGPN_01405	NJDDJCLF_00870	MLGJNINK_00189
mdtA_5		Multidrug resistance protein MdtA	4	4	1	30	1863				1130	1133	1132	HEABOPLC_03345	MOMEBGPN_00852	NJDDJCLF_01169	MLGJNINK_01262
mdtC		Multidrug resistance protein MdtC	4	4	1	30	1861				3107	3107	3107	HEABOPLC_03343	MOMEBGPN_00854	NJDDJCLF_01171	MLGJNINK_01260
mdtE		Multidrug efflux pump subunit AcrA	4	4	1	30	1283				923	1208	1065	HEABOPLC_03286	MOMEBGPN_02857	NJDDJCLF_01224	MLGJNINK_01207
menE		2-succinylbenzoate--CoA ligase	4	4	1	30	736				1385	1385	1385	HEABOPLC_01572	MOMEBGPN_00330	NJDDJCLF_03379	MLGJNINK_00727
menH_1		2-succinyl-6-hydroxy-2,4-cyclohexadiene-1-carboxylate synthase	4	4	1	30	2761				953	953	953	HEABOPLC_00946	MOMEBGPN_01160	NJDDJCLF_00922	MLGJNINK_00241
menH_3		2-succinyl-6-hydroxy-2,4-cyclohexadiene-1-carboxylate synthase	4	4	1	30	2215				1187	1187	1187	HEABOPLC_01412	MOMEBGPN_01714	NJDDJCLF_03204	MLGJNINK_00796
menH_4		2-succinyl-6-hydroxy-2,4-cyclohexadiene-1-carboxylate synthase	4	4	1	30	3308				995	995	995	HEABOPLC_01953	MOMEBGPN_00543	NJDDJCLF_01521	MLGJNINK_01695
mepM		Murein DD-endopeptidase MepM	4	4	1	30	3420				1415	1415	1415	HEABOPLC_02050	MOMEBGPN_00442	NJDDJCLF_01623	MLGJNINK_00883
merR1		Mercuric resistance operon regulatory protein	4	4	1	30	3141				398	398	398	HEABOPLC_01364	MOMEBGPN_02428	NJDDJCLF_02869	MLGJNINK_00625
metB		Cystathionine gamma-synthase	4	4	1	30	4157				1259	1271	1262	HEABOPLC_02584	MOMEBGPN_00720	NJDDJCLF_00340	MLGJNINK_02624
metC		Cystathionine beta-lyase	4	4	1	30	4385				1187	1187	1187	HEABOPLC_02368	MOMEBGPN_00981	NJDDJCLF_00148	MLGJNINK_02155
metC_1		Putative cystathionine beta-lyase	4	4	1	30	4284				503	1274	888	HEABOPLC_02446	MOMEBGPN_00919	NJDDJCLF_00218	MLGJNINK_02084
metF		5,10-methylenetetrahydrofolate reductase	4	4	1	30	2791				824	824	824	HEABOPLC_00976	MOMEBGPN_01126	NJDDJCLF_00893	MLGJNINK_00212
metG		Methionine--tRNA ligase	4	4	1	30	1556				2111	2141	2122	HEABOPLC_00423	MOMEBGPN_01779	NJDDJCLF_02930	MLGJNINK_03204
metH_1		Methionine synthase	4	4	1	30	1060				2690	2690	2690	HEABOPLC_03047	MOMEBGPN_01099	NJDDJCLF_02602	MLGJNINK_00543
metH_2		Methionine synthase	4	4	1	30	1061				1097	1097	1097	HEABOPLC_03048	MOMEBGPN_01100	NJDDJCLF_02601	MLGJNINK_00544
metK		S-adenosylmethionine synthase	4	4	1	30	2785				1220	1220	1220	HEABOPLC_00969	MOMEBGPN_01137	NJDDJCLF_00899	MLGJNINK_00218
metL		Bifunctional aspartokinase/homoserine dehydrogenase 2	4	4	1	30	4153				1097	1097	1097	HEABOPLC_02585	MOMEBGPN_00719	NJDDJCLF_00341	MLGJNINK_02625
mexA		Multidrug resistance protein MexA	4	4	1	30	2219				1256	1256	1256	HEABOPLC_01408	MOMEBGPN_01710	NJDDJCLF_03208	MLGJNINK_00800
mexB_1		Multidrug resistance protein MexB	4	4	1	30	3076				3134	3134	3134	HEABOPLC_01136	MOMEBGPN_01404	NJDDJCLF_00871	MLGJNINK_00190
mexB_2		Multidrug resistance protein MexB	4	4	1	30	3126				3239	3251	3245	HEABOPLC_01375	MOMEBGPN_02417	NJDDJCLF_02880	MLGJNINK_00636
mfd		Transcription-repair-coupling factor	4	4	1	30	1629				3458	3497	3487	HEABOPLC_00346	MOMEBGPN_01684	NJDDJCLF_03094	MLGJNINK_03275
mgsA		Methylglyoxal synthase	4	4	1	30	508				878	878	878	HEABOPLC_01791	MOMEBGPN_02509	NJDDJCLF_01753	MLGJNINK_01848
mgtA		GDP-mannose-dependent alpha-mannosyltransferase	4	4	1	30	1545				1163	1163	1163	HEABOPLC_00434	MOMEBGPN_01790	NJDDJCLF_02941	MLGJNINK_03193
mgtE		Magnesium transporter MgtE	4	4	1	30	3872				1361	1361	1361	HEABOPLC_02847	MOMEBGPN_00097	NJDDJCLF_00608	MLGJNINK_00080
mhpD		2-keto-4-pentenoate hydratase	4	4	1	30	407				842	842	842	HEABOPLC_01885	MOMEBGPN_01950	NJDDJCLF_01456	MLGJNINK_01761
miaA		tRNA dimethylallyltransferase	4	4	1	30	4102				983	983	983	HEABOPLC_02635	MOMEBGPN_00669	NJDDJCLF_00392	MLGJNINK_02676
miaB		tRNA-2-methylthio-N(6)-dimethylallyladenosine synthase	4	4	1	30	4072				1460	1466	1464	HEABOPLC_02665	MOMEBGPN_00639	NJDDJCLF_00422	MLGJNINK_02706
minC		Septum site-determining protein MinC	4	4	1	30	2414				770	770	770	HEABOPLC_00609	MOMEBGPN_01292	NJDDJCLF_02041	MLGJNINK_00340
minD		Septum site-determining protein MinD	4	4	1	30	2415				809	809	809	HEABOPLC_00610	MOMEBGPN_01293	NJDDJCLF_02040	MLGJNINK_00341
minE		Cell division topological specificity factor	4	4	1	30	2416				254	254	254	HEABOPLC_00611	MOMEBGPN_01294	NJDDJCLF_02039	MLGJNINK_00342
mip		Outer membrane protein MIP	4	4	1	30	3952				701	701	701	HEABOPLC_02766	MOMEBGPN_00171	NJDDJCLF_00523	MLGJNINK_00873
mkl		putative ribonucleotide transport ATP-binding protein mkl	4	4	1	30	4327				812	815	813	HEABOPLC_02406	MOMEBGPN_00957	NJDDJCLF_00179	MLGJNINK_02124
mlaE		Intermembrane phospholipid transport system permease protein MlaE	4	4	1	30	485				755	758	756	HEABOPLC_01813	MOMEBGPN_02538	NJDDJCLF_01731	MLGJNINK_01826
mltD		Membrane-bound lytic murein transglycosylase D	4	4	1	30	1475				1058	1226	1184	HEABOPLC_00506	MOMEBGPN_02824	NJDDJCLF_02145	MLGJNINK_01558
mltG		Endolytic murein transglycosylase	4	4	1	30	1527				1235	1289	1265	HEABOPLC_00452	MOMEBGPN_01808	NJDDJCLF_02959	MLGJNINK_03175
mnmA		tRNA-specific 2-thiouridylase MnmA	4	4	1	30	1420				1082	1082	1082	HEABOPLC_00081	MOMEBGPN_01963	NJDDJCLF_01365	MLGJNINK_01070
mnmE		tRNA modification GTPase MnmE	4	4	1	30	440				1352	1352	1352	HEABOPLC_01852	MOMEBGPN_01917	NJDDJCLF_01423	MLGJNINK_01794
mnmG		tRNA uridine 5-carboxymethylaminomethyl modification enzyme MnmG	4	4	1	30	546				1904	1904	1904	HEABOPLC_01718	MOMEBGPN_02379	NJDDJCLF_01784	MLGJNINK_01879
mntP		putative manganese efflux pump MntP	4	4	1	30	723				572	572	572	HEABOPLC_01582	MOMEBGPN_00319	NJDDJCLF_03299	MLGJNINK_01466
moaA		GTP 3',8-cyclase	4	4	1	30	1486				1022	1022	1022	HEABOPLC_00493	MOMEBGPN_02812	NJDDJCLF_02157	MLGJNINK_01546
moaB		Molybdenum cofactor biosynthesis protein B	4	4	1	30	2630				518	518	518	HEABOPLC_00824	MOMEBGPN_02189	NJDDJCLF_01042	MLGJNINK_02394
moaC		Cyclic pyranopterin monophosphate synthase	4	4	1	30	1487				500	500	500	HEABOPLC_00492	MOMEBGPN_02811	NJDDJCLF_02158	MLGJNINK_01545
moaD		Molybdopterin synthase sulfur carrier subunit	4	4	1	30	1488				242	242	242	HEABOPLC_00491	MOMEBGPN_02810	NJDDJCLF_02159	MLGJNINK_01544
mobA_1		Molybdenum cofactor guanylyltransferase	4	4	1	30	1835				587	587	587	HEABOPLC_03318	MOMEBGPN_00879	NJDDJCLF_01196	MLGJNINK_01235
moeA		Molybdopterin molybdenumtransferase	4	4	1	30	1834				1223	1223	1223	HEABOPLC_03317	MOMEBGPN_00880	NJDDJCLF_01197	MLGJNINK_01234
motA		Motility protein A	4	4	1	30	1369				854	878	860	HEABOPLC_03217	MOMEBGPN_02756	NJDDJCLF_01337	MLGJNINK_01098
motB		Motility protein B	4	4	1	30	1305				947	947	947	HEABOPLC_03267	MOMEBGPN_02913	NJDDJCLF_01243	MLGJNINK_01192
moxR1_1		hypothetical protein	4	4	1	30	1513				956	956	956	HEABOPLC_00465	MOMEBGPN_01821	NJDDJCLF_02972	MLGJNINK_03162
moxR1_2		hypothetical protein	4	4	1	30	2689				1007	1025	1016	HEABOPLC_00880	MOMEBGPN_02952	NJDDJCLF_00987	MLGJNINK_02339
moxR1_3		hypothetical protein	4	4	1	30	702				995	995	995	HEABOPLC_01603	MOMEBGPN_00298	NJDDJCLF_03320	MLGJNINK_01487
mpl		UDP-N-acetylmuramate--L-alanyl-gamma-D-glutamyl-meso-2,6-diaminoheptandioate ligase	4	4	1	30	3036				1403	1403	1403	HEABOPLC_01175	MOMEBGPN_01442	NJDDJCLF_00832	MLGJNINK_00151
mprA_1		Response regulator MprA	4	4	1	30	4176				719	719	719	HEABOPLC_02563	MOMEBGPN_00742	NJDDJCLF_00321	MLGJNINK_02605
mprA_2		Response regulator MprA	4	4	1	30	3220				752	752	752	HEABOPLC_01329	MOMEBGPN_01621	NJDDJCLF_00713	MLGJNINK_00462
mraY		Phospho-N-acetylmuramoyl-pentapeptide-transferase	4	4	1	30	4272				1085	1085	1085	HEABOPLC_02458	MOMEBGPN_00908	NJDDJCLF_00230	MLGJNINK_02072
mraZ		Transcriptional regulator MraZ	4	4	1	30	4279				446	446	446	HEABOPLC_02452	MOMEBGPN_00914	NJDDJCLF_00224	MLGJNINK_02078
mrcA		Penicillin-binding protein 1A	4	4	1	30	2697				2465	2465	2465	HEABOPLC_00886	MOMEBGPN_02958	NJDDJCLF_00981	MLGJNINK_02333
mrcB		Penicillin-binding protein 1B	4	4	1	30	2745				2426	2435	2430	HEABOPLC_00932	MOMEBGPN_01175	NJDDJCLF_00936	MLGJNINK_01605
mrdA		Peptidoglycan D,D-transpeptidase MrdA	4	4	1	30	3530				2084	2261	2216	HEABOPLC_02153	MOMEBGPN_02124	NJDDJCLF_02776	MLGJNINK_02861
mrdB		Peptidoglycan glycosyltransferase MrdB	4	4	1	30	3531				1121	1121	1121	HEABOPLC_02154	MOMEBGPN_02125	NJDDJCLF_02775	MLGJNINK_02862
mreB		Cell shape-determining protein MreB	4	4	1	30	3526				1046	1046	1046	HEABOPLC_02150	MOMEBGPN_02121	NJDDJCLF_02779	MLGJNINK_02858
mreD		Rod shape-determining protein MreD	4	4	1	30	3529				485	485	485	HEABOPLC_02152	MOMEBGPN_02123	NJDDJCLF_02777	MLGJNINK_02860
mrpA		Na(+)/H(+) antiporter subunit A	4	4	1	30	4441				2831	2831	2831	HEABOPLC_02326	MOMEBGPN_02604	NJDDJCLF_00087	MLGJNINK_02216
mrpD		Na(+)/H(+) antiporter subunit D	4	4	1	30	3763				1565	1565	1565	HEABOPLC_02324	MOMEBGPN_02606	NJDDJCLF_00085	MLGJNINK_02218
mrpE		Na(+)/H(+) antiporter subunit E	4	4	1	30	3762				512	512	512	HEABOPLC_02323	MOMEBGPN_02607	NJDDJCLF_00084	MLGJNINK_02219
mrpF		Na(+)/H(+) antiporter subunit F	4	4	1	30	3761				284	284	284	HEABOPLC_02322	MOMEBGPN_02608	NJDDJCLF_00083	MLGJNINK_02220
mrpG		hypothetical protein	4	4	1	30	3760				353	353	353	HEABOPLC_02321	MOMEBGPN_02609	NJDDJCLF_00082	MLGJNINK_02221
msbA_1		Lipid A export ATP-binding/permease protein MsbA	4	4	1	30	1866				1880	1931	1905	HEABOPLC_03348	MOMEBGPN_00849	NJDDJCLF_01166	MLGJNINK_01265
msbA_2		Lipid A export ATP-binding/permease protein MsbA	4	4	1	30	1961				1748	1748	1748	HEABOPLC_00055	MOMEBGPN_00789	NJDDJCLF_03324	MLGJNINK_01325
mscL		Large-conductance mechanosensitive channel	4	4	1	30	3082				404	404	404	HEABOPLC_01130	MOMEBGPN_01398	NJDDJCLF_00877	MLGJNINK_00196
mshA		D-inositol-3-phosphate glycosyltransferase	4	4	1	30	2999				1115	1118	1116	HEABOPLC_01213	MOMEBGPN_02737	NJDDJCLF_00795	MLGJNINK_00380
mshD		Mycothiol acetyltransferase	4	4	1	30	2972				506	506	506	HEABOPLC_01263	MOMEBGPN_01557	NJDDJCLF_00774	MLGJNINK_00401
msmX		Oligosaccharides import ATP-binding protein MsmX	4	4	1	30	1740				1079	1079	1079	HEABOPLC_00242	MOMEBGPN_02276	NJDDJCLF_03043	MLGJNINK_01348
msrA		Peptide methionine sulfoxide reductase MsrA	4	4	1	30	4202				653	653	653	HEABOPLC_02538	MOMEBGPN_00767	NJDDJCLF_00296	MLGJNINK_02580
msrB		Peptide methionine sulfoxide reductase MsrB	4	4	1	30	2210				464	464	464	HEABOPLC_01417	MOMEBGPN_01719	NJDDJCLF_03199	MLGJNINK_00791
msrC		Free methionine-R-sulfoxide reductase	4	4	1	30	4399				485	485	485	HEABOPLC_02355	MOMEBGPN_00995	NJDDJCLF_00134	MLGJNINK_02169
msrP		Protein-methionine-sulfoxide reductase catalytic subunit MsrP	4	4	1	30	1150				971	971	971	HEABOPLC_03125	MOMEBGPN_01529	NJDDJCLF_02335	MLGJNINK_03389
msrQ		Protein-methionine-sulfoxide reductase heme-binding subunit MsrQ	4	4	1	30	1149				644	644	644	HEABOPLC_03124	MOMEBGPN_01530	NJDDJCLF_02336	MLGJNINK_03390
mtgA		Biosynthetic peptidoglycan transglycosylase	4	4	1	30	4166				650	650	650	HEABOPLC_02574	MOMEBGPN_00732	NJDDJCLF_00331	MLGJNINK_02615
mtnA		Methylthioribose-1-phosphate isomerase	4	4	1	30	1142				1058	1058	1058	HEABOPLC_03117	MOMEBGPN_01536	NJDDJCLF_02343	MLGJNINK_03397
mtnB		Methylthioribulose-1-phosphate dehydratase	4	4	1	30	1049				644	644	644	HEABOPLC_03036	MOMEBGPN_01088	NJDDJCLF_02612	MLGJNINK_00533
mtnC		Enolase-phosphatase E1	4	4	1	30	1047				698	698	698	HEABOPLC_03034	MOMEBGPN_01086	NJDDJCLF_02614	MLGJNINK_00531
mtnD		Acireductone dioxygenase	4	4	1	30	1048				554	554	554	HEABOPLC_03035	MOMEBGPN_01087	NJDDJCLF_02613	MLGJNINK_00532
mupP		N-acetylmuramic acid 6-phosphate phosphatase	4	4	1	30	1645				692	692	692	HEABOPLC_00330	MOMEBGPN_02026	NJDDJCLF_03110	MLGJNINK_03291
murA		UDP-N-acetylglucosamine 1-carboxyvinyltransferase	4	4	1	30	3858				1274	1274	1274	HEABOPLC_02861	MOMEBGPN_00083	NJDDJCLF_00622	MLGJNINK_00094
murB		UDP-N-acetylenolpyruvoylglucosamine reductase	4	4	1	30	1672				1040	1040	1040	HEABOPLC_00304	MOMEBGPN_02051	NJDDJCLF_03135	MLGJNINK_03316
murC		UDP-N-acetylmuramate--L-alanine ligase	4	4	1	30	4269				1439	1439	1439	HEABOPLC_02461	MOMEBGPN_00905	NJDDJCLF_00233	MLGJNINK_02069
murD2		UDP-N-acetylmuramoyl-L-alanine--L-glutamate ligase	4	4	1	30	4091				1385	1385	1385	HEABOPLC_02646	MOMEBGPN_00658	NJDDJCLF_00403	MLGJNINK_02687
murE		UDP-N-acetylmuramoyl-L-alanyl-D-glutamate--2,6-diaminopimelate ligase	4	4	1	30	4274				1502	1520	1515	HEABOPLC_02456	MOMEBGPN_00910	NJDDJCLF_00228	MLGJNINK_02074
murF		UDP-N-acetylmuramoyl-tripeptide--D-alanyl-D-alanine ligase	4	4	1	30	4273				1421	1421	1421	HEABOPLC_02457	MOMEBGPN_00909	NJDDJCLF_00229	MLGJNINK_02073
murG		UDP-N-acetylglucosamine--N-acetylmuramyl-(pentapeptide) pyrophosphoryl-undecaprenol N-acetylglucosamine transferase	4	4	1	30	4270				1070	1073	1071	HEABOPLC_02460	MOMEBGPN_00906	NJDDJCLF_00232	MLGJNINK_02070
murJ		putative lipid II flippase MurJ	4	4	1	30	3941				1610	1610	1610	HEABOPLC_02777	MOMEBGPN_00160	NJDDJCLF_00536	MLGJNINK_00008
murL		UDP-N-acetyl-alpha-D-muramoyl-L-alanyl-L-glutamate epimerase	4	4	1	30	4092				1358	1358	1358	HEABOPLC_02645	MOMEBGPN_00659	NJDDJCLF_00402	MLGJNINK_02686
murR		HTH-type transcriptional regulator MurR	4	4	1	30	3632				848	848	848	HEABOPLC_02249	MOMEBGPN_02668	NJDDJCLF_02833	MLGJNINK_00589
murU		N-acetylmuramate alpha-1-phosphate uridylyltransferase	4	4	1	30	885				701	701	701	HEABOPLC_02876	MOMEBGPN_00068	NJDDJCLF_00637	MLGJNINK_00109
mutL_2		DNA mismatch repair protein MutL	4	4	1	30	1551				1826	1973	1899	HEABOPLC_00428	MOMEBGPN_01784	NJDDJCLF_02935	MLGJNINK_03199
mutM_1		Formamidopyrimidine-DNA glycosylase	4	4	1	30	2191				737	737	737	HEABOPLC_01434	MOMEBGPN_01736	NJDDJCLF_03181	MLGJNINK_00773
mutM_2		Formamidopyrimidine-DNA glycosylase	4	4	1	30	611				815	815	815	HEABOPLC_01666	MOMEBGPN_02790	NJDDJCLF_01843	MLGJNINK_01938
mutS		DNA mismatch repair protein MutS	4	4	1	30	3919				2645	2645	2645	HEABOPLC_02799	MOMEBGPN_00138	NJDDJCLF_00559	MLGJNINK_00031
mutX		8-oxo-dGTP diphosphatase	4	4	1	30	1694				488	488	488	HEABOPLC_00288	MOMEBGPN_02067	NJDDJCLF_02997	MLGJNINK_01394
nadC		Nicotinate-nucleotide pyrophosphorylase [carboxylating]	4	4	1	30	4060				872	872	872	HEABOPLC_02674	MOMEBGPN_00630	NJDDJCLF_00431	MLGJNINK_02715
nadD		Nicotinate-nucleotide adenylyltransferase	4	4	1	30	2510				641	641	641	HEABOPLC_00704	MOMEBGPN_02899	NJDDJCLF_01949	MLGJNINK_02515
nadE		Glutamine-dependent NAD(+) synthetase	4	4	1	30	2723				1637	1637	1637	HEABOPLC_00910	MOMEBGPN_02636	NJDDJCLF_00957	MLGJNINK_01628
nadK		NAD kinase	4	4	1	30	1286				770	770	770	HEABOPLC_03283	MOMEBGPN_02860	NJDDJCLF_01227	MLGJNINK_01204
nagL		Maleylpyruvate isomerase	4	4	1	30	4392				683	683	683	HEABOPLC_02362	MOMEBGPN_00988	NJDDJCLF_00141	MLGJNINK_02162
nagZ_1		Beta-hexosaminidase	4	4	1	30	3293				2597	2597	2597	HEABOPLC_01938	MOMEBGPN_00559	NJDDJCLF_01506	MLGJNINK_01710
nagZ_2		Beta-hexosaminidase	4	4	1	30	1906				998	998	998	HEABOPLC_03384	MOMEBGPN_00813	NJDDJCLF_03348	MLGJNINK_01301
nahD		2-hydroxychromene-2-carboxylate isomerase	4	4	1	30	797				629	629	629	HEABOPLC_01506	MOMEBGPN_00396	NJDDJCLF_03268	MLGJNINK_00668
namA		NADPH dehydrogenase	4	4	1	30	3287				1100	1100	1100	HEABOPLC_01932	MOMEBGPN_00565	NJDDJCLF_01500	MLGJNINK_01716
nanT		Sialic acid transporter NanT	4	4	1	30	3489				1661	1661	1661	HEABOPLC_02115	MOMEBGPN_01338	NJDDJCLF_01689	MLGJNINK_02828
napC		Cytochrome c-type protein NapC	4	4	1	30	2952				599	599	599	HEABOPLC_01283	MOMEBGPN_01579	NJDDJCLF_00754	MLGJNINK_00421
napD		Chaperone NapD	4	4	1	30	2946				305	305	305	HEABOPLC_01286	MOMEBGPN_01582	NJDDJCLF_00751	MLGJNINK_00424
nasA_1		Nitrate reductase	4	4	1	30	3178				2765	2765	2765	HEABOPLC_01290	MOMEBGPN_01586	NJDDJCLF_00747	MLGJNINK_00428
nasA_2		Nitrate transporter	4	4	1	30	3182				1208	1208	1208	HEABOPLC_01294	MOMEBGPN_01590	NJDDJCLF_00743	MLGJNINK_00432
nasD		Nitrite reductase [NAD(P)H]	4	4	1	30	3180				2471	2471	2471	HEABOPLC_01292	MOMEBGPN_01588	NJDDJCLF_00745	MLGJNINK_00430
nasE		Assimilatory nitrite reductase [NAD(P)H] small subunit	4	4	1	30	3179				377	377	377	HEABOPLC_01291	MOMEBGPN_01587	NJDDJCLF_00746	MLGJNINK_00429
natA		ABC transporter ATP-binding protein NatA	4	4	1	30	444				746	746	746	HEABOPLC_01849	MOMEBGPN_01913	NJDDJCLF_01702	MLGJNINK_01797
nbaC		3-hydroxyanthranilate 3,4-dioxygenase	4	4	1	30	1190				563	563	563	HEABOPLC_03162	MOMEBGPN_01492	NJDDJCLF_02298	MLGJNINK_03352
ndbB		Demethylphylloquinone reductase NdbB	4	4	1	30	770				1289	1289	1289	HEABOPLC_01537	MOMEBGPN_00365	NJDDJCLF_03242	MLGJNINK_00694
ndhC		NAD(P)H-quinone oxidoreductase subunit 3	4	4	1	30	1010				356	356	356	HEABOPLC_02997	MOMEBGPN_01049	NJDDJCLF_02651	MLGJNINK_00494
ndk		Nucleoside diphosphate kinase	4	4	1	30	1842				425	425	425	HEABOPLC_03325	MOMEBGPN_00872	NJDDJCLF_01189	MLGJNINK_01242
nemA		N-ethylmaleimide reductase	4	4	1	30	336				971	1064	994	HEABOPLC_01767	MOMEBGPN_02487	NJDDJCLF_03390	MLGJNINK_03150
nfdA		N-substituted formamide deformylase	4	4	1	30	2480				1766	1769	1767	HEABOPLC_00676	MOMEBGPN_01855	NJDDJCLF_01977	MLGJNINK_02543
nfi		Endonuclease V	4	4	1	30	1619				701	701	701	HEABOPLC_00356	MOMEBGPN_01674	NJDDJCLF_03084	MLGJNINK_03265
nfuA		Fe/S biogenesis protein NfuA	4	4	1	30	1166				596	596	596	HEABOPLC_03142	MOMEBGPN_01512	NJDDJCLF_02318	MLGJNINK_03372
nhaX		Stress response protein NhaX	4	4	1	30	722				446	446	446	HEABOPLC_01583	MOMEBGPN_00318	NJDDJCLF_03300	MLGJNINK_01467
nlpD		Murein hydrolase activator NlpD	4	4	1	30	4109				764	764	764	HEABOPLC_02628	MOMEBGPN_00676	NJDDJCLF_00385	MLGJNINK_02669
nnr		Bifunctional NAD(P)H-hydrate repair enzyme Nnr	4	4	1	30	1548				1556	1556	1556	HEABOPLC_00431	MOMEBGPN_01787	NJDDJCLF_02938	MLGJNINK_03196
norM		Multidrug resistance protein NorM	4	4	1	30	776				1430	1430	1430	HEABOPLC_01530	MOMEBGPN_00372	NJDDJCLF_03248	MLGJNINK_00688
nqo2		NADH-quinone oxidoreductase chain 2	4	4	1	30	1015				527	527	527	HEABOPLC_03001	MOMEBGPN_01053	NJDDJCLF_02647	MLGJNINK_00498
nqo3		NADH-quinone oxidoreductase chain 3	4	4	1	30	1017				2264	2264	2264	HEABOPLC_03003	MOMEBGPN_01055	NJDDJCLF_02645	MLGJNINK_00500
nrdA		Ribonucleoside-diphosphate reductase 1 subunit alpha	4	4	1	30	3279				2441	2441	2441	HEABOPLC_01923	MOMEBGPN_00574	NJDDJCLF_01493	MLGJNINK_01724
nrdB		Ribonucleoside-diphosphate reductase subunit beta	4	4	1	30	3281				1016	1016	1016	HEABOPLC_01925	MOMEBGPN_00572	NJDDJCLF_01495	MLGJNINK_01722
nrdR		Transcriptional repressor NrdR	4	4	1	30	4296				539	539	539	HEABOPLC_02436	MOMEBGPN_00927	NJDDJCLF_00209	MLGJNINK_02093
nrdZ		Vitamin B12-dependent ribonucleoside-diphosphate reductase	4	4	1	30	2232				2156	2156	2156	HEABOPLC_01396	MOMEBGPN_01698	NJDDJCLF_03221	MLGJNINK_00813
nreC		Oxygen regulatory protein NreC	4	4	1	30	2076				632	632	632	HEABOPLC_00111	MOMEBGPN_01992	NJDDJCLF_01395	MLGJNINK_01040
nrtA		Nitrate/nitrite binding protein NrtA	4	4	1	30	3183				1073	1073	1073	HEABOPLC_01295	MOMEBGPN_01591	NJDDJCLF_00742	MLGJNINK_00433
ntrC		DNA-binding transcriptional regulator NtrC	4	4	1	30	2079				1457	1472	1466	HEABOPLC_00114	MOMEBGPN_01995	NJDDJCLF_01398	MLGJNINK_01037
nudC		NADH pyrophosphatase	4	4	1	30	2964				929	929	929	HEABOPLC_01270	MOMEBGPN_01564	NJDDJCLF_00767	MLGJNINK_00408
nudE		ADP compounds hydrolase NudE	4	4	1	30	4186				545	548	546	HEABOPLC_02554	MOMEBGPN_00751	NJDDJCLF_00312	MLGJNINK_02596
nudJ		Phosphatase NudJ	4	4	1	30	1421				461	461	461	HEABOPLC_00080	MOMEBGPN_01962	NJDDJCLF_01364	MLGJNINK_01071
nudL		putative Nudix hydrolase NudL	4	4	1	30	3951				662	878	770	HEABOPLC_02767	MOMEBGPN_00170	NJDDJCLF_00524	MLGJNINK_00874
nuoB		NADH-quinone oxidoreductase subunit B	4	4	1	30	1011				572	575	573	HEABOPLC_02998	MOMEBGPN_01050	NJDDJCLF_02650	MLGJNINK_00495
nuoD		NADH-quinone oxidoreductase subunit D	4	4	1	30	1014				1316	1328	1319	HEABOPLC_03000	MOMEBGPN_01052	NJDDJCLF_02648	MLGJNINK_00497
nuoF		NADH-quinone oxidoreductase subunit F	4	4	1	30	1016				1370	1370	1370	HEABOPLC_03002	MOMEBGPN_01054	NJDDJCLF_02646	MLGJNINK_00499
nuoH		NADH-quinone oxidoreductase subunit H	4	4	1	30	1018				1091	1091	1091	HEABOPLC_03004	MOMEBGPN_01056	NJDDJCLF_02644	MLGJNINK_00501
nuoI		NADH-quinone oxidoreductase subunit I	4	4	1	30	1019				488	488	488	HEABOPLC_03005	MOMEBGPN_01057	NJDDJCLF_02643	MLGJNINK_00502
nuoJ		NADH-quinone oxidoreductase subunit J	4	4	1	30	1020				641	641	641	HEABOPLC_03006	MOMEBGPN_01058	NJDDJCLF_02642	MLGJNINK_00503
nuoK		NADH-quinone oxidoreductase subunit K	4	4	1	30	1021				305	305	305	HEABOPLC_03007	MOMEBGPN_01059	NJDDJCLF_02641	MLGJNINK_00504
nuoL		NADH-quinone oxidoreductase subunit L	4	4	1	30	1022				2162	2165	2163	HEABOPLC_03008	MOMEBGPN_01060	NJDDJCLF_02640	MLGJNINK_00505
nuoM		NADH-quinone oxidoreductase subunit M	4	4	1	30	1023				1511	1511	1511	HEABOPLC_03009	MOMEBGPN_01061	NJDDJCLF_02639	MLGJNINK_00506
nuoN		NADH-quinone oxidoreductase subunit N	4	4	1	30	1024				1448	1448	1448	HEABOPLC_03010	MOMEBGPN_01062	NJDDJCLF_02638	MLGJNINK_00507
nupX		Putative nucleoside permease NupX	4	4	1	30	2776				1298	1298	1298	HEABOPLC_00962	MOMEBGPN_01144	NJDDJCLF_00906	MLGJNINK_00225
nusA		Transcription termination/antitermination protein NusA	4	4	1	30	1026				1511	1511	1511	HEABOPLC_03013	MOMEBGPN_01065	NJDDJCLF_02635	MLGJNINK_00510
nusB		Transcription antitermination protein NusB	4	4	1	30	4286				473	473	473	HEABOPLC_02444	MOMEBGPN_00921	NJDDJCLF_00216	MLGJNINK_02086
obg		GTPase Obg	4	4	1	30	3943				1055	1055	1055	HEABOPLC_02775	MOMEBGPN_00162	NJDDJCLF_00534	MLGJNINK_00006
ogt_1		Methylated-DNA--protein-cysteine methyltransferase	4	4	1	30	989				350	350	350	HEABOPLC_02976	MOMEBGPN_01028	NJDDJCLF_02672	MLGJNINK_00473
ogt_2		Methylated-DNA--protein-cysteine methyltransferase	4	4	1	30	1585				515	515	515	HEABOPLC_00389	MOMEBGPN_01642	NJDDJCLF_02902	MLGJNINK_03232
ohrA		Organic hydroperoxide resistance protein OhrA	4	4	1	30	4227				428	428	428	HEABOPLC_02513	MOMEBGPN_02469	NJDDJCLF_00271	MLGJNINK_02555
oleA		Acyl-CoA:acyl-CoA alkyltransferase	4	4	1	30	3343				1016	1016	1016	HEABOPLC_01983	MOMEBGPN_00513	NJDDJCLF_01552	MLGJNINK_01664
oleB		Cis-3-alkyl-4-alkyloxetan-2-one decarboxylase	4	4	1	30	3345				926	926	926	HEABOPLC_01989	MOMEBGPN_00507	NJDDJCLF_01554	MLGJNINK_01662
oleC		Olefin beta-lactone synthetase	4	4	1	30	3347				1682	1694	1688	HEABOPLC_01991	MOMEBGPN_00505	NJDDJCLF_01556	MLGJNINK_01660
oleD		2-alkyl-3-oxoalkanoate reductase	4	4	1	30	3348				1007	1007	1007	HEABOPLC_01992	MOMEBGPN_00504	NJDDJCLF_01557	MLGJNINK_01659
ompP1		Outer membrane protein P1	4	4	1	30	587				1385	1385	1385	HEABOPLC_01688	MOMEBGPN_02933	NJDDJCLF_01821	MLGJNINK_01916
ompW_1		Outer membrane protein W	4	4	1	30	2668				623	623	623	HEABOPLC_00861	MOMEBGPN_02226	NJDDJCLF_01006	MLGJNINK_02358
ompW_2		Outer membrane protein W	4	4	1	30	3561				620	632	626	HEABOPLC_02184	MOMEBGPN_02155	NJDDJCLF_02747	MLGJNINK_02890
opgH		Glucans biosynthesis glucosyltransferase H	4	4	1	30	3493				1907	1907	1907	HEABOPLC_02119	MOMEBGPN_01334	NJDDJCLF_01693	MLGJNINK_02832
oprF		Outer membrane porin F	4	4	1	30	2552				1082	1091	1084	HEABOPLC_00744	MOMEBGPN_02834	NJDDJCLF_01123	MLGJNINK_02475
oprP_1		Porin P	4	4	1	30	3956				1295	1295	1295	HEABOPLC_02762	MOMEBGPN_00175	NJDDJCLF_00519	MLGJNINK_00869
oprP_2		Porin P	4	4	1	30	2547				1457	1457	1457	HEABOPLC_00739	MOMEBGPN_02839	NJDDJCLF_01128	MLGJNINK_02480
osmC		Peroxiredoxin OsmC	4	4	1	30	2481				434	434	434	HEABOPLC_00677	MOMEBGPN_01854	NJDDJCLF_01976	MLGJNINK_02542
osmY		Osmotically-inducible protein Y	4	4	1	30	3626				347	347	347	HEABOPLC_02243	MOMEBGPN_02662	NJDDJCLF_02839	MLGJNINK_00595
otsA		Trehalose-6-phosphate synthase	4	4	1	30	2719				1367	1367	1367	HEABOPLC_00906	MOMEBGPN_02640	NJDDJCLF_00961	MLGJNINK_02313
otsB		Trehalose-6-phosphate phosphatase	4	4	1	30	2717				770	770	770	HEABOPLC_00904	MOMEBGPN_02643	NJDDJCLF_00963	MLGJNINK_02315
oxyR		Hydrogen peroxide-inducible genes activator	4	4	1	30	2662				971	971	971	HEABOPLC_00855	MOMEBGPN_02220	NJDDJCLF_01012	MLGJNINK_02364
pabB		Aminodeoxychorismate synthase component 1	4	4	1	30	1526				1358	1358	1358	HEABOPLC_00453	MOMEBGPN_01809	NJDDJCLF_02960	MLGJNINK_03174
paeA		hypothetical protein	4	4	1	30	985				1316	1316	1316	HEABOPLC_02972	MOMEBGPN_01024	NJDDJCLF_02676	MLGJNINK_01598
paiA		Spermidine/spermine N(1)-acetyltransferase	4	4	1	30	4229				515	515	515	HEABOPLC_02511	MOMEBGPN_02471	NJDDJCLF_00269	MLGJNINK_02553
pal_2		Peptidoglycan-associated lipoprotein	4	4	1	30	2364				656	656	656	HEABOPLC_00563	MOMEBGPN_01246	NJDDJCLF_02087	MLGJNINK_00294
panB		3-methyl-2-oxobutanoate hydroxymethyltransferase	4	4	1	30	3878				815	815	815	HEABOPLC_02840	MOMEBGPN_00104	NJDDJCLF_00601	MLGJNINK_00073
panC		Pantothenate synthetase	4	4	1	30	3877				842	842	842	HEABOPLC_02841	MOMEBGPN_00103	NJDDJCLF_00602	MLGJNINK_00074
panD		Aspartate 1-decarboxylase	4	4	1	30	3876				380	380	380	HEABOPLC_02842	MOMEBGPN_00102	NJDDJCLF_00603	MLGJNINK_00075
panS		Pantothenate precursors transporter PanS	4	4	1	30	4123				881	881	881	HEABOPLC_02614	MOMEBGPN_00690	NJDDJCLF_00371	MLGJNINK_02655
parB		putative chromosome-partitioning protein ParB	4	4	1	30	680				920	920	920	HEABOPLC_01635	MOMEBGPN_00266	NJDDJCLF_01912	MLGJNINK_02007
parC		DNA topoisomerase 4 subunit A	4	4	1	30	3973				2246	2246	2246	HEABOPLC_02745	MOMEBGPN_00192	NJDDJCLF_00502	MLGJNINK_00852
parE		DNA topoisomerase 4 subunit B	4	4	1	30	4014				1889	1889	1889	HEABOPLC_02708	MOMEBGPN_00229	NJDDJCLF_00466	MLGJNINK_02750
pat_1		Peptidyl-lysine N-acetyltransferase Pat	4	4	1	30	3600				2702	2702	2702	HEABOPLC_02220	MOMEBGPN_02300	NJDDJCLF_02710	MLGJNINK_02927
pat_2		Putative phenylalanine aminotransferase	4	4	1	30	1138				221	1124	898	HEABOPLC_03113	MOMEBGPN_01540	NJDDJCLF_02347	MLGJNINK_03401
patZ		Peptidyl-lysine N-acetyltransferase PatZ	4	4	1	30	1630				533	533	533	HEABOPLC_00345	MOMEBGPN_01685	NJDDJCLF_03095	MLGJNINK_03276
pbpC		Penicillin-binding protein 1C	4	4	1	30	1064				2480	2504	2487	HEABOPLC_03051	MOMEBGPN_02974	NJDDJCLF_02598	MLGJNINK_00547
pbpE		Penicillin-binding protein 4*	4	4	1	30	998				1070	1070	1070	HEABOPLC_02985	MOMEBGPN_01037	NJDDJCLF_02663	MLGJNINK_00482
pcm_1		Protein-L-isoaspartate O-methyltransferase	4	4	1	30	4111				692	692	692	HEABOPLC_02626	MOMEBGPN_00678	NJDDJCLF_00383	MLGJNINK_02667
pcm_2		Protein-L-isoaspartate O-methyltransferase	4	4	1	30	3004				662	662	662	HEABOPLC_01208	MOMEBGPN_02732	NJDDJCLF_00800	MLGJNINK_00375
pcnB		Poly(A) polymerase I	4	4	1	30	3880				1343	1343	1343	HEABOPLC_02838	MOMEBGPN_00106	NJDDJCLF_00599	MLGJNINK_00071
pdeB		putative cyclic di-GMP phosphodiesterase PdeB	4	4	1	30	2386				404	785	594	HEABOPLC_00583	MOMEBGPN_01266	NJDDJCLF_02066	MLGJNINK_00315
pdhB		Pyruvate dehydrogenase E1 component subunit beta	4	4	1	30	3750				1091	1091	1091	HEABOPLC_02311	MOMEBGPN_02619	NJDDJCLF_00072	MLGJNINK_02231
pdhC		Dihydrolipoyllysine-residue acetyltransferase component of pyruvate dehydrogenase complex	4	4	1	30	3749				1394	1397	1396	HEABOPLC_02310	MOMEBGPN_02620	NJDDJCLF_00071	MLGJNINK_02232
pdtaR		putative transcriptional regulatory protein pdtaR	4	4	1	30	3184				572	626	612	HEABOPLC_01296	MOMEBGPN_01592	NJDDJCLF_00741	MLGJNINK_00434
pdxA		4-hydroxythreonine-4-phosphate dehydrogenase	4	4	1	30	4218				980	980	980	HEABOPLC_02522	MOMEBGPN_02460	NJDDJCLF_00280	MLGJNINK_02564
pdxH		Pyridoxine/pyridoxamine 5'-phosphate oxidase	4	4	1	30	4133				602	602	602	HEABOPLC_02605	MOMEBGPN_00699	NJDDJCLF_00361	MLGJNINK_02645
pdxJ		Pyridoxine 5'-phosphate synthase	4	4	1	30	425				764	764	764	HEABOPLC_01867	MOMEBGPN_01932	NJDDJCLF_01438	MLGJNINK_01779
pdxK		Pyridoxine/pyridoxal/pyridoxamine kinase	4	4	1	30	2019				905	905	905	HEABOPLC_00216	MOMEBGPN_02333	NJDDJCLF_02255	MLGJNINK_00938
pepA_1		putative cytosol aminopeptidase	4	4	1	30	4315				1484	1484	1484	HEABOPLC_02418	MOMEBGPN_00945	NJDDJCLF_00191	MLGJNINK_02112
pepA_2		cytosol aminopeptidase	4	4	1	30	2225				1367	1367	1367	HEABOPLC_01403	MOMEBGPN_01705	NJDDJCLF_03214	MLGJNINK_00806
pepO_1		Neutral endopeptidase	4	4	1	30	991				2003	2003	2003	HEABOPLC_02978	MOMEBGPN_01030	NJDDJCLF_02670	MLGJNINK_00475
pepO_2		Neutral endopeptidase	4	4	1	30	992				2099	2099	2099	HEABOPLC_02979	MOMEBGPN_01031	NJDDJCLF_02669	MLGJNINK_00476
pepO_3		Neutral endopeptidase	4	4	1	30	492				2114	2114	2114	HEABOPLC_01805	MOMEBGPN_02547	NJDDJCLF_01739	MLGJNINK_01834
pepP		Xaa-Pro aminopeptidase	4	4	1	30	3057				1325	1328	1326	HEABOPLC_01153	MOMEBGPN_01421	NJDDJCLF_00853	MLGJNINK_00172
pepQ		Xaa-Pro dipeptidase	4	4	1	30	2759				1319	1319	1319	HEABOPLC_00944	MOMEBGPN_01162	NJDDJCLF_00924	MLGJNINK_00243
petB		Cytochrome b	4	4	1	30	4067				1259	1262	1259	HEABOPLC_02668	MOMEBGPN_00636	NJDDJCLF_00425	MLGJNINK_02709
pfp		Pyrophosphate--fructose 6-phosphate 1-phosphotransferase	4	4	1	30	3033				1268	1268	1268	HEABOPLC_01178	MOMEBGPN_01444	NJDDJCLF_00830	MLGJNINK_00149
pgk		Phosphoglycerate kinase	4	4	1	30	2664				1175	1175	1175	HEABOPLC_00857	MOMEBGPN_02222	NJDDJCLF_01010	MLGJNINK_02362
pgl		6-phosphogluconolactonase	4	4	1	30	1737				728	728	728	HEABOPLC_00245	MOMEBGPN_02273	NJDDJCLF_03040	MLGJNINK_01351
pglF		UDP-N-acetyl-alpha-D-glucosamine C6 dehydratase	4	4	1	30	1848				1910	1913	1911	HEABOPLC_03330	MOMEBGPN_00867	NJDDJCLF_01184	MLGJNINK_01247
pgsA		CDP-diacylglycerol--glycerol-3-phosphate 3-phosphatidyltransferase	4	4	1	30	1955				638	638	638	HEABOPLC_00049	MOMEBGPN_00795	NJDDJCLF_03330	MLGJNINK_01319
phaB		Acetoacetyl-CoA reductase	4	4	1	30	1888				740	740	740	HEABOPLC_03366	MOMEBGPN_00831	NJDDJCLF_01148	MLGJNINK_01283
phaC		Poly(3-hydroxyalkanoate) polymerase subunit PhaC	4	4	1	30	1700				1079	1085	1082	HEABOPLC_00282	MOMEBGPN_02236	NJDDJCLF_03003	MLGJNINK_01388
phaZ2		D-(-)-3-hydroxybutyrate oligomer hydrolase	4	4	1	30	1697				1862	1862	1862	HEABOPLC_00285	MOMEBGPN_02070	NJDDJCLF_03000	MLGJNINK_01391
pheA		Bifunctional chorismate mutase/prephenate dehydratase	4	4	1	30	1152				1190	1193	1190	HEABOPLC_03127	MOMEBGPN_01527	NJDDJCLF_02333	MLGJNINK_03387
pheS		Phenylalanine--tRNA ligase alpha subunit	4	4	1	30	928				1010	1010	1010	HEABOPLC_02920	MOMEBGPN_00024	NJDDJCLF_00679	MLGJNINK_01437
pheT		Phenylalanine--tRNA ligase beta subunit	4	4	1	30	929				2429	2429	2429	HEABOPLC_02921	MOMEBGPN_00023	NJDDJCLF_00680	MLGJNINK_01436
phhA		Phenylalanine-4-hydroxylase	4	4	1	30	383				908	908	908	HEABOPLC_01907	MOMEBGPN_00589	NJDDJCLF_01477	MLGJNINK_01740
phoB_1		Phosphate regulon transcriptional regulatory protein PhoB	4	4	1	30	2328				689	689	689	HEABOPLC_00526	MOMEBGPN_01210	NJDDJCLF_02125	MLGJNINK_00256
phoB_2		Phosphate regulon transcriptional regulatory protein PhoB	4	4	1	30	1068				389	389	389	HEABOPLC_03055	MOMEBGPN_02978	NJDDJCLF_02594	MLGJNINK_00551
phoH2		hypothetical protein	4	4	1	30	3900				1400	1400	1400	HEABOPLC_02818	MOMEBGPN_00120	NJDDJCLF_00579	MLGJNINK_00051
phoR		Phosphate regulon sensor protein PhoR	4	4	1	30	2329				1409	1409	1409	HEABOPLC_00527	MOMEBGPN_01211	NJDDJCLF_02124	MLGJNINK_00257
phoU		Phosphate-specific transport system accessory protein PhoU	4	4	1	30	3962				716	716	716	HEABOPLC_02756	MOMEBGPN_00181	NJDDJCLF_00513	MLGJNINK_00863
phrA		Deoxyribodipyrimidine photo-lyase	4	4	1	30	3356				1430	1430	1430	HEABOPLC_02000	MOMEBGPN_00496	NJDDJCLF_01565	MLGJNINK_01651
phzF_1		Trans-2,3-dihydro-3-hydroxyanthranilate isomerase	4	4	1	30	4096				878	878	878	HEABOPLC_02641	MOMEBGPN_00663	NJDDJCLF_00398	MLGJNINK_02682
phzF_2		Trans-2,3-dihydro-3-hydroxyanthranilate isomerase	4	4	1	30	4095				866	866	866	HEABOPLC_02642	MOMEBGPN_00662	NJDDJCLF_00399	MLGJNINK_02683
pilJ		hypothetical protein	4	4	1	30	4192				2036	2036	2036	HEABOPLC_02548	MOMEBGPN_00757	NJDDJCLF_00306	MLGJNINK_02590
pilO		hypothetical protein	4	4	1	30	2694				689	698	695	HEABOPLC_00883	MOMEBGPN_02961	NJDDJCLF_00984	MLGJNINK_02336
pilT_1		Twitching mobility protein	4	4	1	30	4391				1136	1136	1136	HEABOPLC_02363	MOMEBGPN_00987	NJDDJCLF_00142	MLGJNINK_02161
pilT_2		Twitching mobility protein	4	4	1	30	2339				1037	1037	1037	HEABOPLC_00537	MOMEBGPN_01221	NJDDJCLF_02114	MLGJNINK_00267
pilT_3		Twitching mobility protein	4	4	1	30	2338				1130	1130	1130	HEABOPLC_00536	MOMEBGPN_01220	NJDDJCLF_02115	MLGJNINK_00266
pip		Proline iminopeptidase	4	4	1	30	2658				944	944	944	HEABOPLC_00851	MOMEBGPN_02216	NJDDJCLF_01016	MLGJNINK_02368
pknD_2		Serine/threonine-protein kinase PknD	4	4	1	30	609				2819	2819	2819	HEABOPLC_01668	MOMEBGPN_02788	NJDDJCLF_01841	MLGJNINK_01936
plsB		Glycerol-3-phosphate acyltransferase	4	4	1	30	595				2681	2681	2681	HEABOPLC_01680	MOMEBGPN_02925	NJDDJCLF_01829	MLGJNINK_01924
pmbA		Metalloprotease PmbA	4	4	1	30	2498				1355	1355	1355	HEABOPLC_00692	MOMEBGPN_01839	NJDDJCLF_01961	MLGJNINK_02527
pnbA		Para-nitrobenzyl esterase	4	4	1	30	405				1640	1640	1640	HEABOPLC_01887	MOMEBGPN_01952	NJDDJCLF_01458	MLGJNINK_01759
pncC		Nicotinamide-nucleotide amidohydrolase PncC	4	4	1	30	3913				497	497	497	HEABOPLC_02804	MOMEBGPN_00133	NJDDJCLF_00565	MLGJNINK_00037
pnp		Polyribonucleotide nucleotidyltransferase	4	4	1	30	1031				2105	2105	2105	HEABOPLC_03018	MOMEBGPN_01070	NJDDJCLF_02630	MLGJNINK_00515
pntA		NAD(P) transhydrogenase subunit alpha	4	4	1	30	2645				308	308	308	HEABOPLC_00837	MOMEBGPN_02202	NJDDJCLF_01029	MLGJNINK_02381
pntAA		NAD(P) transhydrogenase subunit alpha part 1	4	4	1	30	2650				1109	1109	1109	HEABOPLC_00842	MOMEBGPN_02207	NJDDJCLF_01024	MLGJNINK_02376
pntB		NAD(P) transhydrogenase subunit beta	4	4	1	30	2643				1439	1439	1439	HEABOPLC_00835	MOMEBGPN_02200	NJDDJCLF_01031	MLGJNINK_02383
polA		DNA polymerase I	4	4	1	30	731				2798	2798	2798	HEABOPLC_01576	MOMEBGPN_00325	NJDDJCLF_03293	MLGJNINK_01460
pomA		Chemotaxis protein PomA	4	4	1	30	1306				740	740	740	HEABOPLC_03266	MOMEBGPN_02912	NJDDJCLF_01244	MLGJNINK_01191
por		hypothetical protein	4	4	1	30	1377				782	1034	932	HEABOPLC_03210	MOMEBGPN_02763	NJDDJCLF_01345	MLGJNINK_01090
potA		Spermidine/putrescine import ATP-binding protein PotA	4	4	1	30	2348				1136	1145	1138	HEABOPLC_00546	MOMEBGPN_01230	NJDDJCLF_02104	MLGJNINK_00277
potF		Putrescine-binding periplasmic protein	4	4	1	30	2349				1142	1169	1162	HEABOPLC_00547	MOMEBGPN_01231	NJDDJCLF_02103	MLGJNINK_00278
potH		Putrescine transport system permease protein PotH	4	4	1	30	2347				911	911	911	HEABOPLC_00545	MOMEBGPN_01229	NJDDJCLF_02105	MLGJNINK_00276
ppa_1		Inorganic pyrophosphatase	4	4	1	30	3028				533	533	533	HEABOPLC_01183	MOMEBGPN_01449	NJDDJCLF_00825	MLGJNINK_00144
ppa_2		Inorganic pyrophosphatase	4	4	1	30	961				617	617	617	HEABOPLC_02951	MOMEBGPN_01011	NJDDJCLF_03415	MLGJNINK_01577
ppc		Phosphoenolpyruvate carboxylase	4	4	1	30	2787				2711	2711	2711	HEABOPLC_00971	MOMEBGPN_01130	NJDDJCLF_00897	MLGJNINK_00216
ppiB		putative peptidyl-prolyl cis-trans isomerase	4	4	1	30	2573				494	494	494	HEABOPLC_00763	MOMEBGPN_02702	NJDDJCLF_01103	MLGJNINK_02455
ppiD		Peptidyl-prolyl cis-trans isomerase D	4	4	1	30	2316				1976	1976	1976	HEABOPLC_00507	MOMEBGPN_02825	NJDDJCLF_02144	MLGJNINK_01559
ppk		Polyphosphate kinase	4	4	1	30	2330				2108	2108	2108	HEABOPLC_00528	MOMEBGPN_01212	NJDDJCLF_02123	MLGJNINK_00258
ppk2		Polyphosphate:GDP phosphotransferase	4	4	1	30	2631				839	839	839	HEABOPLC_00825	MOMEBGPN_02190	NJDDJCLF_01041	MLGJNINK_02393
ppnN		Pyrimidine/purine nucleotide 5'-monophosphate nucleosidase	4	4	1	30	4051				1385	1388	1386	HEABOPLC_02683	MOMEBGPN_00621	NJDDJCLF_00440	MLGJNINK_02724
ppsA		Phosphoenolpyruvate synthase	4	4	1	30	1819				2372	2393	2378	HEABOPLC_03304	MOMEBGPN_00894	NJDDJCLF_01209	MLGJNINK_01222
ppsR		Phosphoenolpyruvate synthase regulatory protein	4	4	1	30	1816				821	821	821	HEABOPLC_03303	MOMEBGPN_00895	NJDDJCLF_01210	MLGJNINK_01221
ppx		Exopolyphosphatase	4	4	1	30	2331				1538	1538	1538	HEABOPLC_00529	MOMEBGPN_01213	NJDDJCLF_02122	MLGJNINK_00259
prc		Tail-specific protease	4	4	1	30	3540				2189	2189	2189	HEABOPLC_02163	MOMEBGPN_02134	NJDDJCLF_02766	MLGJNINK_02871
prfA		Peptide chain release factor RF1	4	4	1	30	2627				1082	1082	1082	HEABOPLC_00822	MOMEBGPN_02187	NJDDJCLF_01044	MLGJNINK_02396
prfB		Peptide chain release factor RF2	4	4	1	30	1168				911	911	911	HEABOPLC_03144	MOMEBGPN_01510	NJDDJCLF_02316	MLGJNINK_03370
prfC		Peptide chain release factor 3	4	4	1	30	4161				1604	1604	1604	HEABOPLC_02579	MOMEBGPN_00727	NJDDJCLF_00336	MLGJNINK_02620
prmA		Ribosomal protein L11 methyltransferase	4	4	1	30	2976				917	1235	1046	HEABOPLC_01259	MOMEBGPN_01553	NJDDJCLF_00778	MLGJNINK_00397
prmB		50S ribosomal protein L3 glutamine methyltransferase	4	4	1	30	1574				929	929	929	HEABOPLC_00405	MOMEBGPN_01632	NJDDJCLF_02912	MLGJNINK_03222
prmC		Release factor glutamine methyltransferase	4	4	1	30	2659				875	875	875	HEABOPLC_00852	MOMEBGPN_02217	NJDDJCLF_01015	MLGJNINK_02367
prnA		Flavin-dependent tryptophan halogenase PrnA	4	4	1	30	4302				1631	1631	1631	HEABOPLC_02431	MOMEBGPN_00932	NJDDJCLF_00204	MLGJNINK_02098
proA		Gamma-glutamyl phosphate reductase	4	4	1	30	1669				1268	1268	1268	HEABOPLC_00308	MOMEBGPN_02047	NJDDJCLF_03131	MLGJNINK_03312
proB		Glutamate 5-kinase	4	4	1	30	1668				1157	1157	1157	HEABOPLC_00309	MOMEBGPN_02046	NJDDJCLF_03130	MLGJNINK_03311
proC		Pyrroline-5-carboxylate reductase	4	4	1	30	2341				839	839	839	HEABOPLC_00539	MOMEBGPN_01223	NJDDJCLF_02112	MLGJNINK_00269
proS		Proline--tRNA ligase	4	4	1	30	4323				1694	1694	1694	HEABOPLC_02410	MOMEBGPN_00953	NJDDJCLF_00183	MLGJNINK_02120
prpB		2-methylisocitrate lyase	4	4	1	30	2562				914	914	914	HEABOPLC_00752	MOMEBGPN_02691	NJDDJCLF_01115	MLGJNINK_02467
prpC_1		2-methylcitrate synthase	4	4	1	30	2560				1151	1151	1151	HEABOPLC_00750	MOMEBGPN_02689	NJDDJCLF_01117	MLGJNINK_02469
prpC_2		Protein phosphatase PrpC	4	4	1	30	1480				704	704	704	HEABOPLC_00501	MOMEBGPN_02819	NJDDJCLF_02150	MLGJNINK_01553
prpF		2-methyl-aconitate isomerase	4	4	1	30	3602				1211	1211	1211	HEABOPLC_02222	MOMEBGPN_02298	NJDDJCLF_02708	MLGJNINK_02929
prs_1		Putative ribose-phosphate pyrophosphokinase	4	4	1	30	1907				584	584	584	HEABOPLC_03385	MOMEBGPN_00812	NJDDJCLF_03347	MLGJNINK_01302
prs_2		Ribose-phosphate pyrophosphokinase	4	4	1	30	2622				968	1001	984	HEABOPLC_00816	MOMEBGPN_02181	NJDDJCLF_01050	MLGJNINK_02402
pspA		Phosphoserine phosphatase 1	4	4	1	30	2539				644	734	711	HEABOPLC_00731	MOMEBGPN_02847	NJDDJCLF_01136	MLGJNINK_02488
pstA		Phosphate transport system permease protein PstA	4	4	1	30	3960				881	887	884	HEABOPLC_02758	MOMEBGPN_00179	NJDDJCLF_00515	MLGJNINK_00865
pstB		Phosphate import ATP-binding protein PstB	4	4	1	30	3961				854	854	854	HEABOPLC_02757	MOMEBGPN_00180	NJDDJCLF_00514	MLGJNINK_00864
pstC		Phosphate transport system permease protein PstC	4	4	1	30	3959				974	974	974	HEABOPLC_02759	MOMEBGPN_00178	NJDDJCLF_00516	MLGJNINK_00866
pstS_1		Phosphate-binding protein PstS	4	4	1	30	3958				1094	1094	1094	HEABOPLC_02760	MOMEBGPN_00177	NJDDJCLF_00517	MLGJNINK_00867
pstS_2		Phosphate-binding protein PstS	4	4	1	30	3957				1022	1022	1022	HEABOPLC_02761	MOMEBGPN_00176	NJDDJCLF_00518	MLGJNINK_00868
pth		Peptidyl-tRNA hydrolase	4	4	1	30	2620				581	581	581	HEABOPLC_00814	MOMEBGPN_02179	NJDDJCLF_01052	MLGJNINK_02404
ptsH		Phosphocarrier protein HPr	4	4	1	30	3870				269	269	269	HEABOPLC_02849	MOMEBGPN_00095	NJDDJCLF_00610	MLGJNINK_00082
ptsI		Phosphoenolpyruvate-protein phosphotransferase	4	4	1	30	3871				1718	1718	1718	HEABOPLC_02848	MOMEBGPN_00096	NJDDJCLF_00609	MLGJNINK_00081
pulA		Pullulanase	4	4	1	30	919				2834	2834	2834	HEABOPLC_02912	MOMEBGPN_00032	NJDDJCLF_00671	MLGJNINK_01445
purA		Adenylosuccinate synthetase	4	4	1	30	2479				1292	1292	1292	HEABOPLC_00675	MOMEBGPN_01856	NJDDJCLF_01978	MLGJNINK_01528
purB		Adenylosuccinate lyase	4	4	1	30	1084				1370	1370	1370	HEABOPLC_03069	MOMEBGPN_02111	NJDDJCLF_02398	MLGJNINK_03452
purC		Phosphoribosylaminoimidazole-succinocarboxamide synthase	4	4	1	30	4438				944	965	954	HEABOPLC_02329	MOMEBGPN_02601	NJDDJCLF_00090	MLGJNINK_02213
purD		Phosphoribosylamine--glycine ligase	4	4	1	30	2971				1289	1289	1289	HEABOPLC_01264	MOMEBGPN_01558	NJDDJCLF_00773	MLGJNINK_00402
purE		N5-carboxyaminoimidazole ribonucleotide mutase	4	4	1	30	4058				527	527	527	HEABOPLC_02676	MOMEBGPN_00628	NJDDJCLF_00433	MLGJNINK_02717
purF		Amidophosphoribosyltransferase	4	4	1	30	2534				1472	1472	1472	HEABOPLC_00727	MOMEBGPN_02868	NJDDJCLF_01926	MLGJNINK_02492
purH		Bifunctional purine biosynthesis protein PurH	4	4	1	30	2973				1583	1583	1583	HEABOPLC_01262	MOMEBGPN_01556	NJDDJCLF_00775	MLGJNINK_00400
purK		N5-carboxyaminoimidazole ribonucleotide synthase	4	4	1	30	4057				1145	1166	1155	HEABOPLC_02677	MOMEBGPN_00627	NJDDJCLF_00434	MLGJNINK_02718
purL		Phosphoribosylformylglycinamidine synthase	4	4	1	30	4309				4049	4049	4049	HEABOPLC_02424	MOMEBGPN_00939	NJDDJCLF_00197	MLGJNINK_02106
purM		Phosphoribosylformylglycinamidine cyclo-ligase	4	4	1	30	3853				1049	1190	1119	HEABOPLC_02866	MOMEBGPN_00078	NJDDJCLF_00627	MLGJNINK_00099
purN		Phosphoribosylglycinamide formyltransferase	4	4	1	30	3854				683	683	683	HEABOPLC_02865	MOMEBGPN_00079	NJDDJCLF_00626	MLGJNINK_00098
purT		Formate-dependent phosphoribosylglycinamide formyltransferase	4	4	1	30	2398				1190	1190	1190	HEABOPLC_00594	MOMEBGPN_01277	NJDDJCLF_02056	MLGJNINK_00325
purU		Formyltetrahydrofolate deformylase	4	4	1	30	3288				851	1010	930	HEABOPLC_01933	MOMEBGPN_00564	NJDDJCLF_01501	MLGJNINK_01715
putA		Bifunctional protein PutA	4	4	1	30	3423				3218	3218	3218	HEABOPLC_02053	MOMEBGPN_00439	NJDDJCLF_01626	MLGJNINK_00880
puuA_1		Gamma-glutamylputrescine synthetase PuuA	4	4	1	30	2352				1388	1388	1388	HEABOPLC_00550	MOMEBGPN_01234	NJDDJCLF_02100	MLGJNINK_00281
puuA_2		Gamma-glutamylputrescine synthetase PuuA	4	4	1	30	2354				1385	1385	1385	HEABOPLC_00552	MOMEBGPN_01236	NJDDJCLF_02098	MLGJNINK_00283
puuB_1		Gamma-glutamylputrescine oxidoreductase	4	4	1	30	2355				1283	1283	1283	HEABOPLC_00553	MOMEBGPN_01237	NJDDJCLF_02097	MLGJNINK_00284
puuB_2		Gamma-glutamylputrescine oxidoreductase	4	4	1	30	3219				1211	1211	1211	HEABOPLC_01328	MOMEBGPN_01620	NJDDJCLF_00714	MLGJNINK_00461
puuC		NADP/NAD-dependent aldehyde dehydrogenase PuuC	4	4	1	30	2378				1502	1502	1502	HEABOPLC_00575	MOMEBGPN_01258	NJDDJCLF_02074	MLGJNINK_00307
puuD		Gamma-glutamyl-gamma-aminobutyrate hydrolase PuuD	4	4	1	30	2353				785	785	785	HEABOPLC_00551	MOMEBGPN_01235	NJDDJCLF_02099	MLGJNINK_00282
puuR		HTH-type transcriptional regulator PuuR	4	4	1	30	2379				548	548	548	HEABOPLC_00576	MOMEBGPN_01259	NJDDJCLF_02073	MLGJNINK_00308
pvdT_1		putative ABC transporter ATP-binding protein YknY	4	4	1	30	4173				728	728	728	HEABOPLC_02566	MOMEBGPN_00739	NJDDJCLF_00324	MLGJNINK_02608
pykA		Pyruvate kinase II	4	4	1	30	4199				1466	1466	1466	HEABOPLC_02541	MOMEBGPN_00764	NJDDJCLF_00299	MLGJNINK_02583
pyrB		Aspartate carbamoyltransferase	4	4	1	30	2333				944	944	944	HEABOPLC_00531	MOMEBGPN_01215	NJDDJCLF_02120	MLGJNINK_00261
pyrD		Dihydroorotate dehydrogenase (quinone)	4	4	1	30	1673				1055	1055	1055	HEABOPLC_00303	MOMEBGPN_02052	NJDDJCLF_03136	MLGJNINK_03317
pyrF		Orotidine 5'-phosphate decarboxylase	4	4	1	30	598				728	728	728	HEABOPLC_01678	MOMEBGPN_02778	NJDDJCLF_01831	MLGJNINK_01926
pyrG		CTP synthase	4	4	1	30	4012				1661	1661	1661	HEABOPLC_02710	MOMEBGPN_00227	NJDDJCLF_00468	MLGJNINK_02752
pyrH		Uridylate kinase	4	4	1	30	3998				722	722	722	HEABOPLC_02723	MOMEBGPN_00214	NJDDJCLF_00480	MLGJNINK_00830
qmcA		Protein QmcA	4	4	1	30	2773				965	965	965	HEABOPLC_00959	MOMEBGPN_01147	NJDDJCLF_00909	MLGJNINK_00228
queA		S-adenosylmethionine:tRNA ribosyltransferase-isomerase	4	4	1	30	964				1064	1199	1103	HEABOPLC_02954	MOMEBGPN_01014	NJDDJCLF_03412	MLGJNINK_01580
queC		7-cyano-7-deazaguanine synthase	4	4	1	30	4241				677	695	686	HEABOPLC_02500	MOMEBGPN_02481	NJDDJCLF_00256	MLGJNINK_02046
queD		6-carboxy-5,6,7,8-tetrahydropterin synthase	4	4	1	30	4395				353	353	353	HEABOPLC_02359	MOMEBGPN_00991	NJDDJCLF_00138	MLGJNINK_02165
queE		7-carboxy-7-deazaguanine synthase	4	4	1	30	4242				659	713	686	HEABOPLC_02499	MOMEBGPN_02482	NJDDJCLF_00255	MLGJNINK_02047
queF		NADPH-dependent 7-cyano-7-deazaguanine reductase	4	4	1	30	3271				824	824	824	HEABOPLC_01915	MOMEBGPN_00581	NJDDJCLF_01486	MLGJNINK_01731
queG		Epoxyqueuosine reductase	4	4	1	30	1547				1094	1094	1094	HEABOPLC_00432	MOMEBGPN_01788	NJDDJCLF_02939	MLGJNINK_03195
radA		DNA repair protein RadA	4	4	1	30	3935				1457	1457	1457	HEABOPLC_02784	MOMEBGPN_00153	NJDDJCLF_00543	MLGJNINK_00015
rapZ		RNase adapter protein RapZ	4	4	1	30	3868				872	872	872	HEABOPLC_02851	MOMEBGPN_00093	NJDDJCLF_00612	MLGJNINK_00084
rarA		Replication-associated recombination protein A	4	4	1	30	1387				1379	1379	1379	HEABOPLC_03202	MOMEBGPN_02771	NJDDJCLF_01353	MLGJNINK_01082
rarD		Protein RarD	4	4	1	30	2214				908	908	908	HEABOPLC_01413	MOMEBGPN_01715	NJDDJCLF_03203	MLGJNINK_00795
ratA		Ribosome association toxin RatA	4	4	1	30	2010				428	428	428	HEABOPLC_00225	MOMEBGPN_02324	NJDDJCLF_02264	MLGJNINK_00929
rayT		hypothetical protein	4	4	1	30	2447				449	449	449	HEABOPLC_00641	MOMEBGPN_01883	NJDDJCLF_02012	MLGJNINK_01494
rbfA		Ribosome-binding factor A	4	4	1	30	1028				362	362	362	HEABOPLC_03015	MOMEBGPN_01067	NJDDJCLF_02633	MLGJNINK_00512
rbn		Ribonuclease BN	4	4	1	30	1485				761	761	761	HEABOPLC_00494	MOMEBGPN_02813	NJDDJCLF_02156	MLGJNINK_01547
rbsK		Ribokinase	4	4	1	30	2777				965	965	965	HEABOPLC_00963	MOMEBGPN_01143	NJDDJCLF_00905	MLGJNINK_00224
rbsR		Ribose operon repressor	4	4	1	30	923				1037	1037	1037	HEABOPLC_02915	MOMEBGPN_00029	NJDDJCLF_00674	MLGJNINK_01442
rcp1_1		Response regulator rcp1	4	4	1	30	3215				437	437	437	HEABOPLC_01325	MOMEBGPN_01617	NJDDJCLF_00717	MLGJNINK_00458
rcp1_2		Response regulator rcp1	4	4	1	30	1914				443	443	443	HEABOPLC_03392	MOMEBGPN_00805	NJDDJCLF_03340	MLGJNINK_01309
rcsB_1		Transcriptional regulatory protein RcsB	4	4	1	30	1695				665	665	665	HEABOPLC_00287	MOMEBGPN_02068	NJDDJCLF_02998	MLGJNINK_01393
rcsB_2		Transcriptional regulatory protein RcsB	4	4	1	30	4137				650	650	650	HEABOPLC_02601	MOMEBGPN_00703	NJDDJCLF_00357	MLGJNINK_02641
rcsC_11		Sensor histidine kinase RcsC	4	4	1	30	4145				3545	3545	3545	HEABOPLC_02593	MOMEBGPN_00711	NJDDJCLF_00349	MLGJNINK_02633
rcsC_3		Sensor histidine kinase RcsC	4	4	1	30	4175				1295	1301	1296	HEABOPLC_02564	MOMEBGPN_00741	NJDDJCLF_00322	MLGJNINK_02606
rcsC_4		Sensor histidine kinase RcsC	4	4	1	30	2196				2387	2387	2387	HEABOPLC_01429	MOMEBGPN_01731	NJDDJCLF_03186	MLGJNINK_00778
rcsC_5		Sensor histidine kinase RcsC	4	4	1	30	1913				1514	1514	1514	HEABOPLC_03391	MOMEBGPN_00806	NJDDJCLF_03341	MLGJNINK_01308
rcsC_6		Sensor histidine kinase RcsC	4	4	1	30	1693				3362	3362	3362	HEABOPLC_00289	MOMEBGPN_02066	NJDDJCLF_02996	MLGJNINK_01395
rcsC_7		Sensor histidine kinase RcsC	4	4	1	30	668				3461	3461	3461	HEABOPLC_01648	MOMEBGPN_00254	NJDDJCLF_01899	MLGJNINK_01994
rdgB		dITP/XTP pyrophosphatase	4	4	1	30	2755				611	611	611	HEABOPLC_00940	MOMEBGPN_01166	NJDDJCLF_00928	MLGJNINK_00247
rdgC		Recombination-associated protein RdgC	4	4	1	30	592				905	905	905	HEABOPLC_01683	MOMEBGPN_02928	NJDDJCLF_01826	MLGJNINK_01921
rdsA		putative protein	4	4	1	30	2200				1187	1187	1187	HEABOPLC_01425	MOMEBGPN_01727	NJDDJCLF_03190	MLGJNINK_00782
rebH		Flavin-dependent tryptophan halogenase RebH	4	4	1	30	718				1526	1526	1526	HEABOPLC_01587	MOMEBGPN_00314	NJDDJCLF_03304	MLGJNINK_01471
recA		Protein RecA	4	4	1	30	3910				1028	1028	1028	HEABOPLC_02807	MOMEBGPN_00130	NJDDJCLF_00568	MLGJNINK_00040
recF		DNA replication and repair protein RecF	4	4	1	30	434				1100	1100	1100	HEABOPLC_01858	MOMEBGPN_01923	NJDDJCLF_01429	MLGJNINK_01788
recG		ATP-dependent DNA helicase RecG	4	4	1	30	2702				1172	2084	1856	HEABOPLC_00891	MOMEBGPN_02953	NJDDJCLF_00976	MLGJNINK_02328
recN		DNA repair protein RecN	4	4	1	30	2014				1721	1721	1721	HEABOPLC_00221	MOMEBGPN_02328	NJDDJCLF_02260	MLGJNINK_00933
recO		DNA repair protein RecO	4	4	1	30	1541				731	731	731	HEABOPLC_00438	MOMEBGPN_01794	NJDDJCLF_02945	MLGJNINK_03189
recQ		ATP-dependent DNA helicase RecQ	4	4	1	30	4238				1850	1850	1850	HEABOPLC_02503	MOMEBGPN_02478	NJDDJCLF_00260	MLGJNINK_02042
recR		Recombination protein RecR	4	4	1	30	1508				596	596	596	HEABOPLC_00470	MOMEBGPN_01826	NJDDJCLF_02977	MLGJNINK_03157
recX		Regulatory protein RecX	4	4	1	30	3909				542	542	542	HEABOPLC_02809	MOMEBGPN_00129	NJDDJCLF_00569	MLGJNINK_00041
regA		Photosynthetic apparatus regulatory protein RegA	4	4	1	30	1979				545	545	545	HEABOPLC_00073	MOMEBGPN_00772	NJDDJCLF_03050	MLGJNINK_01341
regB		Sensor histidine kinase RegB	4	4	1	30	1978				1364	1364	1364	HEABOPLC_00072	MOMEBGPN_00773	NJDDJCLF_03051	MLGJNINK_01340
relA		GTP pyrophosphokinase	4	4	1	30	2706				2168	2168	2168	HEABOPLC_00894	MOMEBGPN_02654	NJDDJCLF_00973	MLGJNINK_02325
rep		ATP-dependent DNA helicase Rep	4	4	1	30	602				1973	1973	1973	HEABOPLC_01674	MOMEBGPN_02782	NJDDJCLF_01835	MLGJNINK_01930
resA_1		Thiol-disulfide oxidoreductase ResA	4	4	1	30	2980				593	593	593	HEABOPLC_01255	MOMEBGPN_01549	NJDDJCLF_00782	MLGJNINK_00393
resA_2		Thiol-disulfide oxidoreductase ResA	4	4	1	30	2634				578	578	578	HEABOPLC_00827	MOMEBGPN_02192	NJDDJCLF_01039	MLGJNINK_02391
rex8A		Reducing-end xylose-releasing exo-oligoxylanase Rex8A	4	4	1	30	2034				1313	1337	1331	HEABOPLC_00202	MOMEBGPN_02347	NJDDJCLF_02242	MLGJNINK_00951
rfaQ		Lipopolysaccharide core heptosyltransferase RfaQ	4	4	1	30	1483				1049	1049	1049	HEABOPLC_00496	MOMEBGPN_02815	NJDDJCLF_02154	MLGJNINK_01549
rgtE		Dodecaprenyl-phosphate galacturonate synthase	4	4	1	30	678				722	722	722	HEABOPLC_01637	MOMEBGPN_00264	NJDDJCLF_01910	MLGJNINK_02005
rhaR		HTH-type transcriptional activator RhaR	4	4	1	30	4226				833	833	833	HEABOPLC_02514	MOMEBGPN_02468	NJDDJCLF_00272	MLGJNINK_02556
rhaS_1		HTH-type transcriptional activator RhaS	4	4	1	30	3424				749	749	749	HEABOPLC_02054	MOMEBGPN_00438	NJDDJCLF_01627	MLGJNINK_02766
rhaS_3		HTH-type transcriptional activator RhaS	4	4	1	30	109				308	539	481	HEABOPLC_01766	MOMEBGPN_02484	NJDDJCLF_03389	MLGJNINK_03151
rhlB		ATP-dependent RNA helicase RhlB	4	4	1	30	761				149	1718	1319	HEABOPLC_01546	MOMEBGPN_00356	NJDDJCLF_03233	MLGJNINK_00703
rhlE		ATP-dependent RNA helicase RhlE	4	4	1	30	4394				1376	1376	1376	HEABOPLC_02360	MOMEBGPN_00990	NJDDJCLF_00139	MLGJNINK_02164
rho		Transcription termination factor Rho	4	4	1	30	759				1691	1691	1691	HEABOPLC_01548	MOMEBGPN_00354	NJDDJCLF_03357	MLGJNINK_00705
ribBA		Riboflavin biosynthesis protein RibBA	4	4	1	30	4288				1094	1094	1094	HEABOPLC_02442	MOMEBGPN_00923	NJDDJCLF_00214	MLGJNINK_02088
ribE		Riboflavin synthase	4	4	1	30	4292				647	647	647	HEABOPLC_02441	MOMEBGPN_00924	NJDDJCLF_00213	MLGJNINK_02089
ribF		Bifunctional riboflavin kinase/FMN adenylyltransferase	4	4	1	30	3940				1043	1043	1043	HEABOPLC_02778	MOMEBGPN_00159	NJDDJCLF_00537	MLGJNINK_00009
ribH		6,7-dimethyl-8-ribityllumazine synthase	4	4	1	30	4287				467	467	467	HEABOPLC_02443	MOMEBGPN_00922	NJDDJCLF_00215	MLGJNINK_02087
ribN		Riboflavin transporter	4	4	1	30	1671				923	923	923	HEABOPLC_00305	MOMEBGPN_02050	NJDDJCLF_03134	MLGJNINK_03315
rihA		Pyrimidine-specific ribonucleoside hydrolase RihA	4	4	1	30	2701				941	941	941	HEABOPLC_00890	MOMEBGPN_02954	NJDDJCLF_00977	MLGJNINK_02329
rimI		[Ribosomal protein S18]-alanine N-acetyltransferase	4	4	1	30	4318				506	506	506	HEABOPLC_02415	MOMEBGPN_00948	NJDDJCLF_00188	MLGJNINK_02115
rimK		Ribosomal protein S6--L-glutamate ligase	4	4	1	30	2905				899	899	899	HEABOPLC_00982	MOMEBGPN_01120	NJDDJCLF_00887	MLGJNINK_00206
rimM		Ribosome maturation factor RimM	4	4	1	30	3929				530	530	530	HEABOPLC_02790	MOMEBGPN_00147	NJDDJCLF_00549	MLGJNINK_00021
rimP		Ribosome maturation factor RimP	4	4	1	30	1025				605	605	605	HEABOPLC_03012	MOMEBGPN_01064	NJDDJCLF_02636	MLGJNINK_00509
rlmB		23S rRNA (guanosine-2'-O-)-methyltransferase RlmB	4	4	1	30	3969				746	746	746	HEABOPLC_02750	MOMEBGPN_00187	NJDDJCLF_00507	MLGJNINK_00857
rlmD		23S rRNA (uracil(1939)-C(5))-methyltransferase RlmD	4	4	1	30	1637				1346	1346	1346	HEABOPLC_00338	MOMEBGPN_01692	NJDDJCLF_03102	MLGJNINK_03283
rlmE		Ribosomal RNA large subunit methyltransferase E	4	4	1	30	4106				629	629	629	HEABOPLC_02631	MOMEBGPN_00673	NJDDJCLF_00388	MLGJNINK_02672
rlmH		Ribosomal RNA large subunit methyltransferase H	4	4	1	30	2507				479	479	479	HEABOPLC_00701	MOMEBGPN_02896	NJDDJCLF_01952	MLGJNINK_02518
rlmI		Ribosomal RNA large subunit methyltransferase I	4	4	1	30	474				1247	1247	1247	HEABOPLC_01822	MOMEBGPN_02529	NJDDJCLF_01722	MLGJNINK_01817
rlmJ		Ribosomal RNA large subunit methyltransferase J	4	4	1	30	1632				860	860	860	HEABOPLC_00343	MOMEBGPN_01687	NJDDJCLF_03097	MLGJNINK_03278
rlmN		Dual-specificity RNA methyltransferase RlmN	4	4	1	30	1841				1256	1286	1271	HEABOPLC_03324	MOMEBGPN_00873	NJDDJCLF_01190	MLGJNINK_01241
rluB		Ribosomal large subunit pseudouridine synthase B	4	4	1	30	2550				806	806	806	HEABOPLC_00742	MOMEBGPN_02836	NJDDJCLF_01125	MLGJNINK_02477
rluC		Ribosomal large subunit pseudouridine synthase C	4	4	1	30	1162				965	971	969	HEABOPLC_03138	MOMEBGPN_01516	NJDDJCLF_02322	MLGJNINK_03376
rluD		Ribosomal large subunit pseudouridine synthase D	4	4	1	30	2721				968	980	977	HEABOPLC_00908	MOMEBGPN_02638	NJDDJCLF_00959	MLGJNINK_02311
rluE		Ribosomal large subunit pseudouridine synthase E	4	4	1	30	461				128	560	444	HEABOPLC_01838	MOMEBGPN_01901	NJDDJCLF_01714	MLGJNINK_01809
rluF		Dual-specificity RNA pseudouridine synthase RluF	4	4	1	30	2372				737	737	737	HEABOPLC_00569	MOMEBGPN_01252	NJDDJCLF_02081	MLGJNINK_00300
rluF_2		hypothetical protein	4	4	1	30	1600				719	902	856	HEABOPLC_00375	MOMEBGPN_01656	NJDDJCLF_03065	MLGJNINK_03246
rnc		Ribonuclease 3	4	4	1	30	1539				695	695	695	HEABOPLC_00440	MOMEBGPN_01796	NJDDJCLF_02947	MLGJNINK_03187
rnd		Ribonuclease D	4	4	1	30	1892				1094	1094	1094	HEABOPLC_03370	MOMEBGPN_00827	NJDDJCLF_01144	MLGJNINK_01287
rne		Ribonuclease E	4	4	1	30	1161				3098	3110	3107	HEABOPLC_03137	MOMEBGPN_01517	NJDDJCLF_02323	MLGJNINK_03377
rnfH		hypothetical protein	4	4	1	30	2011				266	266	266	HEABOPLC_00224	MOMEBGPN_02325	NJDDJCLF_02263	MLGJNINK_00930
rng		Ribonuclease G	4	4	1	30	2503				1487	1487	1487	HEABOPLC_00697	MOMEBGPN_02892	NJDDJCLF_01956	MLGJNINK_02522
rnhA		Ribonuclease HI	4	4	1	30	1478				452	452	452	HEABOPLC_00503	MOMEBGPN_02821	NJDDJCLF_02148	MLGJNINK_01555
rnhB		Ribonuclease HII	4	4	1	30	4118				656	656	656	HEABOPLC_02619	MOMEBGPN_00685	NJDDJCLF_00376	MLGJNINK_02660
rnk		Regulator of nucleoside diphosphate kinase	4	4	1	30	2663				431	431	431	HEABOPLC_00856	MOMEBGPN_02221	NJDDJCLF_01011	MLGJNINK_02363
rnpA		Ribonuclease P protein component	4	4	1	30	438				440	440	440	HEABOPLC_01854	MOMEBGPN_01919	NJDDJCLF_01425	MLGJNINK_01792
rnr		Ribonuclease R	4	4	1	30	3971				2456	2456	2456	HEABOPLC_02748	MOMEBGPN_00189	NJDDJCLF_00505	MLGJNINK_00855
rnt		Ribonuclease T	4	4	1	30	3966				659	659	659	HEABOPLC_02752	MOMEBGPN_00185	NJDDJCLF_00509	MLGJNINK_00859
rocF		Arginase	4	4	1	30	3741				923	923	923	HEABOPLC_02302	MOMEBGPN_02628	NJDDJCLF_00063	MLGJNINK_02240
rodZ		Cytoskeleton protein RodZ	4	4	1	30	1839				833	833	833	HEABOPLC_03322	MOMEBGPN_00875	NJDDJCLF_01192	MLGJNINK_01239
roxA		50S ribosomal protein L16 3-hydroxylase	4	4	1	30	1081				1253	1262	1255	HEABOPLC_03066	MOMEBGPN_02114	NJDDJCLF_02401	MLGJNINK_03455
rpe		Ribulose-phosphate 3-epimerase	4	4	1	30	4436				686	686	686	HEABOPLC_02331	MOMEBGPN_02599	NJDDJCLF_00092	MLGJNINK_02211
rpfC		Sensory/regulatory protein RpfC	4	4	1	30	1171				2195	2195	2195	HEABOPLC_03147	MOMEBGPN_01507	NJDDJCLF_02313	MLGJNINK_03367
rpfG		Cyclic di-GMP phosphodiesterase response regulator RpfG	4	4	1	30	1170				1025	1025	1025	HEABOPLC_03146	MOMEBGPN_01508	NJDDJCLF_02314	MLGJNINK_03368
rph		Ribonuclease PH	4	4	1	30	2752				728	728	728	HEABOPLC_00938	MOMEBGPN_01168	NJDDJCLF_00930	MLGJNINK_00249
rpiA		Ribose-5-phosphate isomerase A	4	4	1	30	3050				647	647	647	HEABOPLC_01161	MOMEBGPN_01428	NJDDJCLF_00846	MLGJNINK_00165
rplE		50S ribosomal protein L5	4	4	1	30	2592				542	542	542	HEABOPLC_00782	MOMEBGPN_02721	NJDDJCLF_01084	MLGJNINK_02436
rplF		50S ribosomal protein L6	4	4	1	30	2589				527	527	527	HEABOPLC_00779	MOMEBGPN_02718	NJDDJCLF_01087	MLGJNINK_02439
rplI		50S ribosomal protein L9	4	4	1	30	1201				449	449	449	HEABOPLC_03172	MOMEBGPN_01482	NJDDJCLF_02288	MLGJNINK_03342
rplM		50S ribosomal protein L13	4	4	1	30	3585				428	428	428	HEABOPLC_02206	MOMEBGPN_02314	NJDDJCLF_02725	MLGJNINK_02912
rplN		50S ribosomal protein L14	4	4	1	30	2594				368	368	368	HEABOPLC_00784	MOMEBGPN_02723	NJDDJCLF_01082	MLGJNINK_02434
rplO		50S ribosomal protein L15	4	4	1	30	2585				437	437	437	HEABOPLC_00775	MOMEBGPN_02714	NJDDJCLF_01091	MLGJNINK_02443
rplP		50S ribosomal protein L16	4	4	1	30	2597				413	413	413	HEABOPLC_00787	MOMEBGPN_02726	NJDDJCLF_01079	MLGJNINK_02431
[truncated: 2,498 more rows]

## Sheet: Table S5
Table S5. A complete list of antibiotic resistance genes identified in complete genome Pseudoxanthomonas kaohsiungensis strain IMB-1 along with their genomic coordinates and predicted functions
Feature	Gene	Module accession	Description	Drug Class	Start position	End position	String
FALJGMPP_01891	qacL	-	Multidrug resistance, efflux pump	*disinfecting agents and antiseptics	3124929	3125261	+
FALJGMPP_00160	blaI	M00627	beta-Lactam resistance, Bla system	*penicillin beta-lactam	876865	877260	-
FALJGMPP_00210	sasA	M00744	Cationic antimicrobial peptide (CAMP) resistance, protease PgtE		95308	96531	+
FALJGMPP_00211	phoP	M00744	Cationic antimicrobial peptide (CAMP) resistance, protease PgtE	peptide antibiotic, macrolide antibiotic	2419597	2420280	-
FALJGMPP_00440	blaL	M00627	beta-Lactam resistance, Bla system	beta-Lactam resistance, Bla system	571765	572165	+
FALJGMPP_00586	tolC	M00696, M00697, M00575	Multidrug resistance, efflux pump AcrEF-TolC; Multidrug resistance, efflux pump MdtEF-TolC; Pertussis pathogenicity signature, T1SS	*peptide antibiotic, tetracycline antibiotic, penicillin beta-lactam, cephalosporin, aminoglycoside antibiotic, disinfecting agents and antiseptics, phenicol antibiotic, rifamycin antibiotic, aminocoumarin antibiotic, glycylcycline, carbapenem, fluoroquinolone antibiotic, macrolide antibiotic	1246432	1247796	+
FALJGMPP_00588	betI	M00642	Multidrug resistance, efflux pump MexJK-OprM	beta-Lactam resistance	1248955	1250255	-
FALJGMPP_00760	ddpX	M00651	Vancomycin resistance, D-Ala-D-Lac type	Vancomycin Resistance	2389181	2389975	+
FALJGMPP_00896	swrC	M00718	Multidrug resistance, efflux pump MexAB-OprM	beta-Lactam resistance	3571109	3574624	-
FALJGMPP_00897	mdtA	M00718	Multidrug resistance, efflux pump MexAB-OprM	beta-Lactam resistance	9220	10155	-
FALJGMPP_00936	mdtE	M00718	Multidrug resistance, efflux pump MexAB-OprM	beta-Lactam resistance	3507824	3509032	+
FALJGMPP_00937	acrF	M00718	Multidrug resistance, efflux pump MexAB-OprM	beta-Lactam resistance	3509042	3509894	+
FALJGMPP_01092	mdtA	M00718	Multidrug resistance, efflux pump MexAB-OprM	beta-Lactam resistance	3574621	3575751	+
FALJGMPP_01182	cusR	M00745	Imipenem resistance, repression of porin OprD	Imipenem resistance, repression of porin OprD	1092282	1092962	-
FALJGMPP_01183	cusS	M00745	Imipenem resistance, repression of porin OprD	Imipenem resistance, repression of porin OprD	1090877	1092289	+
FALJGMPP_01342	mdtB	M00642	Multidrug resistance, efflux pump MexJK-OprM	beta-Lactam resistance	1240501	1243665	+
FALJGMPP_01552	bepE	M00718	Multidrug resistance, efflux pump MexAB-OprM	beta-Lactam resistance	574773	577937	-
FALJGMPP_01553	mdtA	M00718	Multidrug resistance, efflux pump MexAB-OprM	beta-Lactam resistance	573485	574684	-
FALJGMPP_01830	merR1	M00769	Multidrug resistance, efflux pump MexPQ-OpmE	macrolides and fluoroquinolones	1404157	1404555	-
FALJGMPP_02270	qacA	M00714	Multidrug resistance, efflux pump QacA	*disinfecting agents and antiseptics	28066	29556	+
FALJGMPP_02987	yodJ	M00651	Vancomycin resistance, D-Ala-D-Lac type	Vancomycin resistance, D-Ala-D-Lac type	1243669	1244805	+
FALJGMPP_03312	mdtA	M00718	Multidrug resistance, efflux pump MexAB-OprM	beta-Lactam resistance	2467052	2468326	+
FALJGMPP_02765	fosI	-	Fosfomycin resistance protein	Fosfomycin resistance protein	3322997	3323434	-

## Sheet: Table S6
Table S6. Virulence factors found in the complete genome of Pseudoxanthomonas kaohsiungensis strain IMB-1.
VFDB number	Gene	The representative protein	The closest homologue	Alignment length, bp	Score	Expect	Identities	Strand
Adherence
VFG001223	pilT	twitching motility protein PilT	Pseudomonas aeruginosa PAO1	1035	496 bits (250)	e-136	472/546 (86%)	Plus / Minus
					161 bits (81)	7e-36	216/261 (82%)	Plus / Minus
					60.0 bits (30)	2e-05	30/30 (100%)	Plus / Minus
					54.0 bits (27)	0.001	39/43 (90%)	Plus / Minus
					54.0 bits (27)	0.001	33/35 (94%)	Plus / Minus
VFG001224	pilU	twitching motility protein PilU	Pseudomonas aeruginosa PAO1	1149	488 bits (246)	e-134	531/626 (84%)	Plus / Minus
					157 bits (79)	1e-34	205/247 (82%)	Plus / Minus
					73.8 bits (37)	1e-09	40/41 (97%)	Plus / Minus
					61.9 bits (31)	5e-06	37/39 (94%)	Plus / Minus
					58.0 bits (29)	8e-05	80/97 (82%)	Plus / Minus
VFG001214	pilR	two-component response regulator PilR	Pseudomonas aeruginosa PAO1	1338	274 bits (138)	7e-70	437/532 (82%), Gaps = 6/532 (1%)	Plus / Plus
					77.8 bits (39)	8e-11	51/55 (92%)	Plus / Plus
					58.0 bits (29)	8e-05	41/45 (91%)	Plus / Plus
					54.0 bits (27)	0.001	78/95 (82%)	Plus / Plus
VFG038464	tapT	twitching ATPase	Aeromonas hydrophila ML09-119	1035	226 bits (114)	1e-55	201/230 (87%)	Plus / Minus
					65.9 bits (33)	3e-07	69/81 (85%)	Plus / Minus
Motility
VFG001263	flhA	flagellar biosynthesis protein FlhA	Pseudomonas aeruginosa PAO1	2124	311 bits (157)	3e-81	396/473 (83%), Gaps = 2/473 (0%)	Plus / Plus
					113 bits (57)	1e-21	120/141 (85%)	Plus / Plus
					61.9 bits (31)	5e-06	94/115 (81%)	Plus / Plus
					52.0 bits (26)	0.005	71/86 (82%)	Plus / Plus
VFG038639	fliI	flagellum-specific ATP synthase	Aeromonas hydrophila ML09-119	1332	268 bits (135)	4e-68	261/303 (86%)	Plus / Plus
					52.0 bits (26)	0.005	98/122 (80%)	Plus / Plus
VFG001254	fliI	flagellum-specific ATP synthase FliI	Pseudomonas aeruginosa PAO1	1356	230 bits (116)	9e-57	230/268 (85%)	Plus / Plus
					125 bits (63)	4e-25	132/155 (85%)	Plus / Plus
VFG002499	fliI	flagellum-specific ATP synthase FliI	Burkholderia pseudomallei K96243	1572	214 bits (108)	5e-52	240/284 (84%)	Plus / Plus
					71.9 bits (36)	5e-09	132/164 (80%)	Plus / Plus
					56.0 bits (28)	0.0003	28/28 (100%)	Plus / Plus
VFG001259	fliP	flagellar biosynthetic protein FliP	Pseudomonas aeruginosa PAO1	768	190 bits (96)	8e-45	162/184 (88%)	Plus / Plus
Isocitrate lyase - Others
VFG001381	icl	Isocitrate lyase Icl (isocitrase) (isocitratase)	Mycobacterium tuberculosis H37Rv	1287	222 bits (112)	2e-54	273/324 (84%), Gaps = 2/324 (0%)	Plus / Plus
					135 bits (68)	4e-28	170/204 (83%)	Plus / Plus
					63.9 bits (32)	1e-06	56/64 (87%)	Plus / Plus
					60.0 bits (30)	2e-05	45/50 (90%)	Plus / Plus
